# Supplementary material for: Single-cell RNA-sequencing reveals transcriptional dynamics of estrogen-induced dysplasia in the ovarian surface epithelium
Source: PLoS Genet. 2018 Nov 12;14(11):e1007788. doi: 10.1371/journal.pgen.1007788 (PMC6258431; doi:10.1371/journal.pgen.1007788)
Supplement: S1 Table — (XLS) [file pgen.1007788.s010.xls]

## Sheet: Sheet1
ensembl_gene_id	mgi_symbol	qval.2v1	logFC.2v1
ENSMUSG00000000001	Gnai3	0.486783	-0.0974039
ENSMUSG00000000028	Cdc45	0.496475	0.0242609
ENSMUSG00000000056	Narf	0.0633941	-0.247151
ENSMUSG00000000078	Klf6	0.152423	0.177366
ENSMUSG00000000085	Scmh1	0.779797	0.0489972
ENSMUSG00000000088	Cox5a	0.285394	-0.39291
ENSMUSG00000000093	Tbx2	0.729612	0.0491178
ENSMUSG00000000126	Wnt9a	0.989066	-0.148172
ENSMUSG00000000127	Fer	0.229347	-0.151549
ENSMUSG00000000131	Xpo6	0.011954	0.246669
ENSMUSG00000000134	Tfe3	0.263111	0.145572
ENSMUSG00000000142	Axin2	0.00426617	-0.496778
ENSMUSG00000000148	Brat1	0.374403	0.0977824
ENSMUSG00000000149	Gna12	0.782554	-0.0257227
ENSMUSG00000000154	Slc22a18	0.00146391	-0.176865
ENSMUSG00000000167	Pih1d2	0.933629	-0.0391237
ENSMUSG00000000168	Dlat	0.904603	-0.209409
ENSMUSG00000000171	Sdhd	0.00563333	-0.67631
ENSMUSG00000000184	Ccnd2	0.296561	-0.0101152
ENSMUSG00000000194	Gpr107	0.0118482	0.226599
ENSMUSG00000000215	Ins2	0.00015499	-0.216022
ENSMUSG00000000244	Tspan32	0.0210151	-0.209322
ENSMUSG00000000247	Lhx2	0.00906171	0.203145
ENSMUSG00000000253	Gmpr	0.181933	0.300528
ENSMUSG00000000266	Mid2	0.408698	0.0740608
ENSMUSG00000000275	Trim25	0.000475884	-0.54681
ENSMUSG00000000276	Dgke	0.486188	-0.195385
ENSMUSG00000000278	Scpep1	0.47562	0.210263
ENSMUSG00000000282	Mnt	0.108213	0.0444366
ENSMUSG00000000295	Hddc2	0.551976	0.148508
ENSMUSG00000000301	Pemt	0.0589357	-0.260058
ENSMUSG00000000308	Ckmt1	8.50283e-22	-0.674538
ENSMUSG00000000320	Alox12	0.922973	-0.0479594
ENSMUSG00000000325	Arvcf	0.419166	-0.147727
ENSMUSG00000000326	Comt	0.461719	-0.23393
ENSMUSG00000000339	Rtca	0.00852119	0.265088
ENSMUSG00000000340	Dbt	0.609484	0.141059
ENSMUSG00000000346	Dazap2	0.199265	-0.521873
ENSMUSG00000000355	Mcts1	0.17767	0.24641
ENSMUSG00000000359	Rem1	0.260631	0.0977761
ENSMUSG00000000374	Trappc10	0.0964357	0.0179304
ENSMUSG00000000378	Ccm2	0.0498748	0.239012
ENSMUSG00000000384	Tbrg4	0.392431	-0.265238
ENSMUSG00000000399	Ndufa9	0.00884932	0.444345
ENSMUSG00000000420	Galnt1	0.612227	-0.256853
ENSMUSG00000000435	Myf5	0.975635	-0.00641734
ENSMUSG00000000439	Mkrn2	0.0473196	0.181977
ENSMUSG00000000441	Raf1	0.000103926	0.419379
ENSMUSG00000000489	Pdgfb	0.745088	0.0422803
ENSMUSG00000000531	Grasp	0.719999	0.0105352
ENSMUSG00000000532	Acvr1b	0.985573	-0.0429092
ENSMUSG00000000538	Tom1l2	5.56375e-09	-0.578908
ENSMUSG00000000552	Zfp385a	0.410863	-0.252993
ENSMUSG00000000555	Itga5	0.987069	-0.0108162
ENSMUSG00000000561	Wdr77	0.884956	0.00384862
ENSMUSG00000000562	Adora3	0.987851	0.0168905
ENSMUSG00000000563	Atp5f1	0.0526746	-0.409073
ENSMUSG00000000567	Sox9	2.49442e-05	-0.382548
ENSMUSG00000000568	Hnrnpd	0.0317969	0.281541
ENSMUSG00000000579	Dynlt1c	0.840153	-0.209651
ENSMUSG00000000581	C1d	0.0136235	-0.3481
ENSMUSG00000000594	Gm2a	0.00766803	-0.586434
ENSMUSG00000000600	Krit1	0.0865278	0.167422
ENSMUSG00000000605	Clcn4	0.00424431	0.505387
ENSMUSG00000000627	Sema4f	0.00348631	0.190893
ENSMUSG00000000628	Hk2	5.96533e-26	1.56018
ENSMUSG00000000631	Myo18a	0.982379	-0.236455
ENSMUSG00000000632	Sez6	0.980978	0.00433845
ENSMUSG00000000690	Hoxb6	0.987851	-0.076764
ENSMUSG00000000693	Loxl3	0.0115531	0.265622
ENSMUSG00000000708	Kat2b	0.00498852	0.317883
ENSMUSG00000000711	Rab5b	0.136932	-0.319162
ENSMUSG00000000724	Cryba1	0.911989	0.0278574
ENSMUSG00000000731	Aire	0.0939996	-0.184948
ENSMUSG00000000738	Spg7	0.987851	-0.0232197
ENSMUSG00000000740	Rpl13	9.51211e-05	0.580356
ENSMUSG00000000743	Chmp1a	0.670707	0.172881
ENSMUSG00000000751	Rpa1	0.823954	-0.115359
ENSMUSG00000000753	Serpinf1	2.54441e-60	-1.92654
ENSMUSG00000000759	Tubgcp3	0.33302	0.130797
ENSMUSG00000000776	Polr3d	0.0105127	-0.219351
ENSMUSG00000000782	Tcf7	0.33506	-0.161337
ENSMUSG00000000787	Ddx3x	0.568616	0.08814
ENSMUSG00000000804	Usp32	0.0386975	0.147546
ENSMUSG00000000811	Txnrd3	0.872418	-0.0220879
ENSMUSG00000000823	Zfp512b	0.710023	0.0718875
ENSMUSG00000000826	Dnajc5	1.16458e-06	0.705168
ENSMUSG00000000827	Tpd52l2	0.832363	0.139693
ENSMUSG00000000838	Fmr1	7.00743e-16	1.06074
ENSMUSG00000000869	Il4	0.98349	0.0173914
ENSMUSG00000000876	Pxmp4	0.110983	-0.197627
ENSMUSG00000000881	Dlg3	3.34411e-08	0.918862
ENSMUSG00000000884	Gnb1l	0.0913098	-0.119561
ENSMUSG00000000901	Mmp11	0.0365003	0.167603
ENSMUSG00000000902	Smarcb1	0.213847	-0.20187
ENSMUSG00000000915	Hip1r	0.349031	-0.112458
ENSMUSG00000000916	Nsun5	0.006519	0.331718
ENSMUSG00000000938	Hoxa10	2.80605e-05	0.399871
ENSMUSG00000000942	Hoxa4	0.25537	0.102755
ENSMUSG00000000948	Gm38393	0.129149	-0.111952
ENSMUSG00000000957	Mmp14	0.317576	-0.486267
ENSMUSG00000000959	Oxa1l	2.13641e-05	-0.543578
ENSMUSG00000000976	Heatr6	0.614008	-0.0616474
ENSMUSG00000001014	Icam4	0.95546	0.00846315
ENSMUSG00000001016	Ilf2	0.952628	0.0144071
ENSMUSG00000001017	Chtop	0.160278	0.199112
ENSMUSG00000001018	Snapin	0.00932243	0.258206
ENSMUSG00000001020	S100a4	1.31097e-27	-1.14303
ENSMUSG00000001025	S100a6	0.478514	-0.292034
ENSMUSG00000001029	Icam2	9.03056e-34	-0.742334
ENSMUSG00000001034	Mapk7	0.591993	0.0455683
ENSMUSG00000001036	Epn2	0.149396	0.0897931
ENSMUSG00000001039	B9d1	0.00793928	-0.18433
ENSMUSG00000001052	Sec24b	0.00444312	0.288281
ENSMUSG00000001053	N4bp3	0.246368	-0.0973767
ENSMUSG00000001054	Rmnd5b	0.0015381	-0.348629
ENSMUSG00000001056	Nhp2	0.00340255	-0.586833
ENSMUSG00000001062	Vps9d1	0.731911	0.0553963
ENSMUSG00000001065	Zfp276	0.970335	-0.00822479
ENSMUSG00000001082	Mfsd10	0.9886	-0.123157
ENSMUSG00000001089	Luzp1	0.714033	-0.183105
ENSMUSG00000001098	Kctd10	0.793256	0.0183281
ENSMUSG00000001100	Poldip2	0.52953	0.14793
ENSMUSG00000001105	Ift20	1.05043e-05	-1.112
ENSMUSG00000001119	Col6a1	2.34003e-17	-0.976631
ENSMUSG00000001120	Pcbp3	0.644176	-0.0771494
ENSMUSG00000001123	Lgals9	0.219894	-0.244297
ENSMUSG00000001127	Araf	0.000765851	0.623717
ENSMUSG00000001128	Cfp	0.0427664	0.174446
ENSMUSG00000001131	Timp1	0.084839	0.186082
ENSMUSG00000001134	Uxt	1.04332e-06	0.499785
ENSMUSG00000001138	Cnnm3	0.967395	-0.134179
ENSMUSG00000001143	Lman2l	0.187236	-0.232656
ENSMUSG00000001150	Mcm3ap	0.0882482	-0.195709
ENSMUSG00000001151	Pcnt	0.982984	-0.139606
ENSMUSG00000001156	Mxd1	0.152845	0.135262
ENSMUSG00000001157	Gmcl1	0.119012	0.230495
ENSMUSG00000001158	Snrnp27	3.32736e-09	1.19928
ENSMUSG00000001166	Oas1c	0.447704	0.0463056
ENSMUSG00000001173	Ocrl	0.0767997	0.242061
ENSMUSG00000001175	Calm1	0.366843	-0.204964
ENSMUSG00000001211	Agpat3	0.00293536	0.226252
ENSMUSG00000001225	Slc26a3	0.97872	-0.0280448
ENSMUSG00000001228	Uhrf1	0.00779633	0.0808346
ENSMUSG00000001229	Dpp9	0.631481	0.0676165
ENSMUSG00000001240	Ramp2	0.130042	-0.0972875
ENSMUSG00000001247	Lsr	0.286957	-0.400583
ENSMUSG00000001248	Gramd1a	0.365852	0.124679
ENSMUSG00000001270	Ckb	0.480859	-0.0857316
ENSMUSG00000001280	Sp1	0.217842	-0.180432
ENSMUSG00000001285	Myg1	0.495916	-0.192166
ENSMUSG00000001288	Rarg	0.479505	-0.147471
ENSMUSG00000001289	Pfdn5	0.00502195	-0.796109
ENSMUSG00000001300	Efnb2	0.0694435	-0.288075
ENSMUSG00000001305	Rrp15	0.976644	-0.0205959
ENSMUSG00000001313	Rnd2	0.285914	-0.155144
ENSMUSG00000001323	Srr	0.721411	0.0446643
ENSMUSG00000001333	Sync	0.304602	-0.0688317
ENSMUSG00000001334	Fndc5	0.990981	-0.0905514
ENSMUSG00000001366	Fbxo9	0.929783	-0.022049
ENSMUSG00000001376	Vps50	0.000232014	0.393475
ENSMUSG00000001380	Hars	0.282368	0.104961
ENSMUSG00000001383	Zmat2	0.108352	0.310187
ENSMUSG00000001403	Ube2c	0.245252	0.0791697
ENSMUSG00000001415	Smg5	0.532863	0.0768359
ENSMUSG00000001416	Cct3	0.560878	0.010949
ENSMUSG00000001418	Glmp	0.921455	0.047193
ENSMUSG00000001419	Mef2d	0.0125669	0.41135
ENSMUSG00000001424	Snd1	0.0475376	0.150852
ENSMUSG00000001435	Col18a1	0.205694	-0.0662652
ENSMUSG00000001436	Slc19a1	0.330379	-0.153827
ENSMUSG00000001440	Kpnb1	0.263854	0.142304
ENSMUSG00000001441	Npepps	0.92093	-0.0505758
ENSMUSG00000001445	Mrpl10	0.987851	-0.14593
ENSMUSG00000001467	Cyp51	0.149462	-0.178834
ENSMUSG00000001472	Tcf25	0.00118773	0.416671
ENSMUSG00000001473	Tubb6	0.000804685	0.197621
ENSMUSG00000001482	Def8	0.751836	0.0242166
ENSMUSG00000001496	Nkx2-1	0.992	0.00197815
ENSMUSG00000001497	Pax9	0.974159	0.000903867
ENSMUSG00000001506	Col1a1	0.00102647	-0.6682
ENSMUSG00000001507	Itga3	0.105176	0.346459
ENSMUSG00000001510	Dlx3	0.545385	-0.0454693
ENSMUSG00000001517	Foxm1	0.0205929	0.225932
ENSMUSG00000001518	Itfg2	0.00594111	0.146396
ENSMUSG00000001520	Nrip2	0.0199684	-0.311967
ENSMUSG00000001521	Tulp3	0.038774	0.24744
ENSMUSG00000001524	Gtf2h4	0.95675	-0.0314843
ENSMUSG00000001525	Tubb5	0.418566	-0.341565
ENSMUSG00000001542	Ell2	0.798274	-0.00351138
ENSMUSG00000001552	Jup	0.0048983	-0.547248
ENSMUSG00000001555	Fkbp10	0.108992	-0.376007
ENSMUSG00000001569	Nom1	0.377118	0.0688435
ENSMUSG00000001576	Ergic1	0.0735735	0.06613
ENSMUSG00000001583	Tnk1	0.985581	-0.00738518
ENSMUSG00000001604	Tcea3	0.00972472	-0.369046
ENSMUSG00000001622	Csn3	0.990981	0.0605583
ENSMUSG00000001627	Ifrd1	0.848553	-0.0839803
ENSMUSG00000001630	Stk38l	0.156094	0.195197
ENSMUSG00000001632	Brpf1	0.289747	0.112449
ENSMUSG00000001642	Akr1b3	0.0526727	-0.609876
ENSMUSG00000001655	Hoxc13	0.960775	-0.0648102
ENSMUSG00000001657	Hoxc8	0.0168397	0.537844
ENSMUSG00000001661	Hoxc6	0.819749	-0.101239
ENSMUSG00000001663	Gstt1	0.000932303	-0.567962
ENSMUSG00000001665	Gstt3	0.000953205	-0.396207
ENSMUSG00000001666	Ddt	5.16983e-05	-0.639982
ENSMUSG00000001674	Ddx18	0.987851	-0.220767
ENSMUSG00000001687	Ubl3	0.192028	0.269148
ENSMUSG00000001700	Gramd3	0.913651	-0.0243943
ENSMUSG00000001707	Eef1e1	0.878897	-0.00442939
ENSMUSG00000001729	Akt1	0.0802364	0.109704
ENSMUSG00000001739	Cldn15	6.48832e-21	-1.02101
ENSMUSG00000001741	Il16	0.148992	0.141694
ENSMUSG00000001750	Tcirg1	0.812151	0.0231622
ENSMUSG00000001751	Naglu	0.923475	-0.169057
ENSMUSG00000001755	Coasy	0.396343	-0.339059
ENSMUSG00000001761	Smo	6.20501e-11	1.10889
ENSMUSG00000001763	Tspan33	0.755474	0.0299781
ENSMUSG00000001767	Crnkl1	0.00861514	0.187062
ENSMUSG00000001768	Rin2	4.53647e-18	1.58723
ENSMUSG00000001774	Chordc1	0.726912	-0.192538
ENSMUSG00000001783	Rtcb	0.363705	-0.507135
ENSMUSG00000001785	Pwp1	0.028758	-0.331025
ENSMUSG00000001786	Fbxo7	0.291782	-0.221369
ENSMUSG00000001794	Capns1	0.21728	0.156047
ENSMUSG00000001827	Folr1	0.19553	0.135209
ENSMUSG00000001829	Clpb	0.435699	-0.184555
ENSMUSG00000001833	2017-09-07	0.0719424	0.254874
ENSMUSG00000001844	Zdhhc4	0.141995	0.179382
ENSMUSG00000001847	Rac1	0.00408619	0.595061
ENSMUSG00000001855	Nup214	0.964223	0.0258506
ENSMUSG00000001870	Ltbp1	0.937362	0.0345284
ENSMUSG00000001891	Ugp2	0.0715193	-0.529524
ENSMUSG00000001909	Trmt1	0.822122	-0.0893069
ENSMUSG00000001910	Nacc1	0.0438694	0.242525
ENSMUSG00000001911	Nfix	0.0710953	0.268583
ENSMUSG00000001918	Slc1a5	1.60535e-07	-0.646862
ENSMUSG00000001924	Uba1	0.00501575	0.310181
ENSMUSG00000001930	Vwf	0.990981	-0.0233305
ENSMUSG00000001942	Siae	0.208533	-0.20604
ENSMUSG00000001946	Esam	2.97801e-38	-0.928097
ENSMUSG00000001948	Spa17	0.987851	0.0155135
ENSMUSG00000001962	Fam50a	0.228617	-0.010919
ENSMUSG00000001964	Emd	0.0756294	0.181842
ENSMUSG00000001983	Taco1	0.0504858	-0.121387
ENSMUSG00000001985	Grik3	0.950191	0.0570914
ENSMUSG00000001986	Gria3	2.33307e-06	0.541531
ENSMUSG00000001995	Sipa1l2	0.511194	0.203425
ENSMUSG00000001998	Ap4e1	0.945294	0.0471729
ENSMUSG00000001999	Blvra	0.164002	0.309639
ENSMUSG00000002006	Pdzd4	0.475703	0.0435611
ENSMUSG00000002010	Idh3g	0.122895	-0.271948
ENSMUSG00000002014	Ssr4	0.232852	-0.509689
ENSMUSG00000002015	Bcap31	0.756982	0.213629
ENSMUSG00000002017	Fam98a	0.00505286	0.234455
ENSMUSG00000002020	Ltbp2	1.95295e-115	2.55816
ENSMUSG00000002028	Kmt2a	0.636178	-0.104344
ENSMUSG00000002031	Ift46	0.0927225	-0.486371
ENSMUSG00000002043	Trappc6a	0.13707	0.192409
ENSMUSG00000002052	Supt6	0.474834	-0.381708
ENSMUSG00000002055	Spag5	0.846534	0.00278267
ENSMUSG00000002058	Unc119	7.76849e-05	-0.800077
ENSMUSG00000002059	Rab34	0.049988	-0.355394
ENSMUSG00000002064	Sdf2	1.41852e-07	-0.837566
ENSMUSG00000002068	Ccne1	0.092948	0.175905
ENSMUSG00000002076	Hsf2bp	0.969114	-0.0259266
ENSMUSG00000002083	Bbc3	0.00409773	0.299281
ENSMUSG00000002102	Psmc3	0.438299	0.0683199
ENSMUSG00000002103	Acp2	0.254989	0.181033
ENSMUSG00000002105	Slc39a13	0.00616848	0.311796
ENSMUSG00000002107	Celf2	1.32457e-31	-0.860618
ENSMUSG00000002109	Ddb2	0.914303	0.00143415
ENSMUSG00000002129	Sf3a1	0.347607	0.0458326
ENSMUSG00000002147	Stat6	0.763961	-0.128144
ENSMUSG00000002205	Vrk3	0.916264	0.0469712
ENSMUSG00000002210	Smg9	0.795082	-0.0573228
ENSMUSG00000002221	Paxip1	0.779537	0.0960115
ENSMUSG00000002222	Rmnd5a	4.83373e-10	0.80458
ENSMUSG00000002227	Mov10	0.369182	0.192699
ENSMUSG00000002233	Rhoc	0.765621	-0.258161
ENSMUSG00000002249	Tead3	0.131343	0.117663
ENSMUSG00000002250	Ppard	0.681672	0.04871
ENSMUSG00000002265	Peg3	4.70454e-38	1.39344
ENSMUSG00000002279	Lmf1	0.981856	-0.0665344
ENSMUSG00000002280	Narfl	0.0199468	0.110897
ENSMUSG00000002289	Angptl4	2.41826e-07	-0.418955
ENSMUSG00000002297	Dbf4	0.000927752	0.447217
ENSMUSG00000002307	Daxx	0.487716	-0.0313611
ENSMUSG00000002308	Cd320	2.90139e-05	-0.461651
ENSMUSG00000002319	Ipo4	0.987851	-0.117261
ENSMUSG00000002320	Tm9sf1	0.650432	-0.181445
ENSMUSG00000002325	Irf9	0.249718	-0.125402
ENSMUSG00000002326	Gmpr2	0.980924	-0.0586078
ENSMUSG00000002329	Mdp1	0.269287	-0.165971
ENSMUSG00000002332	Dhrs1	0.0893886	-0.240209
ENSMUSG00000002341	Ncan	0.984263	0.00131285
ENSMUSG00000002342	Tmem161a	0.98349	-0.156465
ENSMUSG00000002343	Armc6	0.0829751	-0.121761
ENSMUSG00000002345	Borcs8	0.472053	-0.16638
ENSMUSG00000002346	Slc25a42	0.981294	-0.0284555
ENSMUSG00000002365	Snx9	0.984253	-0.0569271
ENSMUSG00000002372	Ranbp3	0.958153	0.0740846
ENSMUSG00000002379	Ndufa11	0.891528	-0.224884
ENSMUSG00000002393	Nr2f6	0.127015	0.1139
ENSMUSG00000002395	Use1	0.365797	0.0493324
ENSMUSG00000002396	Ocel1	0.0199404	0.322629
ENSMUSG00000002409	Dyrk1b	0.895369	0.092304
ENSMUSG00000002413	Braf	0.00229612	0.380231
ENSMUSG00000002416	Ndufb2	0.00420837	0.372581
ENSMUSG00000002428	Hltf	0.795015	0.0533363
ENSMUSG00000002455	Prpf6	0.429423	-0.175513
ENSMUSG00000002458	Rgs19	0.0188966	0.137517
ENSMUSG00000002459	Rgs20	0.944896	0.0455849
ENSMUSG00000002475	Abhd3	0.3241	0.121358
ENSMUSG00000002477	Snrpd1	0.973457	0.0598885
ENSMUSG00000002486	Tchp	0.512516	0.0846321
ENSMUSG00000002489	Tiam1	0.145901	-0.0915506
ENSMUSG00000002496	Tsc2	0.0187569	0.398741
ENSMUSG00000002504	Slc9a3r2	0.939893	-0.121025
ENSMUSG00000002524	Puf60	0.628169	-0.281128
ENSMUSG00000002546	Golga2	0.0464499	0.178204
ENSMUSG00000002550	Uck1	0.756434	0.0663768
ENSMUSG00000002565	Scin	0.987851	-0.0119317
ENSMUSG00000002580	Mien1	0.0073496	-0.535686
ENSMUSG00000002602	Axl	1.2612e-36	2.24196
ENSMUSG00000002603	Tgfb1	0.991607	-0.00208803
ENSMUSG00000002608	Ccdc97	0.0867668	0.19427
ENSMUSG00000002617	Zfp40	0.442687	0.0914995
ENSMUSG00000002625	Akap8l	0.00195735	0.353232
ENSMUSG00000002635	Pdcd2l	0.39802	0.102176
ENSMUSG00000002658	Gtf2f1	0.762918	-0.0623379
ENSMUSG00000002660	Clpp	0.709402	0.0982403
ENSMUSG00000002661	Alkbh7	0.0953919	0.170012
ENSMUSG00000002679	Med6	0.719448	-0.07967
ENSMUSG00000002688	Prkd1	0.490365	-0.0243407
ENSMUSG00000002718	Cse1l	0.582681	0.102478
ENSMUSG00000002728	Naa20	0.761198	-0.141959
ENSMUSG00000002731	Prkra	0.964223	0.119423
ENSMUSG00000002732	Fkbp7	0.551976	-0.19182
ENSMUSG00000002733	Plekha3	0.0879756	0.269439
ENSMUSG00000002741	Ykt6	0.462134	0.0468224
ENSMUSG00000002748	Baz1b	0.00224332	0.439014
ENSMUSG00000002763	Pex6	0.709472	-0.0231056
ENSMUSG00000002767	Mrpl2	0.348579	-0.210965
ENSMUSG00000002768	Mea1	0.357762	-0.011353
ENSMUSG00000002769	Gnmt	0.0364276	0.122232
ENSMUSG00000002771	Grin2d	0.987851	-0.00437582
ENSMUSG00000002778	Kdelr1	0.191464	0.0886911
ENSMUSG00000002781	Tmem143	0.597582	-0.0520994
ENSMUSG00000002791	Pdxk-ps	0.873384	-0.0355411
ENSMUSG00000002797	Ggct	0.378807	0.128072
ENSMUSG00000002799	Jag2	0.641645	-0.0523883
ENSMUSG00000002803	Btbd6	0.156477	0.0152612
ENSMUSG00000002804	Nudt14	0.266378	-0.336447
ENSMUSG00000002808	Epdr1	0.187348	0.112777
ENSMUSG00000002812	Flii	0.857178	-0.164523
ENSMUSG00000002814	Top3a	0.28343	-0.0560055
ENSMUSG00000002820	Atg4d	0.985639	-0.0722427
ENSMUSG00000002825	Qtrt1	0.584303	-0.0599524
ENSMUSG00000002833	Hdgfrp2	0.00809635	0.303334
ENSMUSG00000002835	Chaf1a	0.918858	0.0524424
ENSMUSG00000002844	Adprh	0.00294294	-0.279398
ENSMUSG00000002845	Tmem39a	0.554108	-0.142537
ENSMUSG00000002846	Timmdc1	0.95719	-0.0388113
ENSMUSG00000002870	Mcm2	2.83985e-05	0.408172
ENSMUSG00000002871	Tpra1	0.118684	0.234697
ENSMUSG00000002881	Nab1	0.0141957	0.399099
ENSMUSG00000002885	Adgre5	0.987851	-0.0109773
ENSMUSG00000002897	Il17ra	0.164164	0.13797
ENSMUSG00000002900	Lamb1	0.0374148	-0.383493
ENSMUSG00000002908	Kcnn1	0.884939	0.0345236
ENSMUSG00000002910	Arrdc2	0.153157	0.0691356
ENSMUSG00000002948	Map2k7	0.496311	0.0518813
ENSMUSG00000002949	Timm44	0.397527	-0.284726
ENSMUSG00000002957	Ap2a2	5.33152e-05	0.737297
ENSMUSG00000002963	Pnkp	0.72149	0.0344881
ENSMUSG00000002968	Med25	0.95675	-0.0137159
ENSMUSG00000002980	Bcam	0.612535	0.0990473
ENSMUSG00000002981	Clptm1	0.990981	0.113601
ENSMUSG00000002983	Relb	0.000313138	0.364642
ENSMUSG00000002984	Tomm40	0.941293	0.0364149
ENSMUSG00000002985	Apoe	1.49614e-39	-1.11483
ENSMUSG00000002996	Hbp1	0.866078	-0.249323
ENSMUSG00000003031	Cdkn1b	0.00799067	0.364539
ENSMUSG00000003032	Klf4	0.0186408	-0.705557
ENSMUSG00000003033	Ap1m1	0.0619626	0.153494
ENSMUSG00000003037	Rab8a	0.347849	0.0986557
ENSMUSG00000003038	Hmgn2	0.00862569	-0.3871
ENSMUSG00000003039	Fam32a	0.0025084	0.567478
ENSMUSG00000003062	Stard3nl	0.727522	0.0987516
ENSMUSG00000003068	Stk11	0.619735	-0.204489
ENSMUSG00000003070	Efna2	0.990981	-0.0231231
ENSMUSG00000003072	Atp5d	0.00680454	-0.88174
ENSMUSG00000003099	Ppp5c	0.544082	0.0486339
ENSMUSG00000003119	Cdk12	0.985573	-0.105378
ENSMUSG00000003123	Lipe	0.951498	-0.0237687
ENSMUSG00000003131	Pafah1b2	0.824125	-0.208025
ENSMUSG00000003134	Tbc1d8	0.987851	-0.0309338
ENSMUSG00000003135	Cnot11	0.838864	0.0298293
ENSMUSG00000003153	Slc2a3	0.0276727	0.059289
ENSMUSG00000003154	Foxj2	0.0504616	0.152151
ENSMUSG00000003161	Sri	0.119571	0.149404
ENSMUSG00000003166	Dgcr2	0.0163365	-0.28157
ENSMUSG00000003178	NA	0.992091	0.00445543
ENSMUSG00000003184	Irf3	0.00802226	0.449608
ENSMUSG00000003190	Bcl2l12	0.25374	0.0741162
ENSMUSG00000003198	Zfp959	0.9886	-0.00157123
ENSMUSG00000003199	Mpnd	0.106449	-0.210265
ENSMUSG00000003200	Sh3gl1	0.985639	0.0412786
ENSMUSG00000003208	Ccdc94	0.715362	-0.00890112
ENSMUSG00000003226	Ranbp2	0.381777	0.0219697
ENSMUSG00000003227	Edar	0.0821342	-0.0975259
ENSMUSG00000003228	Grk5	0.00458619	0.236723
ENSMUSG00000003233	Dvl3	0.648051	-0.184345
ENSMUSG00000003234	Abcf3	6.51411e-07	-0.418121
ENSMUSG00000003235	Eif2b5	0.0265792	-0.328948
ENSMUSG00000003269	Cyth2	0.310758	0.200938
ENSMUSG00000003273	Car11	0.000980028	-0.253299
ENSMUSG00000003279	Dlgap1	0.957865	-0.0227722
ENSMUSG00000003299	Mrpl4	0.374964	-0.282714
ENSMUSG00000003308	Keap1	0.195608	-0.19745
ENSMUSG00000003316	Glg1	0.362375	0.0307094
ENSMUSG00000003344	Btbd2	0.515977	-0.219945
ENSMUSG00000003345	Csnk1g2	0.442575	-0.0349413
ENSMUSG00000003346	Abhd17a	0.427673	-0.291327
ENSMUSG00000003348	Mob3a	0.512481	-0.0535929
ENSMUSG00000003352	Cacnb3	0.941462	-0.191636
ENSMUSG00000003354	Ccdc65	0.541312	-0.0403202
ENSMUSG00000003355	Fkbp11	3.6885e-15	-0.607252
ENSMUSG00000003360	Ddx23	0.921257	-0.0171587
ENSMUSG00000003363	Pld3	0.00066384	0.408065
ENSMUSG00000003378	Grik5	0.0668565	0.239265
ENSMUSG00000003380	Rabac1	0.983719	-0.181108
ENSMUSG00000003382	Etv3	0.984263	0.0285204
ENSMUSG00000003402	Prkcsh	0.707612	-0.213632
ENSMUSG00000003410	Elavl3	0.987851	0.0117215
ENSMUSG00000003411	Rab3b	1.46736e-05	0.318039
ENSMUSG00000003420	Fcgrt	0.000748215	-0.470135
ENSMUSG00000003421	Nosip	0.0138928	-0.245247
ENSMUSG00000003423	Pih1d1	0.770878	-0.0846458
ENSMUSG00000003429	Rps11	0.81748	0.0085271
ENSMUSG00000003435	Supt5	0.701828	-0.101457
ENSMUSG00000003436	Dll3	0.984559	0.0171603
ENSMUSG00000003437	Paf1	0.29111	0.299876
ENSMUSG00000003438	Timm50	0.000106004	0.416087
ENSMUSG00000003444	Med29	0.402663	0.00236812
ENSMUSG00000003452	Bicd1	2.80339e-08	-0.830954
ENSMUSG00000003458	Ncstn	0.560411	0.014922
ENSMUSG00000003464	Pex19	0.20314	0.102497
ENSMUSG00000003500	Impdh1	0.000919692	0.223604
ENSMUSG00000003518	Dusp3	0.245956	-0.435171
ENSMUSG00000003526	Prodh	0.943963	-0.113175
ENSMUSG00000003527	Dgcr14	0.857178	-0.129629
ENSMUSG00000003528	Slc25a1	0.00970064	-0.450764
ENSMUSG00000003531	Dgcr6	0.68904	-0.200614
ENSMUSG00000003534	Ddr1	0.00128188	-0.687972
ENSMUSG00000003541	Ier3	5.65249e-13	-1.54376
ENSMUSG00000003545	Fosb	5.06178e-07	-1.00973
ENSMUSG00000003546	Klc4	0.0348397	0.210995
ENSMUSG00000003549	Ercc1	0.700209	0.0316352
ENSMUSG00000003559	As3mt	0.33871	-0.118947
ENSMUSG00000003573	Homer3	0.000201863	0.260879
ENSMUSG00000003575	Crtc1	0.095688	-0.119564
ENSMUSG00000003581	Rnf215	0.452008	0.0037157
ENSMUSG00000003604	Aven	0.806649	-0.0152148
ENSMUSG00000003617	Cp	0.00313449	0.242492
ENSMUSG00000003623	Crot	0.0498519	-0.467505
ENSMUSG00000003644	Rps6ka1	0.145254	-0.209403
ENSMUSG00000003660	Snrnp200	5.65096e-05	0.460776
ENSMUSG00000003662	Ciao1	0.219826	0.190786
ENSMUSG00000003680	Taf6l	0.00648019	-0.469902
ENSMUSG00000003721	Insig2	0.0792233	-0.439822
ENSMUSG00000003731	Kpna6	0.28854	-0.20251
ENSMUSG00000003746	Man1a	5.4297e-06	-0.722049
ENSMUSG00000003752	Itpkc	0.749984	-0.0436278
ENSMUSG00000003762	Coq8b	0.372857	0.072922
ENSMUSG00000003778	Brd8	0.191954	0.307106
ENSMUSG00000003779	Kif20a	0.158568	0.191065
ENSMUSG00000003808	Farsa	0.402869	0.111103
ENSMUSG00000003809	Gcdh	0.625266	0.011201
ENSMUSG00000003810	Mast2	0.499064	-0.199585
ENSMUSG00000003812	Dnase2a	0.964344	0.0184685
ENSMUSG00000003813	Rad23a	0.727488	0.100458
ENSMUSG00000003814	Calr	0.239606	0.162463
ENSMUSG00000003824	Syce2	2.90424e-15	0.451771
ENSMUSG00000003847	Nfat5	0.196701	0.325589
ENSMUSG00000003848	Nob1	0.990981	-0.0501243
ENSMUSG00000003849	Nqo1	1.01875e-08	-0.404401
ENSMUSG00000003865	Gys1	0.844276	-0.0919243
ENSMUSG00000003868	Ruvbl2	0.681722	0.0990859
ENSMUSG00000003873	Bax	0.400598	0.0445402
ENSMUSG00000003923	Tfam	0.891528	-0.1157
ENSMUSG00000003929	Zfp81	0.319914	0.0666155
ENSMUSG00000003948	Mmd	5.04098e-08	1.02241
ENSMUSG00000003949	Hlf	0.000456428	-0.388758
ENSMUSG00000003955	Fam162a	2.15128e-06	-0.639632
ENSMUSG00000003970	Rpl8	0.588684	0.0418228
ENSMUSG00000003992	Ssbp2	0.941646	-0.0988767
ENSMUSG00000004018	Fancl	0.979887	-0.0581784
ENSMUSG00000004032	Gstm5	1.37995e-07	0.497764
ENSMUSG00000004040	Stat3	0.416006	-0.419448
ENSMUSG00000004043	Stat5a	0.37607	-0.14276
ENSMUSG00000004044	Ptrf	0.000567608	-0.874787
ENSMUSG00000004054	Map3k11	0.00385554	0.330747
ENSMUSG00000004056	Akt2	0.116067	0.352621
ENSMUSG00000004069	Dnaja3	0.81748	-0.0752741
ENSMUSG00000004070	Hmox2	5.00778e-06	-0.605622
ENSMUSG00000004071	Cdip1	8.14288e-05	-0.42751
ENSMUSG00000004085	Map3k20	0.705489	-0.33893
ENSMUSG00000004096	Cwc15	0.956283	-0.106482
ENSMUSG00000004099	Dnmt1	0.0016611	0.267599
ENSMUSG00000004100	Ppan	0.928067	-0.0886607
ENSMUSG00000004113	Cacna1b	0.960795	0.0273825
ENSMUSG00000004127	Trmt10a	0.214474	0.239318
ENSMUSG00000004187	Kifc2	0.590997	-0.0807251
ENSMUSG00000004207	Psap	0.00942106	-0.467128
ENSMUSG00000004221	Ikbkg	0.298024	-0.533031
ENSMUSG00000004233	Wars2	0.045895	0.138932
ENSMUSG00000004263	Atn1	0.376265	0.237103
ENSMUSG00000004264	Phb2	0.00189884	0.553846
ENSMUSG00000004266	Ptpn6	0.834743	-0.0563889
ENSMUSG00000004267	Eno2	0.601891	-0.0198538
ENSMUSG00000004268	Emg1	0.298981	0.381259
ENSMUSG00000004270	Lpcat3	0.00879122	0.378566
ENSMUSG00000004285	Atp6v1f	1.56944e-06	0.826442
ENSMUSG00000004317	Clcn5	9.31283e-19	0.853962
ENSMUSG00000004319	Clcn3	0.474153	-0.0365523
ENSMUSG00000004356	Utp20	0.739718	0.0463589
ENSMUSG00000004359	Spic	0.748485	-0.0495684
ENSMUSG00000004360	9330159F19Rik	0.673927	-0.126386
ENSMUSG00000004364	Cul3	0.560878	-0.140917
ENSMUSG00000004371	Il11	0.989143	2.91661e-05
ENSMUSG00000004383	Large1	0.00693885	0.144884
ENSMUSG00000004393	Ddx56	0.0463567	0.117954
ENSMUSG00000004394	Tmed4	0.0017231	-0.677234
ENSMUSG00000004415	Col26a1	0.650432	-0.0722113
ENSMUSG00000004446	Bid	7.40374e-06	0.39708
ENSMUSG00000004451	Ralb	0.0135728	-0.314686
ENSMUSG00000004455	Ppp1cc	0.0747446	0.274668
ENSMUSG00000004460	Dnajb11	0.607127	-0.110913
ENSMUSG00000004462	Tbccd1	0.98007	-0.0118854
ENSMUSG00000004473	Clec11a	0.511198	-0.0619553
ENSMUSG00000004500	Zfp324	0.955675	-0.00280632
ENSMUSG00000004508	Gab2	0.0549458	-0.177094
ENSMUSG00000004530	Coro1c	5.95199e-05	0.753044
ENSMUSG00000004535	Tax1bp1	1.5693e-08	1.09067
ENSMUSG00000004542	Psg19	0.987069	-0.0154622
ENSMUSG00000004558	Ndrg2	2.12893e-65	-1.66086
ENSMUSG00000004561	Mettl17	0.794729	-0.0552441
ENSMUSG00000004562	Arhgef40	0.241689	-0.461481
ENSMUSG00000004565	Pnpla6	0.617724	0.022812
ENSMUSG00000004567	Mcoln1	0.487791	-0.121489
ENSMUSG00000004568	Arhgef18	3.49171e-05	0.443771
ENSMUSG00000004591	Pkn2	0.0328977	0.260465
ENSMUSG00000004609	Cd33	0.98391	0.0108687
ENSMUSG00000004610	Etfb	0.960775	-0.133805
ENSMUSG00000004626	Stxbp2	0.59244	0.0333459
ENSMUSG00000004631	Sgce	0.465986	0.19179
ENSMUSG00000004633	Chn2	0.987851	-0.0338406
ENSMUSG00000004637	Wwox	0.50145	0.0644989
ENSMUSG00000004642	Slbp	0.957615	-0.160633
ENSMUSG00000004651	Tyr	0.914885	0.00479417
ENSMUSG00000004661	Arid3b	0.990981	0.00575951
ENSMUSG00000004665	Cnn2	0.112765	0.0620874
ENSMUSG00000004667	Polr2e	0.609493	-0.314455
ENSMUSG00000004677	Myo9b	0.0097602	0.174045
ENSMUSG00000004748	Mtfp1	0.591096	-0.00534435
ENSMUSG00000004768	Rab23	0.903603	-0.0162047
ENSMUSG00000004771	Rab11a	0.000117383	-0.975809
ENSMUSG00000004788	Eif2b2	0.79006	-0.151491
ENSMUSG00000004789	Dlst	0.418466	-0.287543
ENSMUSG00000004798	Ulk2	0.318882	0.231049
ENSMUSG00000004814	Ccl24	0.958372	-0.0165503
ENSMUSG00000004815	Dgkq	0.991607	0.00146085
ENSMUSG00000004842	Pou1f1	0.847398	0.119678
ENSMUSG00000004843	Chmp2b	0.369378	-0.188685
ENSMUSG00000004846	Plod3	0.512701	0.141554
ENSMUSG00000004849	Ap1s1	0.0477037	0.408486
ENSMUSG00000004864	Mapk13	4.14921e-12	-0.385106
ENSMUSG00000004865	Srpk1	0.231147	0.117211
ENSMUSG00000004872	Pax3	0.979887	0.0129403
ENSMUSG00000004880	Lbr	0.974849	-0.0351395
ENSMUSG00000004885	Crabp2	0.992205	0.0193787
ENSMUSG00000004891	Nes	0.459999	-0.00556264
ENSMUSG00000004895	Prcc	0.305366	-0.0363004
ENSMUSG00000004896	Rrnad1	0.851842	0.117085
ENSMUSG00000004897	Hdgf	0.0794485	0.436789
ENSMUSG00000004929	Thop1	0.140313	-0.0697381
ENSMUSG00000004931	Apba3	0.119903	-0.315512
ENSMUSG00000004934	Pias4	0.0961988	-0.646251
ENSMUSG00000004936	Map2k1	0.0378334	-0.545571
ENSMUSG00000004937	Sgta	0.839572	-0.245164
ENSMUSG00000004939	Nmrk2	0.976644	0.00835991
ENSMUSG00000004945	Tmem242	0.821026	-0.186304
ENSMUSG00000004947	Dtx2	0.577586	-0.0247595
ENSMUSG00000004951	Hspb1	1.59645e-25	-2.12694
ENSMUSG00000004952	Rasa4	0.987851	0.0169578
ENSMUSG00000004980	Hnrnpa2b1	8.04052e-10	1.10924
ENSMUSG00000004994	Ccdc130	0.882486	-0.014679
ENSMUSG00000004996	Mri1	0.878546	-0.1594
ENSMUSG00000005034	Prkacb	0.00510469	0.176355
ENSMUSG00000005043	Sgsh	0.691484	0.0833309
ENSMUSG00000005054	Cstb	0.429254	0.0937531
ENSMUSG00000005057	Sh2b2	0.987851	-0.000903742
ENSMUSG00000005069	Pex5	0.000148997	0.476449
ENSMUSG00000005078	Jkamp	0.0384658	-0.439573
ENSMUSG00000005089	Slc1a2	0.000576117	-0.371859
ENSMUSG00000005102	Eif2ak4	2.54969e-05	0.376809
ENSMUSG00000005103	Wdr1	0.214301	0.37558
ENSMUSG00000005124	Wisp1	8.65036e-06	0.500079
ENSMUSG00000005125	Ndrg1	1.13745e-26	-2.09425
ENSMUSG00000005142	Man2b1	0.0425339	-0.378723
ENSMUSG00000005148	Klf5	0.954043	0.00225459
ENSMUSG00000005150	Wdr83	0.956678	0.0409572
ENSMUSG00000005161	Prdx2	0.25446	0.110575
ENSMUSG00000005198	Polr2a	0.152009	-0.570086
ENSMUSG00000005204	Senp3	0.790088	-0.22741
ENSMUSG00000005225	Plekha8	0.0315773	0.280138
ENSMUSG00000005233	Spc25	0.0332381	0.111921
ENSMUSG00000005262	Ufd1	0.0100525	-0.481845
ENSMUSG00000005267	Zfp287	0.0680179	-0.150504
ENSMUSG00000005268	Prlr	0.9886	-0.0253836
ENSMUSG00000005299	Letm1	0.110858	0.198035
ENSMUSG00000005312	Ubqln1	0.0393685	0.258126
ENSMUSG00000005338	Cadm3	0.293839	-0.0815164
ENSMUSG00000005354	Txn2	0.118679	-0.493298
ENSMUSG00000005360	Slc1a3	1.89708e-08	-0.683701
ENSMUSG00000005362	Crbn	1.29042e-07	0.558678
ENSMUSG00000005364	Il5ra	0.987851	-0.00757766
ENSMUSG00000005370	Msh6	0.172776	0.235118
ENSMUSG00000005371	Fbxo11	0.00340765	0.468473
ENSMUSG00000005373	Mlxipl	0.84524	-0.0521991
ENSMUSG00000005374	Tbl2	0.754176	-0.0833787
ENSMUSG00000005378	Wbscr22	0.128605	0.142912
ENSMUSG00000005410	Mcm5	0.471996	0.0945248
ENSMUSG00000005413	Hmox1	0.00676311	0.446278
ENSMUSG00000005417	Mprip	0.0301937	0.345636
ENSMUSG00000005442	Cic	0.170617	0.113295
ENSMUSG00000005447	Pafah1b3	0.837559	-0.299658
ENSMUSG00000005469	Prkaca	0.957767	0.00289175
ENSMUSG00000005470	Asf1b	0.0551783	0.0767818
ENSMUSG00000005481	Ddx39	0.000286268	0.420334
ENSMUSG00000005483	Dnajb1	0.987851	-0.0141038
ENSMUSG00000005493	Msh4	0.997631	0.00322076
ENSMUSG00000005501	Usp40	0.844079	0.0294442
ENSMUSG00000005505	Kbtbd4	0.393018	0.079629
ENSMUSG00000005506	Celf1	0.00024192	0.604184
ENSMUSG00000005510	Ndufs3	0.0509956	0.388588
ENSMUSG00000005514	Por	0.817719	-0.32944
ENSMUSG00000005533	Igf1r	0.685917	0.0938879
ENSMUSG00000005534	Insr	0.0302023	0.326797
ENSMUSG00000005540	Fcer2a	0.874383	0.0437048
ENSMUSG00000005566	Trim28	0.785247	-0.0803465
ENSMUSG00000005575	Ube2m	0.435052	0.25328
ENSMUSG00000005580	Adcy9	0.845078	-0.00812189
ENSMUSG00000005583	Mef2c	3.35182e-05	0.416401
ENSMUSG00000005609	Ctr9	0.450598	0.0341179
ENSMUSG00000005610	Eif4g2	0.0114839	0.590901
ENSMUSG00000005615	Pcyt1a	1.42073e-05	-0.61054
ENSMUSG00000005621	Zfp592	0.0565324	0.183124
ENSMUSG00000005625	Psmd4	0.980249	0.0694331
ENSMUSG00000005640	Insrr	0.961533	-0.0156829
ENSMUSG00000005649	Cabp5	0.987851	0.00393646
ENSMUSG00000005656	Snx6	1.67203e-05	-1.10475
ENSMUSG00000005667	Mthfd2	0.221741	0.145654
ENSMUSG00000005674	Tomm40l	0.710414	-0.0133093
ENSMUSG00000005682	Pan2	0.55121	0.0813526
ENSMUSG00000005683	Cs	0.940568	-0.015248
ENSMUSG00000005686	Ampd3	0.675991	-0.0981323
ENSMUSG00000005687	Bcas2	0.170661	0.357853
ENSMUSG00000005698	Ctcf	0.20314	0.136843
ENSMUSG00000005699	Pard6a	0.231924	0.0741153
ENSMUSG00000005718	Tfap4	0.855247	-0.00607603
ENSMUSG00000005732	Ranbp1	0.165658	-0.269149
ENSMUSG00000005763	Cd247	0.9886	0.0213255
ENSMUSG00000005774	Rfx5	0.00732631	0.298086
ENSMUSG00000005779	Psmb4	0.12632	0.272275
ENSMUSG00000005802	Slc30a4	3.97259e-07	0.463612
ENSMUSG00000005803	Sqrdl	0.647481	0.0501002
ENSMUSG00000005804	Bloc1s6	0.489439	0.0616093
ENSMUSG00000005813	Metap1	0.295196	-0.180776
ENSMUSG00000005823	Gpr108	0.948677	-0.0922796
ENSMUSG00000005836	Gata6	0.0439986	0.313903
ENSMUSG00000005846	Rsl1d1	0.000182538	-0.588743
ENSMUSG00000005871	Apc	4.2519e-06	0.582979
ENSMUSG00000005873	Reep5	0.0557635	0.598623
ENSMUSG00000005881	Ergic3	0.781136	-0.0495691
ENSMUSG00000005882	Uqcc1	0.349728	0.0927138
ENSMUSG00000005883	Spo11	0.975065	0.0113137
ENSMUSG00000005886	Ncoa2	0.235196	0.142421
ENSMUSG00000005893	Nr2c2	0.691484	0.0362448
ENSMUSG00000005897	Nr2c1	0.90013	0.0337353
ENSMUSG00000005899	Smpd4	0.754668	-0.0816799
ENSMUSG00000005907	Pex1	0.623194	-0.104662
ENSMUSG00000005917	Otx1	0.34879	0.086968
ENSMUSG00000005936	Kctd20	0.0981093	0.206283
ENSMUSG00000005949	Ctns	0.708045	-0.113972
ENSMUSG00000005951	Shpk	0.0747446	-0.177387
ENSMUSG00000005958	Ephb3	0.659187	-0.11658
ENSMUSG00000005968	Tuft1	0.95675	-0.0454521
ENSMUSG00000005973	Rcn1	0.185828	0.0965111
ENSMUSG00000005981	Trap1	0.0353472	-0.264305
ENSMUSG00000005982	Naa60	0.00622064	-0.246295
ENSMUSG00000005983	1700037C18Rik	0.964223	0.00967845
ENSMUSG00000005986	Ankrd13d	0.780188	-0.0781048
ENSMUSG00000006005	Tpr	0.987851	-0.232793
ENSMUSG00000006010	BC003331	0.000123557	-0.478572
ENSMUSG00000006014	Prg4	0.0545831	0.221691
ENSMUSG00000006019	Dhx34	0.0357325	0.208305
ENSMUSG00000006021	Kptn	0.089693	0.102975
ENSMUSG00000006024	Napa	0.0707882	0.471225
ENSMUSG00000006050	Sra1	0.985493	-0.0126567
ENSMUSG00000006057	Atp5g1	0.230133	-0.449156
ENSMUSG00000006058	Snf8	0.86891	-0.242226
ENSMUSG00000006095	Tbcb	0.419384	0.130817
ENSMUSG00000006127	Inpp5k	0.988415	-0.166663
ENSMUSG00000006134	Crkl	0.981856	0.0133569
ENSMUSG00000006169	Clint1	0.187348	0.073778
ENSMUSG00000006191	Cdkal1	0.167814	0.0741692
ENSMUSG00000006205	Htra1	6.62598e-19	1.48419
ENSMUSG00000006215	Zbtb17	0.0131411	-0.217936
ENSMUSG00000006219	Fblim1	0.761527	-0.015596
ENSMUSG00000006221	Hspb7	0.295342	-0.120738
ENSMUSG00000006235	Epor	0.837696	-0.0240553
ENSMUSG00000006241	Ccdc159	0.937295	0.0189393
ENSMUSG00000006262	Mob1b	0.178885	0.332101
ENSMUSG00000006273	Atp6v1b2	0.119592	-0.386747
ENSMUSG00000006276	Eps15l1	0.950163	0.0389222
ENSMUSG00000006281	Tep1	0.0568436	-0.200981
ENSMUSG00000006288	Ttc5	0.0391135	-0.187448
ENSMUSG00000006289	Osgep	0.000600979	-0.34684
ENSMUSG00000006299	Aamp	0.475342	-0.403262
ENSMUSG00000006301	Tmbim1	0.922571	-0.295473
ENSMUSG00000006304	Arpc2	0.882812	-0.106815
ENSMUSG00000006307	Kmt2b	7.22425e-07	0.438083
ENSMUSG00000006313	Upk1a	0.987851	-0.00568017
ENSMUSG00000006315	Tmem147	0.0555801	0.373321
ENSMUSG00000006333	Rps9	0.654447	0.0843787
ENSMUSG00000006335	Tfpt	0.968829	0.00254671
ENSMUSG00000006342	Susd2	0.69534	0.010266
ENSMUSG00000006344	Ggt5	0.00379406	-0.32789
ENSMUSG00000006356	Crip2	8.7501e-14	-0.44581
ENSMUSG00000006360	Crip1	5.75413e-135	-4.59418
ENSMUSG00000006362	Cbfa2t3	0.00102622	-0.236625
ENSMUSG00000006369	Fbln1	1.36793e-33	-0.786995
ENSMUSG00000006373	Pgrmc1	8.2579e-07	1.13098
ENSMUSG00000006378	Gcat	0.83845	-0.0480417
ENSMUSG00000006390	Elovl1	0.820184	-0.20706
ENSMUSG00000006392	Med8	0.095688	-0.252893
ENSMUSG00000006395	Hyi	1.21544e-08	-0.409669
ENSMUSG00000006398	Cdc20	0.473215	0.0172873
ENSMUSG00000006403	Adamts4	0.74413	-0.0412883
ENSMUSG00000006412	Pfdn2	6.60504e-05	-0.809145
ENSMUSG00000006418	Rnf114	0.24964	0.254293
ENSMUSG00000006423	C330007P06Rik	0.594719	0.112777
ENSMUSG00000006435	Neurl1a	1.02585e-10	-0.720618
ENSMUSG00000006442	Srm	0.00499344	-0.286835
ENSMUSG00000006445	Epha2	0.0582088	-0.467213
ENSMUSG00000006456	Rbm14	0.00176079	0.268848
ENSMUSG00000006457	Actn3	2.48387e-06	0.280376
ENSMUSG00000006463	Zdhhc24	1.83911e-05	0.433926
ENSMUSG00000006464	Bbs1	0.985573	0.00301812
ENSMUSG00000006471	Ndor1	0.891505	0.0297764
ENSMUSG00000006476	Nsmf	0.0153426	0.134361
ENSMUSG00000006494	Pdk1	0.0812972	-0.252276
ENSMUSG00000006498	Ptbp1	0.0569206	0.258673
ENSMUSG00000006517	Mvd	0.943785	-0.0952177
ENSMUSG00000006526	Tmem110	0.184652	-0.147076
ENSMUSG00000006527	Sfmbt1	0.642156	-0.0124838
ENSMUSG00000006542	Prkag3	0.519983	-0.0848532
ENSMUSG00000006575	Rundc3a	0.37342	0.114068
ENSMUSG00000006576	Slc4a3	0.943621	0.00630901
ENSMUSG00000006585	Cdt1	0.0408268	0.173553
ENSMUSG00000006586	Runx1t1	0.986247	-0.0124005
ENSMUSG00000006589	Aprt	0.000475676	-0.700255
ENSMUSG00000006599	Gtf2h1	0.0549143	0.22877
ENSMUSG00000006611	Hfe	0.681226	0.0518927
ENSMUSG00000006641	Slc5a6	0.0219118	0.100786
ENSMUSG00000006642	Tcf23	0.049988	0.159032
ENSMUSG00000006649	Nphs1	0.989438	0.0101825
ENSMUSG00000006651	Aplp1	0.045506	0.129363
ENSMUSG00000006673	Qrich1	0.293064	0.152013
ENSMUSG00000006676	Usp19	0.98391	-0.233438
ENSMUSG00000006678	Pola1	0.94054	0.0100728
ENSMUSG00000006699	Cdc42	3.56992e-12	-1.3743
ENSMUSG00000006705	Pknox1	0.898414	0.0360182
ENSMUSG00000006715	Gmnn	0.84631	-0.102774
ENSMUSG00000006717	Acot13	0.987851	-0.246715
ENSMUSG00000006720	Zfp184	0.24318	0.163988
ENSMUSG00000006728	Cdk4	0.825284	-0.251375
ENSMUSG00000006731	B4galnt1	0.0177312	-0.292749
ENSMUSG00000006732	Mettl1	0.554108	0.0859958
ENSMUSG00000006736	Tspan31	0.985573	-0.0351743
ENSMUSG00000006740	Kif5b	0.00804443	0.631282
ENSMUSG00000006763	Saal1	0.155628	0.142749
ENSMUSG00000006782	Cnp	0.613827	-0.0772228
ENSMUSG00000006784	Ttc25	0.22476	-0.162323
ENSMUSG00000006800	Sulf2	0.275064	0.170772
ENSMUSG00000006818	Sod2	0.391815	0.311769
ENSMUSG00000006850	Tmco6	0.987851	-0.0129469
ENSMUSG00000006906	Stambp	0.0336617	0.228047
ENSMUSG00000006920	Ezh1	0.751534	0.0282088
ENSMUSG00000006930	Hap1	0.0197195	-0.491506
ENSMUSG00000006931	P3h4	0.012259	-0.513089
ENSMUSG00000006932	Ctnnb1	0.000232014	-0.670307
ENSMUSG00000006941	Eif1b	0.901492	-0.0982208
ENSMUSG00000006958	Chrd	0.985639	-0.00901793
ENSMUSG00000006998	Psmd2	0.166906	-0.391864
ENSMUSG00000007029	Vars	0.57379	-0.00246511
ENSMUSG00000007030	Vwa7	0.574408	-0.078741
ENSMUSG00000007035	Msh5	0.911142	0.00375592
ENSMUSG00000007036	Abhd16a	0.902025	-0.117828
ENSMUSG00000007038	Neu1	0.319914	0.200668
ENSMUSG00000007039	Ddah2	0.00582054	-0.761321
ENSMUSG00000007041	Clic1	0.0608185	-0.312666
ENSMUSG00000007050	Lsm2	0.979887	0.0672068
ENSMUSG00000007080	Pole	0.200549	0.238042
ENSMUSG00000007097	Atp1a2	0.898414	-0.052499
ENSMUSG00000007207	Stx1a	0.960795	0.00569259
ENSMUSG00000007216	Zfp775	0.947336	-0.0234483
ENSMUSG00000007279	Scube2	0.0014984	0.197046
ENSMUSG00000007338	Mrpl49	0.620808	-0.148384
ENSMUSG00000007379	Dennd2c	0.92055	-0.000764228
ENSMUSG00000007411	Mark3	0.955237	-0.17176
ENSMUSG00000007415	Gatad1	0.00706262	0.503527
ENSMUSG00000007458	M6pr	0.00246358	0.569314
ENSMUSG00000007476	Lrrc8a	0.102788	0.372762
ENSMUSG00000007564	Ppp2r1a	0.990633	-0.0647917
ENSMUSG00000007570	Fance	0.424659	0.122081
ENSMUSG00000007589	Tinf2	0.841491	-0.0281267
ENSMUSG00000007594	Hapln4	3.12463e-08	0.49576
ENSMUSG00000007603	Dus3l	0.0445601	-0.289446
ENSMUSG00000007610	Gtpbp3	0.878952	-0.0721744
ENSMUSG00000007613	Tgfbr1	0.0262504	0.229334
ENSMUSG00000007617	Homer1	0.184652	0.211605
ENSMUSG00000007646	Rad51c	0.996113	-0.061214
ENSMUSG00000007655	Cav1	9.59237e-05	-0.623384
ENSMUSG00000007656	Arpp19	0.324788	-0.453094
ENSMUSG00000007659	Bcl2l1	0.14018	0.228458
ENSMUSG00000007670	Khsrp	0.0109467	0.25434
ENSMUSG00000007721	Ccdc124	0.041807	0.180925
ENSMUSG00000007739	Cct4	0.278401	-0.218623
ENSMUSG00000007777	0610009B22Rik	0.0360498	-0.316064
ENSMUSG00000007783	Cpt1c	0.958653	-0.0629702
ENSMUSG00000007812	Zfp655	0.00217636	0.220345
ENSMUSG00000007815	Rhoa	0.98391	-0.0361644
ENSMUSG00000007817	Zmiz1	0.142107	0.209456
ENSMUSG00000007827	Ankrd26	0.00146391	0.259851
ENSMUSG00000007833	Aldh16a1	0.539685	-0.134534
ENSMUSG00000007836	Hnrnpa0	0.455431	0.269527
ENSMUSG00000007837	Prrg2	0.282582	-0.124491
ENSMUSG00000007850	Hnrnph1	0.857178	0.00612671
ENSMUSG00000007867	Ift43	0.753548	-0.250208
ENSMUSG00000007872	Id3	4.01294e-21	-1.93837
ENSMUSG00000007880	Arid1a	0.552292	-0.234083
ENSMUSG00000007888	Crlf1	0.00485517	-0.173491
ENSMUSG00000007891	Ctsd	0.822195	-0.102836
ENSMUSG00000007892	Rplp1	0.553927	-0.191246
ENSMUSG00000007946	Phox2a	0.979884	-0.0116427
ENSMUSG00000007950	Abhd8	0.151163	0.175163
ENSMUSG00000007987	Ift22	0.951233	-0.00431185
ENSMUSG00000007989	Fzd3	0.191195	0.0884155
ENSMUSG00000008028	1700008O03Rik	0.949022	0.00772671
ENSMUSG00000008035	Mid1ip1	0.00445649	0.331986
ENSMUSG00000008036	Ap2s1	0.140062	0.204796
ENSMUSG00000008090	Fgfrl1	0.311631	0.160023
ENSMUSG00000008136	Fhl2	3.48876e-13	0.641883
ENSMUSG00000008140	Emc10	0.000451342	0.419961
ENSMUSG00000008167	Fbxw9	0.228519	0.119575
ENSMUSG00000008193	Spib	0.84631	0.039724
ENSMUSG00000008200	Fnbp4	0.409741	0.106725
ENSMUSG00000008206	Cers4	0.703482	-0.380739
ENSMUSG00000008226	Scrn3	0.934635	0.00870076
ENSMUSG00000008301	Phax	0.709099	0.100593
ENSMUSG00000008305	Tle1	0.000589708	0.388932
ENSMUSG00000008307	1700109H08Rik	0.830632	-0.0464657
ENSMUSG00000008333	Snrpb2	0.979887	-0.0941532
ENSMUSG00000008348	Ubc	0.890727	-0.155681
ENSMUSG00000008373	Prpf31	0.852719	-0.0764842
ENSMUSG00000008384	Sertad1	0.307696	0.0653187
ENSMUSG00000008393	Carhsp1	0.20419	-0.324797
ENSMUSG00000008398	Elk3	0.754088	0.0770342
ENSMUSG00000008429	Herpud2	0.831899	-0.125367
ENSMUSG00000008435	Rdh13	0.720436	0.0527341
ENSMUSG00000008450	Nutf2	0.111192	0.299739
ENSMUSG00000008461	Fut1	0.944211	0.0245609
ENSMUSG00000008475	Arpc5	0.980489	-0.0281468
ENSMUSG00000008496	Pou2f2	0.542986	-0.181369
ENSMUSG00000008540	Mgst1	0.194911	-0.26688
ENSMUSG00000008575	Nfib	7.01986e-08	0.921863
ENSMUSG00000008604	Ubqln4	0.363201	0.15012
ENSMUSG00000008668	Rps18	0.27618	0.166449
ENSMUSG00000008682	Rpl10	0.932367	-0.0517108
ENSMUSG00000008683	Rps15a	2.94553e-05	0.632702
ENSMUSG00000008690	Ncaph2	0.418326	0.0533272
ENSMUSG00000008730	Hipk1	0.0687794	0.363786
ENSMUSG00000008763	Man1a2	0.00288079	0.437151
ENSMUSG00000008822	Acyp1	2.85949e-10	-0.671709
ENSMUSG00000008845	Cd163	0.911273	-0.0401166
ENSMUSG00000008855	Hdac5	0.153157	0.11214
ENSMUSG00000008859	Rala	0.0173017	0.371779
ENSMUSG00000008892	Vdac3	0.807522	0.0400753
ENSMUSG00000008932	Slc1a7	0.405893	-0.108454
ENSMUSG00000008958	Vps72	0.677852	-0.221062
ENSMUSG00000008976	Gabpa	0.72168	-0.0829372
ENSMUSG00000009013	Dynll1	0.0111267	0.511801
ENSMUSG00000009030	Pdcl	0.308131	0.136829
ENSMUSG00000009035	Tmem184b	0.232167	-0.173321
ENSMUSG00000009073	Nf2	0.0449792	0.191578
ENSMUSG00000009076	Zmat5	0.98391	-0.0893359
ENSMUSG00000009079	Ewsr1	0.4504	0.207934
ENSMUSG00000009090	Ap1b1	0.909836	-0.26506
ENSMUSG00000009092	Derl3	0.0609444	-0.148241
ENSMUSG00000009112	Bcl2l13	1.29695e-09	0.886001
ENSMUSG00000009114	2610028H24Rik	0.795391	-0.0390604
ENSMUSG00000009145	Dqx1	0.0708825	-0.20488
ENSMUSG00000009207	Lnpk	0.000103517	0.268673
ENSMUSG00000009281	Rarres2	0.92585	-0.141563
ENSMUSG00000009291	Pttg1ip	0.141138	-0.644013
ENSMUSG00000009292	Trpm2	0.955584	-0.0778536
ENSMUSG00000009293	Ube2g2	0.15671	-0.177821
ENSMUSG00000009350	Mpo	0.987851	0.00724484
ENSMUSG00000009376	Met	1.34558e-08	0.964753
ENSMUSG00000009406	Elk1	0.980489	0.0158764
ENSMUSG00000009418	Nav1	0.00114955	-0.320312
ENSMUSG00000009470	Tnpo1	0.00321098	0.302432
ENSMUSG00000009487	Otog	0.793256	0.0516542
ENSMUSG00000009535	Rnmt	0.370414	0.237527
ENSMUSG00000009549	Srp14	0.970662	0.0111609
ENSMUSG00000009555	Cdk9	0.0252138	0.295289
ENSMUSG00000009563	Tor2a	0.456622	0.0242145
ENSMUSG00000009566	Fpgs	0.985573	0.0343359
ENSMUSG00000009569	Mkl2	0.983719	-0.0706069
ENSMUSG00000009575	Cbx5	0.987851	-0.175413
ENSMUSG00000009585	Apobec3	0.0822841	0.243423
ENSMUSG00000009614	Sardh	0.166906	-0.014106
ENSMUSG00000009621	Vav2	0.00344323	0.206506
ENSMUSG00000009628	Tex15	0.177753	0.11499
ENSMUSG00000009630	Ppp2cb	0.383404	0.192926
ENSMUSG00000009640	Dmap1	0.891505	0.0013065
ENSMUSG00000009647	Mcu	0.98349	-0.108492
ENSMUSG00000009681	Bcr	0.864436	-0.0961885
ENSMUSG00000009687	Fxyd5	0.173284	-0.0892189
ENSMUSG00000009731	Kcnd1	0.504002	-0.0710265
ENSMUSG00000009733	Tfcp2	0.0552602	-0.170798
ENSMUSG00000009739	Pou6f1	0.235117	0.153167
ENSMUSG00000009741	Ubp1	0.00430712	-0.231074
ENSMUSG00000009772	Nuak2	0.19553	-0.166366
ENSMUSG00000009828	Ick	0.953714	0.0142817
ENSMUSG00000009863	Sdhb	0.00017726	-0.549024
ENSMUSG00000009894	Snap47	0.104601	-0.348977
ENSMUSG00000009905	Kdsr	0.661663	0.00889599
ENSMUSG00000009907	Vps4b	0.678571	-0.184865
ENSMUSG00000009927	Rps25	0.979807	-0.1079
ENSMUSG00000009995	Taz	0.0316166	0.162553
ENSMUSG00000010025	Aldh3a2	0.327173	-0.220254
ENSMUSG00000010045	Tmem115	0.613598	0.0273268
ENSMUSG00000010047	Hyal2	0.987851	-0.0270897
ENSMUSG00000010048	Ifrd2	0.984253	-0.00630569
ENSMUSG00000010051	Hyal1	0.222621	-0.171475
ENSMUSG00000010054	Tusc2	0.191506	-0.221886
ENSMUSG00000010057	Nprl2	0.276552	-0.120666
ENSMUSG00000010067	Rassf1	4.61354e-05	-0.452631
ENSMUSG00000010080	Epn3	1.57433e-06	0.851128
ENSMUSG00000010095	Slc3a2	0.0215705	0.588228
ENSMUSG00000010097	Nxf1	0.149175	0.192835
ENSMUSG00000010110	Stx5a	0.25107	0.0495339
ENSMUSG00000010154	Spire2	0.879236	0.0364926
ENSMUSG00000010175	Prox1	0.967395	-0.0635347
ENSMUSG00000010205	Raver1	0.690073	-0.0330132
ENSMUSG00000010277	2610507B11Rik	0.914751	-0.0224845
ENSMUSG00000010290	AI597479	0.311083	-0.0519571
ENSMUSG00000010307	Tmem86a	0.0113528	0.274406
ENSMUSG00000010358	Ifi35	0.000389764	-0.57885
ENSMUSG00000010362	Rdm1	0.00479592	-0.368967
ENSMUSG00000010376	Nedd8	0.001903	-0.987902
ENSMUSG00000010392	Gosr1	0.754179	-0.0740895
ENSMUSG00000010406	Mrpl52	0.00439562	-0.892297
ENSMUSG00000010453	Kansl3	0.550521	-0.0476815
ENSMUSG00000010476	Ebf3	0.987851	-0.00257703
ENSMUSG00000010517	Faf1	5.88449e-05	-0.559869
ENSMUSG00000010538	Tsacc	0.0622374	-0.138638
ENSMUSG00000010554	Mettl16	0.498173	0.0916763
ENSMUSG00000010601	Apol7a	0.916264	-0.0231125
ENSMUSG00000010607	Pigyl	0.932367	-0.257131
ENSMUSG00000010608	Rbm25	0.185374	0.168092
ENSMUSG00000010609	Psen2	0.301412	-0.109789
ENSMUSG00000010651	Acaa1b	0.0799901	-0.21025
ENSMUSG00000010660	Plcd1	2.93622e-05	-0.332159
ENSMUSG00000010663	Fads1	9.04964e-06	0.721485
ENSMUSG00000010721	Lmbr1	0.676056	-0.0304033
ENSMUSG00000010751	Tnfrsf22	0.682548	0.0439476
ENSMUSG00000010755	Cars	0.821026	-0.0755792
ENSMUSG00000010797	Wnt2	0.725957	-0.0510919
ENSMUSG00000010830	Kdelr3	4.20906e-08	-0.304353
ENSMUSG00000010911	Apip	0.0471813	-0.290657
ENSMUSG00000010914	Pdhx	0.964313	-0.0746153
ENSMUSG00000010936	Vac14	0.000924935	0.189194
ENSMUSG00000011096	Akt1s1	0.929301	-0.0148497
ENSMUSG00000011114	Tbrg1	0.251312	-0.654834
ENSMUSG00000011154	Cfap161	0.549033	-0.0731126
ENSMUSG00000011158	Brf1	0.0562409	-0.237381
ENSMUSG00000011179	Odc1	0.00064507	0.575413
ENSMUSG00000011254	Thg1l	0.984749	0.014394
ENSMUSG00000011256	Adam19	0.363016	-0.0564021
ENSMUSG00000011257	Pabpc4	0.925079	-0.0742126
ENSMUSG00000011306	Sugp1	0.200324	-0.170039
ENSMUSG00000011382	Dhdh	0.970335	-0.0527102
ENSMUSG00000011427	Zfp790	0.0238909	0.162043
ENSMUSG00000011658	Fuz	0.987851	0.0223154
ENSMUSG00000011752	Pgam1	0.990938	-0.20414
ENSMUSG00000011831	Evi5	0.00962174	0.288682
ENSMUSG00000011832	Evi5l	0.206461	0.109955
ENSMUSG00000011837	Snapc2	0.615744	-0.197576
ENSMUSG00000011877	Git1	0.606419	-0.273324
ENSMUSG00000011884	Gltp	0.874175	0.0868159
ENSMUSG00000011958	Bnip2	0.652268	-0.116016
ENSMUSG00000011960	Ccnt1	0.491053	-0.361308
ENSMUSG00000012017	Scarf2	0.754759	0.0948798
ENSMUSG00000012076	Brms1l	0.722966	0.0545014
ENSMUSG00000012114	Med15	0.727597	-0.18587
ENSMUSG00000012117	Dhdds	0.600641	-0.143804
ENSMUSG00000012123	Aim1l	0.987851	-0.0215616
ENSMUSG00000012126	Ubxn11	0.861597	-0.00817098
ENSMUSG00000012296	Tjap1	0.00464866	0.315861
ENSMUSG00000012350	Ehf	0.956826	0.0183033
ENSMUSG00000012396	Nanog	0.00273355	-0.469703
ENSMUSG00000012405	Rpl15	0.000949702	-0.767342
ENSMUSG00000012422	Tmem167	0.00802386	0.343541
ENSMUSG00000012428	Steap4	0.793256	-0.0296603
ENSMUSG00000012429	Mplkip	0.671623	-0.130489
ENSMUSG00000012443	Kif11	0.167193	0.0710208
ENSMUSG00000012483	Rpa3	0.846951	0.0832972
ENSMUSG00000012519	Mlkl	0.103433	0.0928595
ENSMUSG00000012535	Tnpo3	0.000564344	0.591082
ENSMUSG00000012609	Ttll5	0.317178	-0.135712
ENSMUSG00000012640	Zfp715	0.250907	-0.121131
ENSMUSG00000012705	Retn	0.981856	-0.0174645
ENSMUSG00000012777	Acpt	0.863811	0.0597854
ENSMUSG00000012819	Cdh23	0.963173	-0.00555484
ENSMUSG00000012848	Rps5	0.701581	-0.198589
ENSMUSG00000013033	Adgrl1	0.9688	-0.0326104
ENSMUSG00000013076	Amotl1	6.47252e-08	0.775585
ENSMUSG00000013089	Etv5	0.700165	-0.143391
ENSMUSG00000013150	Gfod2	0.961533	0.0148188
ENSMUSG00000013155	Enkd1	0.0581467	0.160857
ENSMUSG00000013160	Atp6v0d1	0.0606955	0.429705
ENSMUSG00000013236	Ptprs	0.901739	0.0549806
ENSMUSG00000013275	Slc41a1	0.95675	-0.0564393
ENSMUSG00000013353	4931406B18Rik	0.992091	0.00226284
ENSMUSG00000013367	Iglon5	0.651853	0.0954893
ENSMUSG00000013415	Igf2bp1	0.00350567	0.370874
ENSMUSG00000013419	Zfp651	0.335537	-0.255076
ENSMUSG00000013465	Nelfb	0.987851	-0.0797131
ENSMUSG00000013495	Tmem175	0.674857	0.117014
ENSMUSG00000013539	Tango2	0.0190786	-0.393243
ENSMUSG00000013584	Aldh1a2	3.70971e-17	-0.748713
ENSMUSG00000013593	Ndufs2	0.931261	-0.323392
ENSMUSG00000013611	Snx31	0.00428138	0.156652
ENSMUSG00000013622	Atraid	0.00189847	0.537001
ENSMUSG00000013629	Cad	0.484695	0.0577577
ENSMUSG00000013646	Sh3bp5l	0.774829	0.0633602
ENSMUSG00000013662	Atad1	0.544317	0.171057
ENSMUSG00000013663	Pten	0.0135392	0.546887
ENSMUSG00000013698	Pea15a	0.479854	0.118274
ENSMUSG00000013701	Timm23	0.00273842	-0.457592
ENSMUSG00000013736	Trnt1	0.39651	-0.189748
ENSMUSG00000013787	Ehmt2	0.685965	0.0968503
ENSMUSG00000013822	Elof1	0.987851	-0.21598
ENSMUSG00000013833	Med16	0.0929216	-0.274251
ENSMUSG00000013846	St3gal1	3.98619e-11	-1.33034
ENSMUSG00000013858	Tmem259	0.652275	-0.208773
ENSMUSG00000013878	Rnf170	0.000815101	0.518493
ENSMUSG00000013973	Dedd	0.530645	-0.0297043
ENSMUSG00000013974	Mcemp1	0.541312	0.022473
ENSMUSG00000013997	Nit1	0.038752	-0.254882
ENSMUSG00000014039	Prdm15	0.15045	0.17467
ENSMUSG00000014074	Rnf168	0.705575	-0.00587737
ENSMUSG00000014075	Tctex1d2	0.000365204	-0.38907
ENSMUSG00000014077	Chp1	0.00492448	0.314875
ENSMUSG00000014158	Trpv4	0.987851	-0.0156732
ENSMUSG00000014164	Klhl3	0.197271	-0.126192
ENSMUSG00000014177	Tvp23b	0.476347	-0.183271
ENSMUSG00000014195	Dnajc7	0.0118412	-0.387586
ENSMUSG00000014198	Zfp385c	0.879712	0.0734711
ENSMUSG00000014226	Cacybp	0.954621	-0.171367
ENSMUSG00000014232	Cluap1	0.709472	-0.17604
ENSMUSG00000014243	Zswim7	0.317146	-0.315664
ENSMUSG00000014245	Pigl	0.958741	-0.0805804
ENSMUSG00000014294	Ndufa2	0.00498161	0.557287
ENSMUSG00000014301	Pam16	0.0490513	-0.393699
ENSMUSG00000014303	Glis2	0.0025121	0.29737
ENSMUSG00000014313	Cox6c	0.0153772	-0.513633
ENSMUSG00000014329	Bicc1	0.0777142	-0.724646
ENSMUSG00000014349	Ube2z	0.0107922	0.401842
ENSMUSG00000014353	Tmem87b	0.545461	0.168881
ENSMUSG00000014355	Anapc1	0.00011826	0.642419
ENSMUSG00000014361	Mertk	0.167982	0.165613
ENSMUSG00000014402	Tsg101	0.298452	0.317845
ENSMUSG00000014418	Hps5	0.0385817	0.235742
ENSMUSG00000014426	Map3k4	0.981856	0.0471055
ENSMUSG00000014444	Piezo1	0.148992	0.0622958
ENSMUSG00000014470	Rnf166	0.381215	0.0697623
ENSMUSG00000014496	Ankrd28	0.498089	-0.224716
ENSMUSG00000014498	Ankrd52	0.117902	-0.15992
ENSMUSG00000014503	Pkd2l2	0.152855	0.0610547
ENSMUSG00000014504	Srp19	0.195406	0.208279
ENSMUSG00000014547	Wdfy2	0.631889	-0.0197164
ENSMUSG00000014550	Rbsn	0.0345866	0.203938
ENSMUSG00000014551	Mrps25	5.40848e-09	1.02029
ENSMUSG00000014554	Dguok	0.139264	0.188507
ENSMUSG00000014592	Camta1	8.73185e-18	-0.815878
ENSMUSG00000014599	Csf1	1.4708e-05	-0.562144
ENSMUSG00000014601	Strip1	3.84402e-09	0.479749
ENSMUSG00000014606	Slc25a11	0.133225	-0.48071
ENSMUSG00000014633	Cmc2	0.246601	0.0761096
ENSMUSG00000014668	Chfr	0.008756	0.380728
ENSMUSG00000014725	Adam28	0.617364	-0.0736891
ENSMUSG00000014748	Tex261	0.00377825	0.409478
ENSMUSG00000014763	Fam120b	0.932157	-0.0123876
ENSMUSG00000014767	Tbp	0.743874	0.0511532
ENSMUSG00000014769	Psmb1	0.912027	-0.115789
ENSMUSG00000014771	Pdcd2	0.816451	-0.137502
ENSMUSG00000014776	Nol3	0.985495	-0.0330276
ENSMUSG00000014778	Fhod1	0.636486	-0.118276
ENSMUSG00000014786	Slc9a5	0.571607	0.050263
ENSMUSG00000014791	Elmo3	0.289675	0.0424625
ENSMUSG00000014846	Tppp3	0.902719	-0.0269703
ENSMUSG00000014850	Msh3	0.0030713	0.360005
ENSMUSG00000014856	Tmem208	0.940068	-0.0256286
ENSMUSG00000014859	E2f4	0.987851	-0.0181512
ENSMUSG00000014867	Surf4	0.477557	0.342933
ENSMUSG00000014873	Surf2	0.309406	-0.0825641
ENSMUSG00000014905	Dnajb9	0.0237346	-0.383773
ENSMUSG00000014907	Naf1	2.44056e-06	0.492428
ENSMUSG00000014932	Yes1	0.553019	-0.0694965
ENSMUSG00000014956	Ppp1cb	0.145261	0.296529
ENSMUSG00000014959	Gorasp2	0.785698	0.118091
ENSMUSG00000014980	Tsen15	0.296723	-0.199696
ENSMUSG00000015002	Efr3a	0.58081	0.115174
ENSMUSG00000015013	Trappc2l	0.84631	-0.28765
ENSMUSG00000015016	Acsf3	0.355176	0.0178481
ENSMUSG00000015023	Ddx19a	0.725043	0.000165685
ENSMUSG00000015027	Galns	0.776675	-0.0595902
ENSMUSG00000015053	Gata2	0.15671	0.140396
ENSMUSG00000015083	C8g	0.106057	-0.131481
ENSMUSG00000015085	Entpd2	0.00553315	-0.212268
ENSMUSG00000015087	Rabl6	8.77054e-05	0.655557
ENSMUSG00000015090	Ptgds	0.313177	-0.170215
ENSMUSG00000015092	Edf1	0.960795	0.00226221
ENSMUSG00000015094	Npdc1	0.0750197	0.155586
ENSMUSG00000015095	Fbxw5	0.975077	-0.00830989
ENSMUSG00000015112	Slc25a13	0.337769	0.0986424
ENSMUSG00000015120	Ube2i	0.966094	-0.0100629
ENSMUSG00000015126	Tsr3	0.970939	-0.0457389
ENSMUSG00000015127	Unkl	0.571867	0.00711443
ENSMUSG00000015133	Lrrk1	0.000100467	0.395828
ENSMUSG00000015134	Aldh1a3	0.000154808	0.608038
ENSMUSG00000015143	Actn1	0.123076	-0.366776
ENSMUSG00000015149	Sirt2	0.714782	-0.0749664
ENSMUSG00000015165	Hnrnpl	0.848135	0.127839
ENSMUSG00000015176	Nolc1	4.03492e-05	0.565531
ENSMUSG00000015189	Casd1	1.43529e-08	0.681289
ENSMUSG00000015202	Cnksr3	0.000587528	0.29507
ENSMUSG00000015214	Mtmr1	0.800108	0.0333461
ENSMUSG00000015217	Hmgb3	0.764011	-0.0635298
ENSMUSG00000015243	Abca1	2.35246e-43	1.72729
ENSMUSG00000015247	Nipsnap3b	0.471362	-0.0856483
ENSMUSG00000015289	Lage3	0.811352	-0.161371
ENSMUSG00000015290	Ubl4a	3.9061e-05	0.384429
ENSMUSG00000015291	Gdi1	0.0150592	0.378167
ENSMUSG00000015305	Sash1	5.02249e-05	-0.589844
ENSMUSG00000015312	Gadd45b	0.916377	-0.0276802
ENSMUSG00000015314	Slamf6	0.960795	-0.0138718
ENSMUSG00000015316	Slamf1	0.687761	0.185129
ENSMUSG00000015335	Zdhhc12	0.567676	-0.0608102
ENSMUSG00000015337	Endog	0.400553	-0.0509486
ENSMUSG00000015341	Golga7	0.00188191	0.403227
ENSMUSG00000015354	Pcolce2	0.134859	-0.113981
ENSMUSG00000015357	Clpx	0.98349	-0.0100756
ENSMUSG00000015363	Trabd	0.916749	-0.0435817
ENSMUSG00000015377	Dennd6b	0.907576	0.0467505
ENSMUSG00000015461	Atf6b	0.15332	0.188149
ENSMUSG00000015467	Egfl8	0.796536	0.0548055
ENSMUSG00000015468	Notch4	0.64009	-0.0467401
ENSMUSG00000015474	Ppt2	0.418093	0.0608679
ENSMUSG00000015478	Rnf5	0.377491	-0.202758
ENSMUSG00000015488	Cacfd1	0.131927	0.0283012
ENSMUSG00000015501	Hivep2	0.00145639	0.306373
ENSMUSG00000015522	Arnt	0.95036	0.0787077
ENSMUSG00000015536	Mocs2	0.541617	0.118625
ENSMUSG00000015542	Nat9	0.484034	-0.170534
ENSMUSG00000015568	Lpl	0.770906	-0.266575
ENSMUSG00000015575	Atp6v0e	0.0852021	-0.504762
ENSMUSG00000015597	Zfp318	0.256942	0.0240386
ENSMUSG00000015599	Ttbk1	0.984263	-0.0171663
ENSMUSG00000015605	Srf	1.8132e-07	0.589451
ENSMUSG00000015619	Gata3	0.385052	0.0904001
ENSMUSG00000015627	Gata5	0.638143	-0.0227763
ENSMUSG00000015647	Lama5	0.354022	0.177115
ENSMUSG00000015652	Steap1	0.00880377	-0.157199
ENSMUSG00000015653	Steap2	0.0763411	0.169871
ENSMUSG00000015656	Hspa8	0.648275	-0.199438
ENSMUSG00000015659	Serac1	0.86891	0.0237948
ENSMUSG00000015668	Pdzd11	0.863924	-0.208195
ENSMUSG00000015671	Psma2	0.841439	0.0289079
ENSMUSG00000015672	Mrpl32	0.87102	-0.14906
ENSMUSG00000015697	Setdb1	0.307437	0.113321
ENSMUSG00000015702	Anxa9	1.58892e-06	-0.433243
ENSMUSG00000015709	Arnt2	1.66858e-08	0.519302
ENSMUSG00000015711	Prune1	0.813503	-0.13045
ENSMUSG00000015714	Cers2	0.0960923	0.168888
ENSMUSG00000015733	Capza2	1.47097e-05	1.00416
ENSMUSG00000015745	Plekho1	0.212733	-0.125046
ENSMUSG00000015747	Vps45	0.987851	-0.0878832
ENSMUSG00000015748	Prpf3	0.541507	-0.092319
ENSMUSG00000015749	Anp32e	0.0120872	0.209894
ENSMUSG00000015750	Aph1a	0.0480125	0.238254
ENSMUSG00000015755	Tab2	0.977007	-0.109979
ENSMUSG00000015757	Ppil4	0.0286397	0.0231087
ENSMUSG00000015759	Cnih1	0.987851	-0.222525
ENSMUSG00000015766	Eps8	2.39733e-06	1.02275
ENSMUSG00000015776	Med22	0.951222	0.0158464
ENSMUSG00000015790	Surf1	0.524478	-0.198305
ENSMUSG00000015804	Med28	0.987851	0.0351338
ENSMUSG00000015806	Qdpr	0.455827	-0.0195868
ENSMUSG00000015829	Tnr	0.974577	-0.0135243
ENSMUSG00000015837	Sqstm1	0.0211597	-0.866992
ENSMUSG00000015839	Nfe2l2	0.254266	-0.40634
ENSMUSG00000015843	Rxrg	0.987851	-0.00163464
ENSMUSG00000015846	Rxra	0.0205673	0.404281
ENSMUSG00000015850	Adamtsl4	0.223777	-0.123871
ENSMUSG00000015869	Prpsap1	0.105191	-0.335075
ENSMUSG00000015880	Ncapg	9.59237e-05	0.217867
ENSMUSG00000015882	Lcorl	0.0441839	0.167113
ENSMUSG00000015889	Lta4h	0.41153	-0.317451
ENSMUSG00000015932	Dstn	0.790185	-0.0473338
ENSMUSG00000015937	H2afy	0.867359	-0.00260557
ENSMUSG00000015942	Gtf2ird2	0.900257	0.0454596
ENSMUSG00000015943	Bola1	9.35401e-05	0.4772
ENSMUSG00000015944	Gatsl2	0.105894	0.243284
ENSMUSG00000015950	Ncf1	0.987851	-0.0167036
ENSMUSG00000015961	Adss	0.111959	0.167111
ENSMUSG00000015971	Actr8	0.987851	-0.167087
ENSMUSG00000015980	Lrrc27	0.941195	0.00163891
ENSMUSG00000015994	Fnta	0.438571	-0.137461
ENSMUSG00000016018	Skiv2l2	0.00602811	0.395973
ENSMUSG00000016024	Lbp	7.60545e-08	-0.400042
ENSMUSG00000016028	Celsr1	6.28399e-06	-0.396222
ENSMUSG00000016087	Fli1	0.743874	0.0716369
ENSMUSG00000016128	Stard13	0.679606	0.0192132
ENSMUSG00000016150	Tenm1	0.745088	0.0915509
ENSMUSG00000016181	Diexf	0.12394	-0.114203
ENSMUSG00000016200	Syt14	0.0282011	0.248589
ENSMUSG00000016206	H2-M3	0.613827	0.0330216
ENSMUSG00000016239	Lonrf3	0.985573	-0.0276493
ENSMUSG00000016252	Atp5e	0.9688	-0.0987518
ENSMUSG00000016253	Nelfcd	0.433175	0.106178
ENSMUSG00000016256	Ctsz	0.0793091	0.294212
ENSMUSG00000016257	Prelid3b	0.784103	-0.00576199
ENSMUSG00000016262	Sertad4	0.124267	0.144915
ENSMUSG00000016283	H2-M2	0.985639	-0.0019004
ENSMUSG00000016308	Ube2a	0.5636	0.151005
ENSMUSG00000016319	Slc25a5	1.4788e-05	1.00379
ENSMUSG00000016344	Ppdpf	0.42413	-0.0236715
ENSMUSG00000016356	Col20a1	0.867686	-0.00101072
ENSMUSG00000016382	Pls3	1.52764e-06	0.793131
ENSMUSG00000016409	Nkap	0.985639	-0.0675419
ENSMUSG00000016427	Ndufa1	0.0478894	0.390352
ENSMUSG00000016458	Wt1	0.702745	-0.103597
ENSMUSG00000016477	E2f3	0.000200031	0.436358
ENSMUSG00000016481	Cr1l	0.987851	-0.0859355
ENSMUSG00000016487	Ppfibp1	0.0110319	0.568582
ENSMUSG00000016493	Cd46	0.749803	-0.00527401
ENSMUSG00000016494	Cd34	0.762064	-0.0294891
ENSMUSG00000016495	Plgrkt	0.318275	-0.182758
ENSMUSG00000016496	Cd274	0.648235	-0.0784145
ENSMUSG00000016503	Gtf3a	0.00936029	-0.17917
ENSMUSG00000016510	Mtif3	0.944491	-0.00767901
ENSMUSG00000016520	Lnx2	0.982456	-0.0722229
ENSMUSG00000016526	Dyrk3	0.526232	-0.0719255
ENSMUSG00000016528	Mapkapk2	1.74591e-08	-1.08471
ENSMUSG00000016534	Lamp2	0.398596	0.00998766
ENSMUSG00000016541	Atxn10	0.162078	-0.456857
ENSMUSG00000016552	Foxred2	0.000460857	-0.195849
ENSMUSG00000016554	Eif3d	0.304733	-0.378955
ENSMUSG00000016559	H3f3b	0.517988	-0.234366
ENSMUSG00000016619	Nup50	0.981335	-0.0786595
ENSMUSG00000016624	Phf21b	0.938021	0.0141469
ENSMUSG00000016637	Ift27	0.00667376	-0.480326
ENSMUSG00000016664	Pacsin2	0.000641275	-0.712735
ENSMUSG00000016756	Cmah	0.935613	-0.0159118
ENSMUSG00000016757	Ttll12	0.9688	-0.0864953
ENSMUSG00000016763	Scube1	0.985573	-0.0140887
ENSMUSG00000016831	Tox4	0.0678806	-0.239697
ENSMUSG00000016833	Mrps18c	0.94116	-0.142818
ENSMUSG00000016918	Sulf1	4.63402e-17	-0.906001
ENSMUSG00000016921	Srsf6	0.00396771	0.477985
ENSMUSG00000016933	Plcg1	0.000124894	0.47245
ENSMUSG00000016940	Kctd2	0.987851	0.0387407
ENSMUSG00000016946	Kctd5	9.6481e-07	0.598413
ENSMUSG00000016984	Etaa1	0.759404	0.0131715
ENSMUSG00000016995	Matn4	0.613264	-0.0434035
ENSMUSG00000017002	Slpi	0.000131334	0.218643
ENSMUSG00000017007	Rbpjl	0.541477	-0.0792528
ENSMUSG00000017009	Sdc4	0.944352	-0.0348526
ENSMUSG00000017057	Il13ra1	0.190241	0.088573
ENSMUSG00000017119	Nbr1	0.853894	0.0775217
ENSMUSG00000017132	Cyth1	0.964191	0.0450753
ENSMUSG00000017144	Rnd3	0.971226	-0.117585
ENSMUSG00000017146	Brca1	0.940068	0.0150036
ENSMUSG00000017167	Cntnap1	0.59244	-0.0855639
ENSMUSG00000017176	Nt5c3b	0.878825	-0.138382
ENSMUSG00000017188	Coa3	0.25302	-0.277876
ENSMUSG00000017204	Gsdma	0.990981	-0.000669734
ENSMUSG00000017210	Med24	0.0852789	-0.273837
ENSMUSG00000017211	Gsdma2	0.978021	-0.0178909
ENSMUSG00000017221	Psmd3	0.816119	-0.216373
ENSMUSG00000017264	Exosc10	0.979887	-0.051294
ENSMUSG00000017286	Glod4	0.0717112	-0.555181
ENSMUSG00000017288	Vps53	0.264468	-0.329795
ENSMUSG00000017291	Taok1	0.990208	-0.160862
ENSMUSG00000017299	Dnttip1	0.895777	0.0140725
ENSMUSG00000017307	Acot8	0.360084	-0.109798
ENSMUSG00000017309	Cd300lg	0.820184	-0.041651
ENSMUSG00000017314	Mpp2	0.205203	-0.0984307
ENSMUSG00000017376	Nlk	0.0361122	0.170748
ENSMUSG00000017386	Traf4	0.902715	0.053561
ENSMUSG00000017390	Aldoc	2.56781e-16	-0.945132
ENSMUSG00000017400	Stac2	0.756598	-0.0355475
ENSMUSG00000017404	Rpl19	0.105332	-0.683973
ENSMUSG00000017405	Nek8	0.528794	0.0063908
ENSMUSG00000017412	Cacnb4	0.575307	-0.058777
ENSMUSG00000017417	Plxdc1	0.510178	-0.181217
ENSMUSG00000017418	Arl5b	0.235196	0.0307308
ENSMUSG00000017421	Zfp207	0.487716	-0.370595
ENSMUSG00000017428	Psmd11	0.891515	0.0671773
ENSMUSG00000017446	C1qtnf1	4.71553e-05	-0.337949
ENSMUSG00000017466	Timp2	0.223601	-0.326005
ENSMUSG00000017478	Zc3h18	0.116469	0.240254
ENSMUSG00000017485	Top2b	0.00441409	-0.519201
ENSMUSG00000017491	Rarb	0.00561433	-0.160968
ENSMUSG00000017493	Igfbp4	1.37703e-109	-4.18482
ENSMUSG00000017499	Cdc6	0.676056	0.0926125
ENSMUSG00000017548	Suz12	0.985573	-0.0150559
ENSMUSG00000017550	Atad5	0.731748	0.00248118
ENSMUSG00000017561	Crlf3	0.87698	0.0296732
ENSMUSG00000017607	Tns4	0.00732631	-0.197708
ENSMUSG00000017615	Tnfaip1	0.0135728	-0.325918
ENSMUSG00000017631	Abr	0.987365	0.0510957
ENSMUSG00000017652	Cd40	0.787387	-0.0442996
ENSMUSG00000017664	Slc35c2	0.478088	-0.114304
ENSMUSG00000017667	Zfp334	0.964934	-0.00640364
ENSMUSG00000017670	Elmo2	0.0428668	0.107352
ENSMUSG00000017677	Wsb1	0.459385	0.0872876
ENSMUSG00000017679	Ttpal	0.98418	0.054205
ENSMUSG00000017686	Rhot1	0.278678	-0.239089
ENSMUSG00000017692	Rhbdl3	0.490365	-0.117087
ENSMUSG00000017697	Ada	0.139538	-0.154663
ENSMUSG00000017707	Serinc3	0.0714742	0.377974
ENSMUSG00000017713	Tha1	0.391599	-0.0452513
ENSMUSG00000017715	Pgs1	0.660326	-0.0575573
ENSMUSG00000017716	Birc5	0.000771902	0.199261
ENSMUSG00000017718	Afmid	0.784454	-0.0803564
ENSMUSG00000017721	Pigt	0.987851	-0.00363653
ENSMUSG00000017724	Etv4	0.604325	-0.184201
ENSMUSG00000017734	Dbndd2	0.976644	0.0616954
ENSMUSG00000017740	Slc12a5	0.79187	0.0253263
ENSMUSG00000017747	Ghdc	0.955126	-0.0333845
ENSMUSG00000017754	Pltp	0.937976	0.00492873
ENSMUSG00000017756	Slc12a7	0.00055821	0.231021
ENSMUSG00000017760	Ctsa	0.961533	-0.0952755
ENSMUSG00000017764	Zswim1	0.815108	-0.0390657
ENSMUSG00000017765	Slc12a4	0.0281544	0.215585
ENSMUSG00000017767	Spata25	0.976644	-0.0169245
ENSMUSG00000017774	Myo1c	0.94054	0.0540654
ENSMUSG00000017776	Crk	0.944211	-0.0583217
ENSMUSG00000017778	Cox7c	0.382588	0.204926
ENSMUSG00000017781	Pitpna	0.95675	-0.224856
ENSMUSG00000017801	Mlx	0.0702682	-0.183185
ENSMUSG00000017802	Fam134c	0.581754	-0.0607961
ENSMUSG00000017830	Dhx58	0.987851	-0.0349984
ENSMUSG00000017831	Rab5a	0.275058	0.220966
ENSMUSG00000017837	Nkiras2	0.000215104	-0.518757
ENSMUSG00000017843	Ppp2r5c	0.987851	-0.0310728
ENSMUSG00000017858	Ift52	0.0407011	0.14764
ENSMUSG00000017861	Mybl2	0.54904	0.0440414
ENSMUSG00000017929	B4galt5	0.633746	0.181833
ENSMUSG00000017969	Ptgis	5.82879e-90	-2.15189
ENSMUSG00000017999	Ddx27	0.986339	-0.141466
ENSMUSG00000018001	Cyth3	0.00805473	0.494025
ENSMUSG00000018040	Rrp7a	0.862304	-0.150669
ENSMUSG00000018042	Cyb5r3	0.00831872	-0.442998
ENSMUSG00000018068	Ints2	0.103065	-0.240502
ENSMUSG00000018076	Med13l	0.000103443	0.689561
ENSMUSG00000018102	Hist1h2bc	0.987851	-0.0845908
ENSMUSG00000018143	Mafk	0.951283	-0.045407
ENSMUSG00000018160	Med1	0.0197823	0.416063
ENSMUSG00000018167	Stard3	0.468064	-0.257152
ENSMUSG00000018171	Vmp1	0.00246652	0.504973
ENSMUSG00000018189	Uchl5	0.217294	0.15001
ENSMUSG00000018196	Glrx2	0.731258	-0.295286
ENSMUSG00000018199	Trove2	0.438465	-0.161929
ENSMUSG00000018209	Stk4	0.0332979	0.173967
ENSMUSG00000018217	Pmp22	5.4988e-05	0.786591
ENSMUSG00000018239	Zcchc10	0.0174811	-0.221947
ENSMUSG00000018263	Tbx5	0.992701	-0.00670566
ENSMUSG00000018286	Psmb6	0.0686156	-0.532562
ENSMUSG00000018287	Spag7	0.0855463	-0.343846
ENSMUSG00000018293	Pfn1	0.122889	-0.501805
ENSMUSG00000018322	Tomm34	0.00620059	0.235696
ENSMUSG00000018326	Ywhab	0.148263	0.271867
ENSMUSG00000018334	Ksr1	0.848775	-0.0618469
ENSMUSG00000018340	Anxa6	3.29268e-12	-1.21228
ENSMUSG00000018347	Zkscan6	0.987851	-0.0255607
ENSMUSG00000018362	Kpna2	0.252184	-0.124219
ENSMUSG00000018363	Smurf2	0.444975	0.16648
ENSMUSG00000018372	Cep95	0.369091	0.0426195
ENSMUSG00000018377	Vezf1	0.946927	-0.0441438
ENSMUSG00000018378	Cuedc1	0.887504	0.046756
ENSMUSG00000018379	Srsf1	0.906389	0.116538
ENSMUSG00000018381	Abi3	0.988234	0.00520322
ENSMUSG00000018387	Shroom1	0.433287	-0.015494
ENSMUSG00000018395	Kif3a	0.956248	-0.118185
ENSMUSG00000018398	2017-09-08	0.0026085	0.292147
ENSMUSG00000018401	Mtmr4	0.937976	0.00686225
ENSMUSG00000018405	Mrm1	0.714782	0.0822122
ENSMUSG00000018411	Mapt	0.988339	-0.014027
ENSMUSG00000018412	Kansl1	0.901492	-0.078109
ENSMUSG00000018415	Gid4	0.478514	0.0520703
ENSMUSG00000018417	Myo1b	0.416746	-0.0991227
ENSMUSG00000018425	Dhx40	0.000843639	-0.550615
ENSMUSG00000018427	Ypel2	0.0491456	0.234636
ENSMUSG00000018428	Akap1	0.944211	-0.0284997
ENSMUSG00000018433	Nol11	0.920913	-0.104791
ENSMUSG00000018442	Derl2	0.669523	-0.199947
ENSMUSG00000018446	C1qbp	0.194793	-0.385384
ENSMUSG00000018449	Rpain	0.0009377	-0.412007
ENSMUSG00000018474	Chd3	6.27776e-05	0.898573
ENSMUSG00000018476	Kdm6b	0.834554	-0.229804
ENSMUSG00000018481	Appbp2	0.359289	0.166619
ENSMUSG00000018500	Adora2b	0.0837906	-0.108503
ENSMUSG00000018501	Ncor1	0.682442	-0.352893
ENSMUSG00000018507	Trpv2	0.796568	0.142163
ENSMUSG00000018509	Cenpv	8.83518e-06	0.43799
ENSMUSG00000018537	Pcgf2	0.969873	-0.0372792
ENSMUSG00000018541	Cwc25	0.906782	-0.00294674
ENSMUSG00000018547	Pip4k2b	0.351777	-0.166539
ENSMUSG00000018548	Trim37	0.0816539	0.20348
ENSMUSG00000018559	Ctdnep1	0.588802	0.060388
ENSMUSG00000018565	Elp5	0.364489	-0.231925
ENSMUSG00000018567	Gabarap	0.0249742	-0.594544
ENSMUSG00000018570	2810408A11Rik	0.122373	-0.0955575
ENSMUSG00000018572	Phf23	0.871811	-0.0582416
ENSMUSG00000018574	Acadvl	7.62496e-06	-0.65982
ENSMUSG00000018583	G3bp1	0.0124065	-0.494109
ENSMUSG00000018585	Atox1	0.180283	-0.731753
ENSMUSG00000018593	Sparc	2.89673e-08	-0.964969
ENSMUSG00000018599	Mief2	0.121244	-0.0738877
ENSMUSG00000018604	Tbx3	0.7842	-0.0326608
ENSMUSG00000018648	Dusp14	0.94116	-0.050407
ENSMUSG00000018651	Tada2a	0.564946	-0.0710401
ENSMUSG00000018659	Pnpo	0.00399684	-0.78382
ENSMUSG00000018661	Cog1	0.777223	-0.13711
ENSMUSG00000018666	Cbx1	0.985573	-0.0793993
ENSMUSG00000018669	Cdk5rap3	0.159653	-0.513428
ENSMUSG00000018672	Copz2	0.151496	-0.389356
ENSMUSG00000018677	Slc25a39	0.0085826	0.598614
ENSMUSG00000018678	Sp2	0.696786	-0.022183
ENSMUSG00000018697	Aatf	0.137212	0.119599
ENSMUSG00000018707	Dync1h1	0.478246	-0.39416
ENSMUSG00000018733	Pex12	0.0424811	0.0739662
ENSMUSG00000018736	Ndel1	0.911273	-0.00877789
ENSMUSG00000018750	Zbtb4	0.0142862	0.205053
ENSMUSG00000018752	Tnfsfm13	0.554108	-0.0660672
ENSMUSG00000018761	Mpdu1	0.775454	0.0548484
ENSMUSG00000018765	Fxr2	0.796536	-0.124843
ENSMUSG00000018770	Atp5g3	0.449061	-0.323925
ENSMUSG00000018774	Cd68	3.32284e-06	-0.621625
ENSMUSG00000018796	Acsl1	0.728269	-0.0285951
ENSMUSG00000018800	Abca5	0.79137	-0.0632742
ENSMUSG00000018809	Smyd4	0.028069	0.206589
ENSMUSG00000018820	Zfyve27	4.12759e-05	0.444821
ENSMUSG00000018821	Avpi1	0.743113	-0.0467763
ENSMUSG00000018841	Rad51d	0.508449	-0.0639674
ENSMUSG00000018845	Unc45b	0.398596	-0.36404
ENSMUSG00000018846	Pank3	3.92182e-16	-1.29969
ENSMUSG00000018848	Rars	1.0271e-10	-1.50294
ENSMUSG00000018849	Wwc1	2.25849e-07	0.724983
ENSMUSG00000018858	Mrpl58	0.0313145	-0.370132
ENSMUSG00000018861	Fdxr	0.0226869	0.123841
ENSMUSG00000018882	Mrpl45	0.0377623	-0.290694
ENSMUSG00000018899	Irf1	0.84631	-0.109969
ENSMUSG00000018900	Slc22a5	0.289763	0.0804981
ENSMUSG00000018906	P4ha2	0.0158316	-0.26275
ENSMUSG00000018909	Arrb1	0.970451	0.00148933
ENSMUSG00000018919	Tm4sf5	4.22788e-05	-0.360382
ENSMUSG00000018920	Cxcl16	0.762064	-0.28585
ENSMUSG00000018921	Pelp1	0.0216408	-0.395267
ENSMUSG00000018923	Med11	0.266048	-0.177759
ENSMUSG00000018931	Natd1	0.652237	-0.0772991
ENSMUSG00000018932	Map2k3	0.822045	0.0478238
ENSMUSG00000018965	Ywhah	9.3495e-08	0.595879
ENSMUSG00000018973	Hoxb1	0.983719	0.0200242
ENSMUSG00000018974	Sart3	0.00163859	0.311517
ENSMUSG00000018983	E2f2	0.69534	0.0176605
ENSMUSG00000018995	Nars2	0.37607	0.0196082
ENSMUSG00000018999	Slc35b4	0.0198315	0.195287
ENSMUSG00000019039	Dalrd3	0.0686401	-0.438469
ENSMUSG00000019054	Fis1	0.00758265	0.631053
ENSMUSG00000019055	Plod1	0.253055	-0.244945
ENSMUSG00000019066	Rab3d	0.203612	-0.166641
ENSMUSG00000019080	Mfsd3	0.690073	-0.130625
ENSMUSG00000019082	Slc25a22	0.232427	-0.146569
ENSMUSG00000019087	Atp6ap1	0.00066384	0.47385
ENSMUSG00000019088	Dnase1l1	0.234385	-0.0883043
ENSMUSG00000019122	Ccl9	0.899948	0.00829401
ENSMUSG00000019132	BC005537	0.000437944	0.704912
ENSMUSG00000019139	Isyna1	5.11947e-07	0.823468
ENSMUSG00000019143	Hars2	0.152619	-0.145183
ENSMUSG00000019158	Tmem160	0.0986296	0.171031
ENSMUSG00000019173	Rab5c	0.770812	-0.204525
ENSMUSG00000019179	Mdh2	0.677852	0.185599
ENSMUSG00000019188	H13	0.620731	-0.292764
ENSMUSG00000019189	Rnf145	0.589003	0.0418422
ENSMUSG00000019194	Scn1b	0.942069	-0.0440145
ENSMUSG00000019210	Atp6v1e1	5.91955e-05	0.780008
ENSMUSG00000019214	Chtf18	0.200862	0.0779724
ENSMUSG00000019235	Rps6kl1	0.0250008	-0.145014
ENSMUSG00000019254	Ppp1r12c	0.846534	0.0304198
ENSMUSG00000019256	Ahr	1.03131e-15	0.975245
ENSMUSG00000019261	Map1s	0.145952	0.0857912
ENSMUSG00000019295	Tmem129	0.496667	0.0834607
ENSMUSG00000019297	Nop9	0.499064	-0.0619859
ENSMUSG00000019302	Atp6v0a1	0.967527	-0.347671
ENSMUSG00000019303	Psmc3ip	0.0123068	-0.423089
ENSMUSG00000019312	Grb7	0.279585	-0.106415
ENSMUSG00000019338	Zfp687	0.0907393	0.120636
ENSMUSG00000019362	D8Ertd738e	0.98926	-0.204173
ENSMUSG00000019368	Sec14l4	0.753447	-0.0405484
ENSMUSG00000019370	Calm3	0.476842	0.131725
ENSMUSG00000019373	Cops3	0.968292	-0.0390605
ENSMUSG00000019428	Fkbp8	0.00886904	0.382702
ENSMUSG00000019432	Ddx39b	0.00186022	0.645149
ENSMUSG00000019433	Gipc1	0.697452	0.071884
ENSMUSG00000019437	Tlcd1	0.0265182	-0.288605
ENSMUSG00000019461	Plscr3	0.000662977	-0.703957
ENSMUSG00000019464	Ptger1	0.908013	0.0213317
ENSMUSG00000019467	Arhgef25	0.877506	-0.231381
ENSMUSG00000019470	Xab2	0.790185	-0.116533
ENSMUSG00000019471	Cdc37	0.987851	-0.0921371
ENSMUSG00000019478	Rab4a	0.194654	0.230983
ENSMUSG00000019487	Trip10	0.933239	0.0537584
ENSMUSG00000019494	Cops6	0.51172	-0.148483
ENSMUSG00000019505	Ubb	1.5215e-06	-0.881119
ENSMUSG00000019518	Ap4m1	0.965572	0.0493586
ENSMUSG00000019528	Gyg	8.79868e-06	0.356291
ENSMUSG00000019539	Rcn3	1.57969e-22	-0.991995
ENSMUSG00000019558	Slc6a8	0.987851	-0.0327021
ENSMUSG00000019564	Arid3a	0.0438509	0.151727
ENSMUSG00000019577	Pdk4	0.935423	-0.0381286
ENSMUSG00000019578	Ubxn6	0.00295329	0.308729
ENSMUSG00000019579	Mydgf	0.37066	-0.268373
ENSMUSG00000019590	Cyb561	2.15065e-09	-0.391648
ENSMUSG00000019647	Sema6a	0.121839	-0.119612
ENSMUSG00000019659	Ccdc12	0.716695	-0.228994
ENSMUSG00000019689	Fmc1	0.0337292	-0.583667
ENSMUSG00000019699	Akt3	0.000111799	0.235551
ENSMUSG00000019710	Mrpl24	0.914303	-0.204598
ENSMUSG00000019715	Gle1	0.127015	0.213468
ENSMUSG00000019718	L3hypdh	0.933892	-0.0177669
ENSMUSG00000019726	Lyst	0.822465	0.0177022
ENSMUSG00000019731	Slc35e1	0.0135735	0.167196
ENSMUSG00000019732	Calr3	0.731867	-0.0317687
ENSMUSG00000019734	Tmc4	0.964223	-0.113469
ENSMUSG00000019737	Syne4	0.0852045	-0.123394
ENSMUSG00000019738	Polr2i	0.0161814	-0.37199
ENSMUSG00000019756	Prl8a1	0.0280566	0.409246
ENSMUSG00000019761	Krt10	0.973563	-0.0275481
ENSMUSG00000019763	Rmnd1	0.75395	-0.159047
ENSMUSG00000019768	Esr1	0.021235	-0.298488
ENSMUSG00000019773	Fbxo5	0.496781	0.0634214
ENSMUSG00000019774	Mtrf1l	0.839377	-0.0640754
ENSMUSG00000019775	Rgs17	0.985625	0.0171457
ENSMUSG00000019777	Hdac2	0.670649	0.0717602
ENSMUSG00000019779	Frk	0.949944	0.0623298
ENSMUSG00000019782	Rwdd1	0.990928	0.0125881
ENSMUSG00000019785	Clvs2	0.765686	0.0556056
ENSMUSG00000019787	Trdn	0.989382	0.0120045
ENSMUSG00000019790	Stxbp5	0.494649	-0.132957
ENSMUSG00000019791	Hint3	0.0929465	0.0600442
ENSMUSG00000019792	Trmt11	0.347021	0.0812599
ENSMUSG00000019794	Katna1	0.247984	-0.26602
ENSMUSG00000019795	Pcmt1	0.118858	-0.354766
ENSMUSG00000019796	Lrp11	0.303404	0.0615746
ENSMUSG00000019797	1700021F05Rik	0.00862661	-0.481075
ENSMUSG00000019802	Sec63	0.0356347	0.173008
ENSMUSG00000019803	Nr2e1	0.972835	-0.0290215
ENSMUSG00000019804	Snx3	0.0147897	-0.471908
ENSMUSG00000019806	Aig1	0.00738356	0.306673
ENSMUSG00000019808	Adat2	0.672798	-0.0866373
ENSMUSG00000019809	Pex3	0.910976	-0.0486881
ENSMUSG00000019810	Fuca2	0.172697	0.0585535
ENSMUSG00000019813	Cep57l1	0.985122	0.0459161
ENSMUSG00000019814	Ltv1	0.130769	-0.234129
ENSMUSG00000019818	Cd164	0.516445	-0.335903
ENSMUSG00000019820	Utrn	0.223774	-0.267216
ENSMUSG00000019822	Smpd2	0.00840768	-0.511404
ENSMUSG00000019823	Mical1	0.0144025	0.182445
ENSMUSG00000019826	Zbtb24	0.0255575	-0.189187
ENSMUSG00000019828	Grm1	0.936877	0.0503
ENSMUSG00000019831	Wasf1	0.150188	-0.140838
ENSMUSG00000019832	Rab32	0.130499	-0.0698492
ENSMUSG00000019837	Gtf3c6	0.685587	0.028865
ENSMUSG00000019838	Slc16a10	0.0076541	0.178096
ENSMUSG00000019841	Rev3l	0.0401458	-0.197402
ENSMUSG00000019842	Traf3ip2	0.00551533	-0.313955
ENSMUSG00000019843	Fyn	0.195422	-0.0949003
ENSMUSG00000019845	Tube1	0.976644	0.0487513
ENSMUSG00000019846	Lama4	9.68946e-17	-0.865543
ENSMUSG00000019849	Prep	0.625793	0.033416
ENSMUSG00000019850	Tnfaip3	0.987851	-0.0199565
ENSMUSG00000019853	Hebp2	0.812364	0.000325178
ENSMUSG00000019854	Reps1	0.678641	0.00726195
ENSMUSG00000019856	Fam184a	0.328697	-0.326943
ENSMUSG00000019857	Asf1a	0.719533	-0.0814229
ENSMUSG00000019861	Gopc	0.874383	-0.0779545
ENSMUSG00000019863	Qrsl1	0.0219118	0.191721
ENSMUSG00000019864	Rtn4ip1	0.558343	-0.117135
ENSMUSG00000019866	Aim1	0.61232	0.0545444
ENSMUSG00000019867	Gje1	0.762864	0.0995001
ENSMUSG00000019868	Vta1	0.553019	-0.101422
ENSMUSG00000019873	Reep3	0.0515843	0.286846
ENSMUSG00000019876	Pkib	0.788408	0.0678712
ENSMUSG00000019877	Serinc1	0.508611	0.188565
ENSMUSG00000019878	Hsf2	0.86891	-0.13125
ENSMUSG00000019883	Echdc1	0.95675	-0.0736911
ENSMUSG00000019888	Mgat4c	0.916264	-0.00920064
ENSMUSG00000019889	Ptprk	0.232651	0.169792
ENSMUSG00000019891	Dcbld1	0.0940352	-0.101159
ENSMUSG00000019897	Ccdc59	0.798024	-0.156466
ENSMUSG00000019907	Ppp1r12a	0.088559	0.173665
ENSMUSG00000019916	P4ha1	0.0633941	-0.441042
ENSMUSG00000019917	2017-09-10	0.97732	-0.0535742
ENSMUSG00000019920	Lims1	5.78851e-06	-0.548198
ENSMUSG00000019923	Zwint	0.985639	-0.152553
ENSMUSG00000019927	Ube2d1	0.0198821	0.274838
ENSMUSG00000019929	Dcn	0.134589	0.186435
ENSMUSG00000019935	Slc17a8	0.987851	0.00210584
ENSMUSG00000019942	Cdk1	0.577944	0.00439949
ENSMUSG00000019943	Atp2b1	0.123154	0.469994
ENSMUSG00000019944	Rhobtb1	0.515977	-0.142184
ENSMUSG00000019947	Arid5b	0.988863	-0.284744
ENSMUSG00000019948	Actr6	0.980924	-0.179066
ENSMUSG00000019951	Uhrf1bp1l	0.347691	0.0633763
ENSMUSG00000019952	Poc1b	0.696786	-0.0953347
ENSMUSG00000019960	Dusp6	0.898414	0.106092
ENSMUSG00000019961	Tmpo	0.134792	0.213898
ENSMUSG00000019966	Kitl	5.1526e-09	-0.542278
ENSMUSG00000019969	Psen1	0.901492	-0.233413
ENSMUSG00000019970	Sgk1	1.01846e-06	-0.387285
ENSMUSG00000019971	Cep290	0.00271891	0.169544
ENSMUSG00000019975	Ikbip	0.759225	0.0250843
ENSMUSG00000019977	Hbs1l	0.820184	0.114094
ENSMUSG00000019978	Epb41l2	0.016112	0.272265
ENSMUSG00000019979	Apaf1	0.669923	0.10899
ENSMUSG00000019984	Med23	0.979887	-0.0563964
ENSMUSG00000019986	Ahi1	0.0212687	0.363406
ENSMUSG00000019988	Nedd1	0.81748	-0.00993285
ENSMUSG00000019992	Mtfr2	0.973033	0.0425677
ENSMUSG00000019996	Map7	0.00848781	-0.457912
ENSMUSG00000019997	Ctgf	2.18002e-09	0.742309
ENSMUSG00000019998	Stx7	0.0131694	-0.524141
ENSMUSG00000020003	Pex7	0.631223	0.144772
ENSMUSG00000020009	Ifngr1	0.897437	-0.230888
ENSMUSG00000020014	Cfap54	0.794105	-0.0896405
ENSMUSG00000020015	Cdk17	0.634551	0.0181939
ENSMUSG00000020017	Hal	4.24871e-24	0.963293
ENSMUSG00000020018	Snrpf	0.966854	-0.069929
ENSMUSG00000020019	Ntn4	0.000478145	0.309713
ENSMUSG00000020021	Fgd6	0.00282445	-0.23341
ENSMUSG00000020022	Ndufa12	0.107305	-0.447565
ENSMUSG00000020023	Tmcc3	0.0399508	-0.252217
ENSMUSG00000020024	Cep83	0.317643	-0.148901
ENSMUSG00000020027	Socs2	0.349599	-0.218209
ENSMUSG00000020029	Nudt4	0.964932	-0.184876
ENSMUSG00000020032	Nuak1	3.20194e-11	0.908726
ENSMUSG00000020034	Tcp11l2	0.054045	-0.17717
ENSMUSG00000020038	Cry1	0.0162277	0.14268
ENSMUSG00000020042	Btbd11	0.617364	-0.072427
ENSMUSG00000020044	Timp3	0.895237	-0.276277
ENSMUSG00000020048	Hsp90b1	0.127355	-0.302652
ENSMUSG00000020056	Washc3	0.960795	-0.141843
ENSMUSG00000020057	Dram1	0.000693155	-0.193717
ENSMUSG00000020059	Sycp3	0.917526	0.0610453
ENSMUSG00000020063	Sirt1	0.644176	0.0450864
ENSMUSG00000020064	Herc4	0.191833	0.153645
ENSMUSG00000020069	Hnrnph3	0.972614	-0.179412
ENSMUSG00000020070	Rufy2	0.940377	-0.0356481
ENSMUSG00000020072	Pbld2	0.939893	-0.130372
ENSMUSG00000020074	Ccar1	0.0119061	0.180578
ENSMUSG00000020075	Ddx21	0.492017	0.0423114
ENSMUSG00000020076	Ddx50	0.0118224	-0.492335
ENSMUSG00000020077	Srgn	0.964223	-0.00967245
ENSMUSG00000020078	Vps26a	0.950163	-0.121056
ENSMUSG00000020079	Supv3l1	0.778624	0.0402673
ENSMUSG00000020083	2010107G23Rik	0.0750643	-0.319564
ENSMUSG00000020085	Aifm2	0.343024	-0.202919
ENSMUSG00000020086	H2afy2	0.974002	0.0281988
ENSMUSG00000020087	Tysnd1	0.0700787	-0.245106
ENSMUSG00000020088	Sar1a	0.964223	-0.135529
ENSMUSG00000020089	Ppa1	0.954411	0.0403796
ENSMUSG00000020091	Eif4ebp2	0.90209	-0.0252038
ENSMUSG00000020092	Pald1	0.976644	-0.00886968
ENSMUSG00000020096	Tbata	0.875642	0.0898456
ENSMUSG00000020097	Sgpl1	0.0966692	0.198367
ENSMUSG00000020099	Unc5b	0.055629	-0.400538
ENSMUSG00000020100	Slc29a3	0.960795	0.0181584
ENSMUSG00000020105	Lrig3	0.506809	-0.128207
ENSMUSG00000020107	Anapc16	0.0904053	-0.331047
ENSMUSG00000020108	Ddit4	0.00365929	-0.427082
ENSMUSG00000020109	Dnajb12	0.575068	0.0631504
ENSMUSG00000020111	Micu1	0.957098	0.049527
ENSMUSG00000020114	Cand1	0.486783	0.296615
ENSMUSG00000020115	Tbk1	0.659187	0.0837723
ENSMUSG00000020116	Pno1	0.556031	-0.103038
ENSMUSG00000020120	Plek	0.417864	-0.00221056
ENSMUSG00000020121	Srgap1	0.00036196	-0.235511
ENSMUSG00000020122	Egfr	2.3402e-08	-0.655222
ENSMUSG00000020124	Usp15	0.635084	-0.239454
ENSMUSG00000020128	Vps54	0.0389248	0.351828
ENSMUSG00000020130	Tbc1d15	0.00379175	0.227878
ENSMUSG00000020131	Pcsk4	0.935423	-0.00790937
ENSMUSG00000020132	Rab21	0.0852789	0.083212
ENSMUSG00000020133	2310011J03Rik	0.583281	-0.284965
ENSMUSG00000020134	Peli1	0.496475	-0.288574
ENSMUSG00000020135	Apc2	0.955911	0.00855892
ENSMUSG00000020137	Thap2	0.881525	-0.0142474
ENSMUSG00000020140	Lgr5	0.0118224	-0.177424
ENSMUSG00000020142	Slc1a4	0.00183687	-0.201503
ENSMUSG00000020149	Rab1a	0.325396	-0.620847
ENSMUSG00000020150	Gamt	0.0409458	-0.192388
ENSMUSG00000020151	Ptprr	0.958472	-0.00732776
ENSMUSG00000020152	Actr2	0.989524	-0.0874795
ENSMUSG00000020153	Ndufs7	0.000437369	-1.01322
ENSMUSG00000020154	Ptprb	0.328769	-0.0546289
ENSMUSG00000020155	Kcnmb1	0.987851	0.00999902
ENSMUSG00000020156	Mum1	0.369822	0.0342239
ENSMUSG00000020160	Meis1	0.168584	-0.0984021
ENSMUSG00000020163	Uqcr11	0.172664	-0.431143
ENSMUSG00000020166	Cnot2	0.036309	-0.341206
ENSMUSG00000020167	Tcf3	0.959999	0.0101357
ENSMUSG00000020170	Frs2	0.838028	-0.0406471
ENSMUSG00000020171	Yeats4	0.818363	-0.157233
ENSMUSG00000020173	Cobl	3.70971e-17	0.757261
ENSMUSG00000020175	Rab36	0.987851	-0.0452271
ENSMUSG00000020180	Snrpd3	0.163843	-0.394214
ENSMUSG00000020181	Nav3	0.990981	0.000451764
ENSMUSG00000020182	Ddc	2.41974e-05	0.590658
ENSMUSG00000020183	Cpm	0.931181	-0.0683586
ENSMUSG00000020184	Mdm2	0.93638	-0.083409
ENSMUSG00000020185	E2f7	0.815342	0.0510856
ENSMUSG00000020186	Csrp2	2.21449e-48	-1.67364
ENSMUSG00000020189	Osbpl8	0.987851	-0.0680521
ENSMUSG00000020190	Mknk2	0.679576	-0.255373
ENSMUSG00000020196	Cabin1	0.973033	-0.114828
ENSMUSG00000020198	Ap3d1	0.0017951	0.0965787
ENSMUSG00000020205	Phlda1	0.087944	-0.46744
ENSMUSG00000020211	Sf3a2	0.745509	-0.128025
ENSMUSG00000020212	Mdm1	0.995352	0.0169082
ENSMUSG00000020219	Timm13	0.230949	-0.385437
ENSMUSG00000020220	Vps13d	0.042126	-0.256923
ENSMUSG00000020224	Llph	0.127371	-0.504983
ENSMUSG00000020225	Tmbim4	1.22547e-05	-1.05215
ENSMUSG00000020226	Slc5a4b	0.936901	0.0261171
ENSMUSG00000020227	Irak3	0.310033	-0.0701674
ENSMUSG00000020228	Helb	0.927511	-0.061292
ENSMUSG00000020230	Prmt2	0.0473196	-0.232024
ENSMUSG00000020231	Dip2a	0.0193534	0.135408
ENSMUSG00000020232	Hmg20b	0.849022	-0.0300648
ENSMUSG00000020235	Fzr1	0.980677	-0.0618742
ENSMUSG00000020238	Ncln	0.658434	-0.20032
ENSMUSG00000020241	Col6a2	9.76196e-27	-1.20581
ENSMUSG00000020246	Hcfc2	0.164164	-0.255034
ENSMUSG00000020248	Nfyb	0.924819	-0.00988277
ENSMUSG00000020250	Txnrd1	0.418566	-0.274909
ENSMUSG00000020251	Glt8d2	0.989439	0.00366149
ENSMUSG00000020253	Ppm1m	0.957783	-0.067915
ENSMUSG00000020255	D10Wsu102e	0.113775	-0.232855
ENSMUSG00000020256	Aldh1l2	0.9891	0.00990006
ENSMUSG00000020257	Wdr82	0.25038	-0.289464
ENSMUSG00000020258	Glyctk	0.884939	0.0234581
ENSMUSG00000020260	Pofut2	0.0439986	-0.445131
ENSMUSG00000020261	Slc36a1	0.106492	-0.167097
ENSMUSG00000020262	Adarb1	0.0120019	-0.271502
ENSMUSG00000020263	Appl2	0.169881	-0.252952
ENSMUSG00000020264	Slc36a2	0.83966	-0.020992
ENSMUSG00000020265	Sumo3	0.355222	-0.222597
ENSMUSG00000020267	Hint1	0.44076	0.105851
ENSMUSG00000020268	Lyrm7	0.844563	0.0466076
ENSMUSG00000020271	Fbxw11	0.36459	0.0726711
ENSMUSG00000020272	Stk10	1.26067e-19	-0.55627
ENSMUSG00000020273	Papolg	0.482487	-0.0934163
ENSMUSG00000020275	Rel	0.950771	-0.0359793
ENSMUSG00000020277	Pfkl	8.27582e-05	-0.5437
ENSMUSG00000020279	Il9r	0.960795	0.00612042
ENSMUSG00000020280	Pus10	0.95099	-0.0609266
ENSMUSG00000020282	Rhbdf1	0.949022	-0.245316
ENSMUSG00000020283	Pex13	0.910976	-0.186879
ENSMUSG00000020284	1810043G02Rik	0.000177339	-0.38888
ENSMUSG00000020287	Mpg	0.480298	-0.132963
ENSMUSG00000020288	Ahsa2	0.677984	-0.264245
ENSMUSG00000020289	Nprl3	0.733979	-0.0303175
ENSMUSG00000020290	Xpo1	0.987851	0.0781063
ENSMUSG00000020300	Cpeb4	0.318882	0.169333
ENSMUSG00000020303	Stc2	0.117004	-0.119938
ENSMUSG00000020305	Asb3	0.614825	-0.0605953
ENSMUSG00000020307	Cdc34	0.981684	0.051174
ENSMUSG00000020308	Tpgs1	0.000213847	-0.44512
ENSMUSG00000020309	Chac2	0.987851	-0.0589743
ENSMUSG00000020311	Erlec1	0.00317919	-0.457185
ENSMUSG00000020312	Shc2	0.69534	-0.0373795
ENSMUSG00000020315	Sptbn1	0.277869	-0.587705
ENSMUSG00000020319	Wdpcp	0.980554	-0.0987025
ENSMUSG00000020321	Mdh1	0.000600979	-0.684312
ENSMUSG00000020325	Fstl3	0.908705	-0.0615749
ENSMUSG00000020326	Ccng1	0.0495212	0.399129
ENSMUSG00000020328	Nudcd2	0.987851	-0.0283509
ENSMUSG00000020329	Polrmt	0.751834	-0.0410427
ENSMUSG00000020330	Hmmr	0.0963802	0.0721755
ENSMUSG00000020331	Hcn2	0.985573	0.00450717
ENSMUSG00000020335	Zfp354b	0.980978	0.00754261
ENSMUSG00000020346	Mgat1	0.975539	-0.0576788
ENSMUSG00000020349	Ppp2ca	0.746036	-0.359866
ENSMUSG00000020357	Flt4	1.58738e-05	-0.261767
ENSMUSG00000020358	Hnrnpab	0.818087	-0.305703
ENSMUSG00000020359	Phykpl	0.548993	-0.161054
ENSMUSG00000020361	Hspa4	0.122701	-0.53252
ENSMUSG00000020362	Cnot6	0.00325419	0.422368
ENSMUSG00000020364	Zfp354a	0.0198639	-0.13271
ENSMUSG00000020366	Mapk9	0.00264613	-0.392277
ENSMUSG00000020368	Canx	0.969873	-0.341782
ENSMUSG00000020372	Rack1	0.187546	-0.365922
ENSMUSG00000020375	Rufy1	0.864081	0.0355756
ENSMUSG00000020376	Rnf130	0.954043	-0.102614
ENSMUSG00000020377	Ltc4s	0.666771	-0.04506
ENSMUSG00000020380	Rad50	0.00557336	-0.374975
ENSMUSG00000020381	Mrnip	0.00960718	-0.139163
ENSMUSG00000020385	Clk4	0.0853649	-0.238598
ENSMUSG00000020386	Sar1b	0.817876	-0.20494
ENSMUSG00000020387	Jade2	0.000728408	0.264814
ENSMUSG00000020388	Pdlim4	4.22929e-12	-0.606755
ENSMUSG00000020389	Cdkl3	0.836395	0.076665
ENSMUSG00000020390	Ube2b	0.636928	-0.313808
ENSMUSG00000020392	Cdkn2aipnl	0.0505087	-0.246782
ENSMUSG00000020393	Kremen1	0.953451	-0.0287286
ENSMUSG00000020397	Med7	0.928233	0.0556139
ENSMUSG00000020400	Tnip1	0.98391	-0.117049
ENSMUSG00000020402	Vdac1	0.324031	-0.501386
ENSMUSG00000020409	Slu7	0.793256	0.0146499
ENSMUSG00000020412	Ascc2	0.968292	-0.0726516
ENSMUSG00000020413	Hus1	0.945474	0.0300925
ENSMUSG00000020415	Pttg1	5.02655e-06	0.373795
ENSMUSG00000020420	Zfp607a	0.339436	-0.0427104
ENSMUSG00000020422	Tns3	0.0277777	0.428612
ENSMUSG00000020423	Btg2	0.822286	-0.13564
ENSMUSG00000020427	Igfbp3	1.3572e-31	2.0319
ENSMUSG00000020430	Pes1	0.954043	-0.0872394
ENSMUSG00000020431	Adcy1	0.000455588	0.279079
ENSMUSG00000020432	Tcn2	0.00221698	-0.493132
ENSMUSG00000020434	4921536K21Rik	0.987925	-0.00357179
ENSMUSG00000020435	Osbp2	0.987851	-0.00903504
ENSMUSG00000020437	Myo1g	0.698909	-0.0528966
ENSMUSG00000020439	Smtn	6.62926e-05	-0.553341
ENSMUSG00000020440	Arf5	1.05518e-06	1.15281
ENSMUSG00000020441	2310033P09Rik	0.00116316	-0.429028
ENSMUSG00000020444	Guk1	0.0135852	-0.596283
ENSMUSG00000020448	Rnf185	0.645503	-0.0469235
ENSMUSG00000020451	Limk2	0.262056	-0.561249
ENSMUSG00000020453	Patz1	0.177619	-0.0847448
ENSMUSG00000020454	Eif4enif1	0.460322	-0.129234
ENSMUSG00000020455	Trim11	0.98418	0.0563006
ENSMUSG00000020456	Ogdh	0.00768213	-0.5935
ENSMUSG00000020457	Drg1	0.987896	-0.0566602
ENSMUSG00000020458	Rtn4	0.659187	-0.278963
ENSMUSG00000020459	Mtif2	0.939859	0.00525587
ENSMUSG00000020460	Rps27a	0.350479	-0.2791
ENSMUSG00000020462	Cfap36	0.417009	-0.266202
ENSMUSG00000020463	Ppp4r3b	0.385052	-0.243798
ENSMUSG00000020464	Pnpt1	0.0862978	-0.175409
ENSMUSG00000020467	Efemp1	0.00295329	0.204385
ENSMUSG00000020471	Pold2	0.842324	-0.100749
ENSMUSG00000020472	Zkscan17	0.0284156	-0.250538
ENSMUSG00000020473	Aebp1	0.0181298	0.35951
ENSMUSG00000020474	Polm	0.522752	-0.111832
ENSMUSG00000020476	Dbnl	0.982323	-0.114535
ENSMUSG00000020477	Mrps24	0.000922831	-0.651379
ENSMUSG00000020482	Ccdc117	0.717471	-0.0399846
ENSMUSG00000020483	Dynll2	0.0183702	-0.497676
ENSMUSG00000020484	Xbp1	0.00103638	-0.637369
ENSMUSG00000020485	Supt4a	0.140585	-0.515686
ENSMUSG00000020486	2017-09-04	5.00967e-17	-0.54671
ENSMUSG00000020491	2810021J22Rik	0.183924	-0.0709332
ENSMUSG00000020492	Ska2	0.203014	0.100754
ENSMUSG00000020493	Prr11	0.980924	-0.0434813
ENSMUSG00000020495	Smg8	0.806649	0.0275558
ENSMUSG00000020496	Rnf187	0.833863	0.0915477
ENSMUSG00000020513	Tubd1	0.877506	-0.0309188
ENSMUSG00000020514	Mrpl22	0.344177	-0.213198
ENSMUSG00000020515	Cnot8	0.911459	-0.0170995
ENSMUSG00000020516	Rps6kb1	0.894955	-0.122216
ENSMUSG00000020519	Sap30l	0.0269204	0.216791
ENSMUSG00000020520	Galnt10	0.200698	0.148458
ENSMUSG00000020521	Rnft1	0.983227	-0.0908461
ENSMUSG00000020522	Mfap3	0.404073	-0.0128629
ENSMUSG00000020523	Fam114a2	0.616402	0.161684
ENSMUSG00000020525	Ppm1d	0.174776	0.195363
ENSMUSG00000020526	Znhit3	0.60534	-0.162659
ENSMUSG00000020527	Myo19	0.90013	0.0276074
ENSMUSG00000020528	Prpsap2	0.497775	-0.12037
ENSMUSG00000020530	Ggnbp2	0.985639	-0.179865
ENSMUSG00000020532	Acaca	0.992584	-0.154533
ENSMUSG00000020534	Shmt1	0.250755	0.144714
ENSMUSG00000020536	Llgl1	0.962406	0.0157349
ENSMUSG00000020537	Drg2	0.70565	-0.203603
ENSMUSG00000020538	Srebf1	0.0425073	-0.216475
ENSMUSG00000020541	Tom1l1	0.518446	0.00140422
ENSMUSG00000020542	Myocd	0.881525	-0.0878243
ENSMUSG00000020544	Cox11	0.363016	-0.12723
ENSMUSG00000020546	Stxbp4	0.89239	-0.00927307
ENSMUSG00000020547	Bzw2	0.0116577	-0.51306
ENSMUSG00000020549	Elac2	0.898134	-0.00122474
ENSMUSG00000020553	Pctp	0.599201	-0.134671
ENSMUSG00000020561	Twistnb	0.974849	-0.139789
ENSMUSG00000020564	Atxn7l1	0.0477883	-0.265538
ENSMUSG00000020566	Atp6v1c2	0.989438	-0.0226637
ENSMUSG00000020570	Sypl	0.98391	-0.233994
ENSMUSG00000020571	Pdia6	0.00838826	-0.512874
ENSMUSG00000020572	Nampt	0.305279	-0.0495616
ENSMUSG00000020576	Nbas	0.932157	-0.0594926
ENSMUSG00000020577	Tspan13	0.648854	0.014293
ENSMUSG00000020580	Rock2	0.0762805	-0.465458
ENSMUSG00000020585	Laptm4a	0.984263	-0.143735
ENSMUSG00000020589	Fam49a	0.989066	-0.108855
ENSMUSG00000020590	Snx13	0.645846	0.0578323
ENSMUSG00000020592	Sdc1	0.167649	-0.18394
ENSMUSG00000020593	Lpin1	0.247438	0.10666
ENSMUSG00000020594	Pum2	0.212181	0.284719
ENSMUSG00000020598	Nrcam	0.400014	0.0930642
ENSMUSG00000020599	Rgs9	0.755735	-0.0319096
ENSMUSG00000020601	Trib2	6.36036e-07	-0.465313
ENSMUSG00000020605	Hs1bp3	0.00271707	-0.260361
ENSMUSG00000020607	Fam84a	1.14791e-08	0.566726
ENSMUSG00000020608	Smc6	0.0689171	0.207003
ENSMUSG00000020610	Amz2	0.0770957	0.0496409
ENSMUSG00000020611	Gna13	0.985573	0.0107913
ENSMUSG00000020612	Prkar1a	0.437611	-0.333752
ENSMUSG00000020614	Fam20a	0.0098265	-0.138822
ENSMUSG00000020620	Abca8b	0.696753	-0.128236
ENSMUSG00000020621	Rdh14	0.632992	-0.129825
ENSMUSG00000020627	Klhl29	0.269897	-0.0583331
ENSMUSG00000020628	Trappc12	0.979087	-0.0495396
ENSMUSG00000020629	Adi1	0.16425	-0.33694
ENSMUSG00000020630	Rnaseh1	0.554108	0.0302284
ENSMUSG00000020633	Dcdc2c	0.41795	-0.197306
ENSMUSG00000020634	Ubxn2a	0.775638	0.0511051
ENSMUSG00000020635	Fkbp1b	0.795082	-0.0640741
ENSMUSG00000020640	Itsn2	0.0681892	0.136926
ENSMUSG00000020641	Rsad2	0.985573	0.0184181
ENSMUSG00000020642	Rnf144a	0.00151295	-0.200305
ENSMUSG00000020644	Id2	4.36297e-26	1.00763
ENSMUSG00000020647	Ncoa1	0.98349	-0.0184327
ENSMUSG00000020648	Dus4l	0.33871	-0.0470216
ENSMUSG00000020649	Rrm2	0.0936096	0.132588
ENSMUSG00000020650	Bcap29	0.00158657	-0.432981
ENSMUSG00000020652	Cenpo	0.00727839	-0.278729
ENSMUSG00000020653	Klf11	0.659864	-0.0665083
ENSMUSG00000020654	Adcy3	0.00444335	-0.211975
ENSMUSG00000020656	Grhl1	0.494675	-0.0866266
ENSMUSG00000020658	Efr3b	0.754668	-0.0454477
ENSMUSG00000020659	Cbll1	0.22955	-0.163719
ENSMUSG00000020661	Dnmt3a	0.0209233	0.1508
ENSMUSG00000020664	Dld	0.266919	-0.262218
ENSMUSG00000020668	Kif3c	0.722856	-0.0534005
ENSMUSG00000020669	Sh3yl1	0.721728	-0.0485874
ENSMUSG00000020671	Rab10	0.102456	-0.220186
ENSMUSG00000020674	Pxdn	0.00180482	0.361187
ENSMUSG00000020677	Ddx52	0.987851	-0.0751921
ENSMUSG00000020680	Taf15	0.518935	-0.134283
ENSMUSG00000020681	Ace	0.0125164	-0.151148
ENSMUSG00000020684	Rasl10b	0.695894	0.144465
ENSMUSG00000020687	Cdc27	0.594719	0.125769
ENSMUSG00000020691	Mettl2	0.11025	-0.0459502
ENSMUSG00000020692	Nle1	0.688597	-0.105552
ENSMUSG00000020694	Tlk2	0.94116	-0.13437
ENSMUSG00000020695	Mrc2	5.11132e-13	-0.470154
ENSMUSG00000020696	Rffl	0.986482	0.0418557
ENSMUSG00000020697	Lig3	0.25074	0.0973289
[truncated: 12,300 more rows]
