# Supplementary material for: Single-cell RNA-sequencing reveals transcriptional dynamics of estrogen-induced dysplasia in the ovarian surface epithelium
Source: PLoS Genet. 2018 Nov 12;14(11):e1007788. doi: 10.1371/journal.pgen.1007788 (PMC6258431; doi:10.1371/journal.pgen.1007788)
Supplement: S2 Table — (XLS) [file pgen.1007788.s011.xls]

## Sheet: K=2 E2 Unresp
Category	Term	Count	%	PValue	Genes	List Total	Pop Hits	Pop Total	Fold Enrichment	Bonferroni	Benjamini	FDR
GOTERM_BP_DIRECT	GO:0006355~regulation of transcription, DNA-templated	79	14.3376	0.038971	LMO4, ARNT2, YBX3, WWC1, NAA15, CBX3, REST, MED21, HMGN5, RLIM, CNOT7, PRMT3, MAP3K7, ESF1, JADE1, HOXC8, AES, WBP5, LBH, DYNLL1, MDFIC, CREB3L2, LRRFIP1, GATAD1, KDM5A, FIZ1, EGR1, KDM7A, SATB1, IKBKAP, CTBP1, LRIF1, SOX12, CCNL1, TLE4, AHR, GZF1, HOXD9, HOXD8, MYRF, PIAS2, WASL, RUVBL1, CUX1, SUDS3, XRN2, HMGB2, CNBP, TSHZ1, SETD1B, TFCP2L1, FHL2, SRF, ZFP618, NR1D1, NR1D2, HOXA7, CEBPZ, KDM3A,…	511	2279	18082	1.22662	1	0.800152	50.7269
GOTERM_BP_DIRECT	GO:0006351~transcription, DNA-templated	76	13.7931	0.0013418	LMO4, ARNT2, YBX3, WWC1, NAA15, CBX3, REST, MED21, HMGN5, RLIM, CNOT7, MAP3K7, ESF1, JADE1, HOXC8, AES, WBP5, LBH, DYNLL1, MDFIC, CREB3L2, LRRFIP1, KDM5A, FIZ1, EGR1, KDM7A, SATB1, IKBKAP, CTBP1, LRIF1, SOX12, CCNL1, POLR1A, TLE4, AHR, GZF1, HOXD9, HOXD8, MYRF, PIAS2, WASL, RUVBL1, CUX1, SUDS3, XRN2, PEG3, HMGB2, CNBP, TSHZ1, SETD1B, TFCP2L1, FHL2, SRF, ZFP618, NR1D1, NR1D2, HOXA7, CEBPZ, KDM3A, …	511	1885	18082	1.42668	0.973855	0.332955	2.36243
GOTERM_BP_DIRECT	GO:0006810~transport	66	11.9782	0.0282656	SLC44A1, CHMP3, STAR, CHMP4B, GABRB1, KIF13A, STARD5, AP1S2, DYNLL1, RAMP1, SCAMP1, STX3, TRPM7, RAN, GOLT1B, SLC25A5, DDX39B, FMR1, HNRNPA2B1, SLC3A2, CYB5A, IPO8, M6PR, DCTN1, ATP6V1F, TMEM106B, COPG1, VAMP8, SORT1, CLIP1, SLC25A39, CUX1, SFXN3, CCDC91, ARF5, ABCA1, SEC62, RAB7, FAM21, MTCH1, EXOC4, SLC39A8, ND6, TNPO3, RHOBTB3, RAB2A, NDUFA4, NDUFA2, OSBPL3, GABRA4, FADS1, ATP11A, GRIA3, ITPR1…	511	1822	18082	1.2818	1	0.757043	39.9829
GOTERM_BP_DIRECT	GO:0000122~negative regulation of transcription from RNA polymerase II promoter	38	6.89655	0.00043	USP2, TFCP2L1, YBX3, WWC1, FHL2, REST, RLIM, HOXC8, AES, NR1D1, HOXA7, TCF4, KDM5A, BMP4, MAF, EGR1, AEBP2, SATB1, CTBP1, VHL, MET, HNRNPA2B1, TLE4, PARK2, FOXP1, AHR, GZF1, HOXD9, SMO, HOXD8, PHF14, ID2, CUX1, TBL1X, ZFHX3, SUDS3, NFIB, PEG3	511	729	18082	1.84451	0.688429	0.208025	0.762145
GOTERM_BP_DIRECT	GO:0045944~positive regulation of transcription from RNA polymerase II promoter	37	6.71506	0.0766459	CNBP, HMGB2, HRAS, LMO4, ARNT2, BEX2, MED21, CNOT7, SRF, TNFRSF1A, HOXA7, H2AFZ, CEBPZ, CREB3L2, KDM3A, TCF4, NFATC3, CYR61, EGR1, BMP4, MAF, MET, SOX12, CCNL1, PARK2, FOXP1, HOXD9, SMO, HOXD8, IRF5, LRP6, CAMK1, PIAS2, HOXB9, TBL1X, NFIB, PEG3	511	995	18082	1.31584	1	0.850197	75.8257
GOTERM_BP_DIRECT	GO:0045893~positive regulation of transcription, DNA-templated	34	6.1706	9.99e-05	CNBP, HMGB2, ARNT2, NAA15, REST, SRF, LBH, PICALM, NR1D1, MDFIC, NR1D2, CREB3L2, KDM3A, TCF4, KDM5A, NFATC3, RNF14, BMP4, EGR1, KDM7A, VHL, FOXP1, AHR, SMO, YWHAH, ID2, LRP6, MYRF, SETD7, PIAS2, TBL1X, ZFHX3, F2R, NFIB	511	576	18082	2.08873	0.237442	0.126755	0.177688
GOTERM_BP_DIRECT	GO:0006915~apoptotic process	31	5.62613	0.000817	FGF8, HRAS, XIAP, YPEL3, BEX2, BEX3, PMAIP1, PTEN, MAP3K7, PRUNE2, JADE1, TNFRSF1A, FIS1, RAD21, NOD1, DYNLL1, HTRA2, CHIL1, GSN, TIA1, MTCH1, FAM32A, CUL1, LTBR, TGFBR2, BCL2L13, TAX1BP1, ITPR1, PDCD5, SUDS3, PEG3	511	570	18082	1.92448	0.891103	0.271498	1.44421
GOTERM_BP_DIRECT	GO:0043066~negative regulation of apoptotic process	27	4.90018	0.0105112	FGF8, XIAP, ARNT2, YBX3, NAA15, FHL2, ASNS, HMGN5, PTEN, TNFRSF1A, THBS1, CYR61, APC, BMP4, LGALS3, ANP32B, AXL, RPS6, GAS6, TAX1BP1, FLNA, SMO, YWHAH, KRT18, PHB2, ARAF, USP47	511	566	18082	1.688	1	0.615553	17.1511
GOTERM_BP_DIRECT	GO:0006508~proteolysis	27	4.90018	0.0144311	ERMP1, NPEPL1, USP2, USP9X, IDE, SHFM1, SPPL2A, MMP2, PCOLCE, CPZ, C1RA, C1RB, CRBN, HTRA2, CPE, HTRA1, SPCS3, USP47, MYRF, PAPPA2, C1S1, TBL1X, PRSS23, USP33, C1S2, USP14, ADAM9	511	582	18082	1.6416	1	0.627039	22.8045
GOTERM_BP_DIRECT	GO:0008284~positive regulation of cell proliferation	26	4.71869	0.0113823	FGF8, HRAS, CNBP, TNC, ARNT2, RPS15A, CNOT7, HMGN5, PTEN, KRAS, CTGF, ITGAV, BRK1, THBS1, BMP4, SRPK2, ODC1, STX3, LGALS3, ANP32B, SLC25A5, SMO, ID2, AKR1C18, AGTR1A, F2R	511	542	18082	1.69746	1	0.598998	18.4402
GOTERM_BP_DIRECT	GO:0007049~cell cycle	25	4.53721	0.0679608	ANAPC1, RABGAP1, CHMP3, GNAI1, RAN, USP2, USP9X, ANAPC4, SMC5, NEDD9, BEX2, CD2AP, AHR, KIF13A, RAD21, RIF1, UBA3, CAMK1, WASL, ARL8B, RUVBL1, CUL4B, PMP22, FAM32A, MTUS1	511	614	18082	1.44078	1	0.843467	71.4405
KEGG_PATHWAY	mmu05200:Pathways in cancer	24	4.35572	0.00610548	BMP4, FGF8, HRAS, CTBP1, XIAP, VHL, GNAI1, MET, ARNT2, TGFBR2, GNG12, PTEN, MMP2, COL4A6, LAMA1, SMO, KRAS, AGTR1A, ITGAV, ARAF, RAC1, PIAS2, F2R, APC	256	397	7720	1.82305	0.767196	0.30538	7.59076
GOTERM_BP_DIRECT	GO:0045892~negative regulation of transcription, DNA-templated	24	4.35572	0.0605219	BMP4, IRAK1, HMGB2, CTBP1, TLE4, FHL2, CBX3, REST, FOXP1, AHR, GAS6, GZF1, SMO, AES, NR1D1, ID2, MDFIC, NR1D2, PHB2, UBA3, HOXA7, USP47, TBL1X, SUDS3	511	579	18082	1.46676	1	0.835118	67.0978
GOTERM_BP_DIRECT	GO:0043065~positive regulation of apoptotic process	23	4.17423	0.000225	BMP4, CYP1B1, TRPM7, PTPA, ANXA1, REST, PMAIP1, RPS6, PTEN, MMP2, ALDH1A1, IRF5, HTRA2, ALDH1A3, MTCH1, SMPD1, LRP6, PDCD5, NSMAF, IGFBP3, SUDS3, APC, CYR61	511	335	18082	2.42945	0.456432	0.183885	0.399144
GOTERM_BP_DIRECT	GO:0006397~mRNA processing	21	3.81125	0.000859	SRPK2, PDCD11, PPP4R2, LGALS3, DDX39B, TRA2A, HNRNPA2B1, FMR1, SNRPD2, WBP11, SF3B3, AGGF1, SRRM2, HNRNPF, CELF1, MBNL3, ZRSR2, SNRNP27, RBM28, XRN2, PRPF40A	511	322	18082	2.30775	0.902809	0.252771	1.51772
GOTERM_BP_DIRECT	GO:0016567~protein ubiquitination	21	3.81125	0.00340271	DTX4, UBE2D2A, VHL, MARCH8, MARCH7, HERC2, PARK2, RLIM, MED21, RNF170, ZNRF2, KBTBD2, CRBN, KCMF1, VCP, WDSUB1, RNF128, FBXL5, KLHL30, CUL1, RNF14	511	362	18082	2.05275	0.999904	0.483543	5.88862
GOTERM_BP_DIRECT	GO:0010628~positive regulation of gene expression	21	3.81125	0.00966137	BMP4, MAF, EGR1, SRPK2, FGF8, HRAS, HMGB2, STAR, TNC, MET, PARK2, HMGN5, GAS6, SMO, TNFRSF1A, KRAS, ID2, CTGF, GSN, KDM3A, PDCD5	511	399	18082	1.8624	1	0.596899	15.8749
GOTERM_BP_DIRECT	GO:0008285~negative regulation of cell proliferation	20	3.62976	0.0129796	BMP4, PTPRJ, GTPBP4, HRAS, CYP1B1, TGFBR2, GABBR1, REST, CNOT7, SKAP2, SRF, PTEN, GPC3, PHF14, PDCD5, PMP22, IGFBP3, NFIB, F2R, APC	511	384	18082	1.843	1	0.616458	20.755
KEGG_PATHWAY	mmu04144:Endocytosis	19	3.44828	0.00478424	EPN3, HRAS, CHMP3, KIF5B, CHMP4B, CAPZA2, TGFBR2, MET, ARF5, CLTC, RAB7, ARPC1A, AP2A2, RAB31, FAM21, GBF1, WASL, IQSEC1, F2R	256	278	7720	2.06104	0.680623	0.316453	5.99467
GOTERM_BP_DIRECT	GO:0006412~translation	19	3.44828	0.0357723	MRPL51, RPL36A, NARS, RPL13, SLC25A5, GARS, RPS15A, RPS6, ETF1, RPL39, EIF4G2, RPL32, RPS17, EEF1G, RPL5, SLC25A39, RPL7A, GUF1, SLC25A51	511	401	18082	1.67662	1	0.791806	47.7237
GOTERM_BP_DIRECT	GO:0008380~RNA splicing	18	3.26679	0.000507	SRPK2, PPP4R2, LGALS3, DDX39B, TRA2A, HNRNPA2B1, FMR1, SNRPD2, WBP11, SF3B3, SRRM2, HNRNPF, CELF1, MBNL3, ZRSR2, SNRNP27, RBM28, PRPF40A	511	241	18082	2.6429	0.747222	0.204836	0.898201
GOTERM_BP_DIRECT	GO:0006357~regulation of transcription from RNA polymerase II promoter	18	3.26679	0.0575653	IKBKAP, HMGB2, TSHZ1, ANKRA2, SOX12, FHL2, DEK, REST, MED13L, HMGN5, AHR, RAD21, AES, WBP5, IRF5, PIAS2, RUVBL1, TBL1X	511	397	18082	1.60438	1	0.832686	65.2045
GOTERM_BP_DIRECT	GO:0030036~actin cytoskeleton organization	16	2.90381	1.18e-05	SHROOM3, RAN, ARHGEF5, ARHGEF17, TMSB10, SRF, FLNA, CORO1C, KRAS, PAK3, RAC1, BRK1, WASL, IQSEC1, PARVA, MYH10	511	142	18082	3.9871	0.0316046	0.0316046	0.0210674
GOTERM_BP_DIRECT	GO:0001525~angiogenesis	16	2.90381	0.00331034	BMP4, SRPK2, CYP1B1, VHL, NAA15, MFGE8, PTEN, MMP2, FLNA, MAP3K7, AGGF1, CTGF, ITGAV, HOXA7, RAMP1, PARVA	511	239	18082	2.36891	0.999876	0.527601	5.7332
KEGG_PATHWAY	mmu04810:Regulation of actin cytoskeleton	16	2.90381	0.00473673	ACTB, FGF8, HRAS, GNG12, NCKAP1, ARPC1A, KRAS, PAK3, GSN, ITGAV, ARAF, RAC1, BRK1, WASL, F2R, APC	256	214	7720	2.25467	0.676973	0.431645	5.9368
GOTERM_BP_DIRECT	GO:0010629~negative regulation of gene expression	16	2.90381	0.00842255	BMP4, HRAS, HMGB2, VHL, FMR1, MET, REST, PARK2, CNOT7, TNFRSF1A, SMO, AES, PICALM, ID2, CTGF, TCF4	511	265	18082	2.13648	1	0.586422	13.9813
GOTERM_BP_DIRECT	GO:0042493~response to drug	16	2.90381	0.0574466	ALAD, HMGB2, FGF8, SORD, STAR, TGFBR2, ANXA1, ABCA1, PTEN, MMP2, B2M, ALDH1A1, USP47, SMPD1, THBS1, RASA1	511	339	18082	1.67011	1	0.835382	65.1263
KEGG_PATHWAY	mmu05205:Proteoglycans in cancer	15	2.72232	0.00720922	ACTB, HRAS, MET, RPS6, MMP2, FLNA, ITPR1, SMO, KRAS, GPC3, ITGAV, ARAF, RAC1, COL1A2, THBS1	256	203	7720	2.22829	0.821293	0.24949	8.90491
KEGG_PATHWAY	mmu04510:Focal adhesion	15	2.72232	0.00860338	ACTB, HRAS, XIAP, TNC, MET, PTEN, COL4A6, FLNA, LAMA1, PAK3, ITGAV, RAC1, COL1A2, THBS1, PARVA	256	207	7720	2.18524	0.872095	0.25456	10.5402
KEGG_PATHWAY	mmu05166:HTLV-I infection	15	2.72232	0.0761516	EGR1, ANAPC1, HRAS, LTBR, XIAP, SLC25A5, RAN, TGFBR2, ANAPC4, SRF, TNFRSF1A, POLE4, KRAS, NFATC3, APC	256	278	7720	1.62714	1	0.529544	63.977
KEGG_PATHWAY	mmu04120:Ubiquitin mediated proteolysis	14	2.54083	0.000802	ANAPC1, UBE2D2A, XIAP, VHL, UBA2, UBA3, ANAPC4, PIAS2, CUL4B, PARK2, HERC2, UBE2H, CUL1, UBE2R2	256	142	7720	2.97315	0.173758	0.173758	1.02844
GOTERM_BP_DIRECT	GO:0016477~cell migration	14	2.54083	0.00307093	WWC1, CD2AP, PTEN, MMP2, CTGF, ITGAV, FAT1, RAC1, THBS1, USP33, FNDC3B, PRPF40A, APC, ADAM9	511	191	18082	2.5937	0.999763	0.531795	5.3292
GOTERM_BP_DIRECT	GO:0016192~vesicle-mediated transport	14	2.54083	0.00753972	RAB2A, AP2A2, STX3, PICALM, COPG1, AP1S2, GBF1, GOLT1B, GSN, VAMP8, SEC13, ARF5, CLTC, RHOBTB3	511	213	18082	2.32581	1	0.575077	12.6074
GOTERM_BP_DIRECT	GO:0006886~intracellular protein transport	14	2.54083	0.0146496	RAB2A, KIF13A, AP2A2, YWHAH, STX3, COPG1, AP1S2, RABGAP1, RAN, IPO8, CLTC, M6PR, RAMP1, RAB7	511	232	18082	2.13533	1	0.623525	23.1087
GOTERM_BP_DIRECT	GO:0016569~covalent chromatin modification	14	2.54083	0.0388531	KDM7A, SATB1, AEBP2, SETD1B, CBX3, DEK, HMGN5, MSL1, SETD7, KDM3A, RUVBL1, KDM5A, SUDS3, EP400	511	266	18082	1.8624	1	0.803982	50.6192
KEGG_PATHWAY	mmu04010:MAPK signaling pathway	14	2.54083	0.0755104	FGF8, HRAS, TGFBR2, GNG12, SRF, FLNA, MAP3K7, TNFRSF1A, KRAS, RASGRF2, DUSP16, RAC1, NFATC3, RASA1	256	253	7720	1.66873	1	0.540948	63.6534
GOTERM_BP_DIRECT	GO:0007507~heart development	13	2.35935	0.0666678	PTPRJ, BMP4, FGF8, TGFBR2, MMP2, SRF, PTEN, FOXP1, EIF4G2, ID2, AGTR1A, NFATC3, MYH10	511	261	18082	1.7625	1	0.840511	70.7267
GOTERM_BP_DIRECT	GO:0007067~mitotic nuclear division	13	2.35935	0.0938275	ANAPC1, RAD21, RAN, USP9X, ANAPC4, SMC5, NEDD9, WASL, RUVBL1, ARL8B, RPS6, CLTC, CD2AP	511	277	18082	1.66069	1	0.878215	82.6976
GOTERM_BP_DIRECT	GO:0006511~ubiquitin-dependent protein catabolic process	12	2.17786	0.00433927	ADRM1, VCP, USP2, USP9X, USP47, UBR3, AMFR, CUL4B, RLIM, USP33, USP14, CUL1	511	154	18082	2.75731	0.999993	0.500556	7.45103
KEGG_PATHWAY	mmu04141:Protein processing in endoplasmic reticulum	12	2.17786	0.0231397	UBE2D2A, VCP, DNAJC10, SEC13, DNAJC5, AMFR, UBQLN2, PARK2, PDIA4, SEC62, CUL1, DNAJA2	256	168	7720	2.15402	0.996197	0.397424	26.0502
GOTERM_BP_DIRECT	GO:0007264~small GTPase mediated signal transduction	12	2.17786	0.0709564	RAB2A, HRAS, RAB31, KRAS, RABL6, RASGRF2, RAN, RAC1, ARF5, ARL8B, RAB7, RHOBTB3	511	236	18082	1.79926	1	0.842689	73.0315
GOTERM_BP_DIRECT	GO:0050821~protein stabilization	11	1.99637	0.00340071	CCT7, SMO, GTPBP4, USP2, PHB2, NAA15, PARK2, USP33, PTEN, FLNA, NCKAP1	511	128	18082	3.04094	0.999903	0.508933	5.88527
GOTERM_BP_DIRECT	GO:0043524~negative regulation of neuron apoptotic process	11	1.99637	0.0154775	FGF8, HRAS, KRAS, STAR, XIAP, AGTR1A, AXL, DNAJC5, PARK2, RASA1, F2R	511	160	18082	2.43275	1	0.617929	24.251
KEGG_PATHWAY	mmu04530:Tight junction	11	1.99637	0.0165346	ACTB, HRAS, KRAS, SHROOM3, GNAI1, YBX3, EXOC4, AMOTL1, TJP2, PTEN, MYH10	256	139	7720	2.38647	0.981091	0.327541	19.3394
GOTERM_BP_DIRECT	GO:0070374~positive regulation of ERK1 and ERK2 cascade	11	1.99637	0.0409304	BMP4, FGF8, HRAS, NOD1, CHIL1, CTGF, PHB2, NPNT, PTEN, GAS6, F2R	511	188	18082	2.07043	1	0.793057	52.4854
GOTERM_BP_DIRECT	GO:0098609~cell-cell adhesion	11	1.99637	0.0421803	ARGLU1, EIF4G2, LIMA1, SERBP1, PPFIBP1, SLC3A2, EEF1G, RPL7A, LRRFIP1, TMEM2, PARVA	511	189	18082	2.05947	1	0.798551	53.576
GOTERM_BP_DIRECT	GO:0030335~positive regulation of cell migration	11	1.99637	0.0618737	BMP4, IKBKAP, HRAS, ITGAV, SEMA3F, CPNE3, THBS1, MMP2, F2R, APC, CYR61	511	203	18082	1.91744	1	0.832549	67.9306
GOTERM_BP_DIRECT	GO:0009952~anterior/posterior pattern specification	10	1.81488	0.00443782	HOXD9, SMO, HOXC8, TSHZ1, HOXD8, HOXA7, LRP6, HOXB9, MLLT3, APC	511	112	18082	3.15942	0.999994	0.488606	7.61401
GOTERM_BP_DIRECT	GO:0001649~osteoblast differentiation	10	1.81488	0.00470492	BMP4, SMO, GTPBP4, TNC, GABBR1, FHL2, CLTC, IGFBP3, TPM4, CYR61	511	113	18082	3.13146	0.999997	0.490154	8.05435
GOTERM_BP_DIRECT	GO:0043161~proteasome-mediated ubiquitin-dependent protein catabolic process	10	1.81488	0.0255465	CRBN, RMND5A, VCP, PARK2, UBE2H, KCTD5, TBL1X, RLIM, CD2AP, UBE2R2	511	149	18082	2.37487	1	0.734243	36.9213
KEGG_PATHWAY	mmu04360:Axon guidance	10	1.81488	0.0267021	HRAS, KRAS, PLXNA1, PAK3, GNAI1, SEMA3F, MET, RAC1, NFATC3, RASA1	256	129	7720	2.33769	0.998406	0.390733	29.4522
GOTERM_BP_DIRECT	GO:0007568~aging	10	1.81488	0.0569182	IRAK1, PPP1R9A, HTRA2, CTGF, AGTR1A, GSN, FADS1, TGFBR2, AMFR, PTEN	511	173	18082	2.04541	1	0.835911	64.7766
KEGG_PATHWAY	mmu04390:Hippo signaling pathway	10	1.81488	0.0621263	BMP4, ACTB, MOB1A, YWHAH, ID2, CTGF, TGFBR2, WWC1, DLG3, APC	256	151	7720	1.9971	1	0.533859	56.2548
GOTERM_BP_DIRECT	GO:0006897~endocytosis	10	1.81488	0.0712958	SCAMP1, AP2A2, HRAS, PICALM, RAC1, RIN2, LRP6, SORT1, USP33, CLCN5	511	181	18082	1.955	1	0.838769	73.2064
KEGG_PATHWAY	mmu04921:Oxytocin signaling pathway	10	1.81488	0.0777623	ACTB, HRAS, KRAS, GNAI1, PRKAB2, NPR1, CAMK1, NFATC3, CALM2, ITPR1	256	158	7720	1.90862	1	0.523375	64.7782
GOTERM_BP_DIRECT	GO:0030324~lung development	9	1.63339	0.0242956	BMP4, FGF8, GPC3, CHIL1, CTGF, TGFBR2, CUX1, FOXP1, NFIB	511	124	18082	2.5683	1	0.736855	35.4639
GOTERM_BP_DIRECT	GO:0031175~neuron projection development	9	1.63339	0.0434367	LAMA1, PPP1R9A, STX3, TNC, CUL4B, PTEN, SRF, MYH10, APC	511	139	18082	2.29115	1	0.79951	54.6485
GOTERM_BP_DIRECT	GO:0006914~autophagy	9	1.63339	0.0481975	WDFY3, GABARAPL1, VCP, VAMP8, CHMP4B, VMP1, UBQLN2, PARK2, RAB7	511	142	18082	2.24274	1	0.808932	58.5037
KEGG_PATHWAY	mmu04071:Sphingolipid signaling pathway	9	1.63339	0.0524764	TNFRSF1A, HRAS, KRAS, GNAI1, RAC1, SMPD1, MS4A2, NSMAF, PTEN	256	124	7720	2.18876	0.999997	0.490951	50.0843
GOTERM_BP_DIRECT	GO:0043123~positive regulation of I-kappaB kinase/NF-kappaB signaling	9	1.63339	0.0605876	MAP3K7, IRAK1, TNFRSF1A, LTBR, NOD1, GOLT1B, PARK2, FLNA, F2R	511	149	18082	2.13738	1	0.829146	67.1387
KEGG_PATHWAY	mmu04310:Wnt signaling pathway	9	1.63339	0.0946409	MAP3K7, CTBP1, RAC1, LRP6, RUVBL1, TBL1X, NFATC3, CUL1, APC	256	141	7720	1.92487	1	0.557785	72.2409
GOTERM_BP_DIRECT	GO:0043280~positive regulation of cysteine-type endopeptidase activity involved in apoptotic process	8	1.45191	0.000368	FIS1, NOD1, HTRA2, CTGF, REST, PDCD5, F2R, CYR61	511	48	18082	5.89759	0.632043	0.221158	0.653788
KEGG_PATHWAY	mmu05211:Renal cell carcinoma	8	1.45191	0.00634072	HRAS, KRAS, PAK3, VHL, MET, ARNT2, RAC1, ARAF	256	67	7720	3.60075	0.779949	0.261238	7.87229
GOTERM_BP_DIRECT	GO:0048661~positive regulation of smooth muscle cell proliferation	8	1.45191	0.00735279	EGR1, BMP4, IRAK1, WISP1, ID2, TGFBR2, THBS1, FOXP1	511	80	18082	3.53855	1	0.581398	12.3138
GOTERM_BP_DIRECT	GO:0007015~actin filament organization	8	1.45191	0.00894573	PPP1R9A, FAT1, RAC1, FHOD3, TMSB10, BRK1, WASL, SRF	511	83	18082	3.41065	1	0.581466	14.7858
GOTERM_BP_DIRECT	GO:0009636~response to toxic substance	8	1.45191	0.0107781	DDC, CYP1B1, GABRB1, ARNT2, PON2, ASNS, AHR, MBP	511	86	18082	3.29168	1	0.612766	17.548
KEGG_PATHWAY	mmu05100:Bacterial invasion of epithelial cells	8	1.45191	0.0142004	ARPC1A, ACTB, ARHGEF26, MET, RAC1, WASL, CLTC, CD2AP	256	78	7720	3.09295	0.966757	0.314916	16.8364
GOTERM_BP_DIRECT	GO:0090090~negative regulation of canonical Wnt signaling pathway	8	1.45191	0.025347	EGR1, JADE1, GPC3, AES, PARK2, TMEM64, MLLT3, APC	511	102	18082	2.77533	1	0.738147	36.6909
GOTERM_BP_DIRECT	GO:0030198~extracellular matrix organization	8	1.45191	0.0425879	LAMA1, LGALS3, VHL, NPNT, HSD17B12, PRDX4, COL4A6, CYR61	511	114	18082	2.48319	1	0.79733	53.9265
KEGG_PATHWAY	mmu04915:Estrogen signaling pathway	8	1.45191	0.0429359	HRAS, KRAS, GNAI1, GABBR1, CREB3L2, MMP2, CALM2, ITPR1	256	98	7720	2.46173	0.999971	0.479407	43.2033
GOTERM_BP_DIRECT	GO:0045471~response to ethanol	8	1.45191	0.0478498	ALDH1A1, ALAD, STAR, VHL, GSN, TNC, SETD7, PTEN	511	117	18082	2.41952	1	0.810512	58.233
GOTERM_BP_DIRECT	GO:0048511~rhythmic process	8	1.45191	0.0705745	NR1D1, ID2, NR1D2, USP2, GFPT1, CBX3, KDM5A, AHR	511	128	18082	2.21159	1	0.843764	72.8334
KEGG_PATHWAY	mmu04931:Insulin resistance	8	1.45191	0.0712815	TNFRSF1A, PTPA, GFPT1, PRKAB2, CREB3L2, MGEA5, PTEN, PYGB	256	110	7720	2.19318	1	0.534767	61.4509
GOTERM_BP_DIRECT	GO:0008360~regulation of cell shape	8	1.45191	0.0987602	MKLN1, SHROOM3, EPS8, ANXA1, CDC42EP3, MYH10, PARVA, PRPF40A	511	139	18082	2.03658	1	0.884015	84.3001
GOTERM_BP_DIRECT	GO:0045727~positive regulation of translation	7	1.27042	0.0052518	EIF4G2, CYP1B1, FMR1, DDX39B, ELAVL1, GUF1, THBS1	511	57	18082	4.34559	0.999999	0.510586	8.94977
GOTERM_BP_DIRECT	GO:0032922~circadian regulation of gene expression	7	1.27042	0.00731465	NR1D1, ID2, USP2, GFPT1, KDM5A, ZFHX3, AHR	511	61	18082	4.06063	1	0.595733	12.2538
GOTERM_BP_DIRECT	GO:0042147~retrograde transport, endosome to Golgi	7	1.27042	0.00731465	DENND5A, FAM21, GBF1, CLTC, DCTN1, RAB7, RHOBTB3	511	61	18082	4.06063	1	0.595733	12.2538
GOTERM_BP_DIRECT	GO:0032092~positive regulation of protein binding	7	1.27042	0.0122381	BMP4, RAN, CALD1, AMFR, PARK2, USP33, B2M	511	68	18082	3.64263	1	0.604777	19.6881
GOTERM_BP_DIRECT	GO:0040008~regulation of growth	7	1.27042	0.013094	GPC3, AES, TGFBR2, NEDD9, RUVBL1, IGFBP3, GAS6	511	69	18082	3.58984	1	0.609906	20.9184
GOTERM_BP_DIRECT	GO:0007160~cell-matrix adhesion	7	1.27042	0.0227508	MKLN1, CTGF, ITGAV, NPNT, MSLN, SRF, ADAM9	511	78	18082	3.17562	1	0.720478	33.6201
KEGG_PATHWAY	mmu04520:Adherens junction	7	1.27042	0.0311205	MAP3K7, ACTB, PTPRJ, TGFBR2, MET, RAC1, WASL	256	72	7720	2.93186	0.99946	0.415767	33.4708
KEGG_PATHWAY	mmu05133:Pertussis	7	1.27042	0.0349658	IRAK1, C1RA, NOD1, GNAI1, C1S1, C1S2, CALM2	256	74	7720	2.85262	0.999791	0.431482	36.7952
GOTERM_BP_DIRECT	GO:0007417~central nervous system development	7	1.27042	0.0399116	SMO, GABRA4, FMR1, ARNT2, VNN1, PTEN, MBP	511	89	18082	2.78313	1	0.798516	51.5786
GOTERM_BP_DIRECT	GO:0001843~neural tube closure	7	1.27042	0.0564799	BMP4, COBL, IFT122, SHROOM3, LMO4, LRP6, NCKAP1	511	97	18082	2.55359	1	0.836938	64.484
KEGG_PATHWAY	mmu04925:Aldosterone synthesis and secretion	7	1.27042	0.0643688	STAR, AGTR1A, CREB3L2, NPR1, CAMK1, CALM2, ITPR1	256	86	7720	2.45458	1	0.529543	57.5841
KEGG_PATHWAY	mmu04512:ECM-receptor interaction	7	1.27042	0.0703517	LAMA1, ITGAV, NPNT, TNC, COL1A2, THBS1, COL4A6	256	88	7720	2.39879	1	0.545781	60.9505
GOTERM_BP_DIRECT	GO:0000209~protein polyubiquitination	7	1.27042	0.0712581	UBE2D2A, MARCH8, AMFR, PARK2, MARCH5, RNF14, TNKS2	511	103	18082	2.40484	1	0.841286	73.187
GOTERM_BP_DIRECT	GO:0030336~negative regulation of cell migration	7	1.27042	0.0794055	PTPRJ, GTPBP4, CYP1B1, PTEN, FAM60A, SRF, KANK1	511	106	18082	2.33678	1	0.855681	77.0803
GOTERM_BP_DIRECT	GO:0016337~single organismal cell-cell adhesion	7	1.27042	0.0851156	FAT1, LRP6, VNN1, VMP1, CD2AP, SRF, CYR61	511	108	18082	2.29351	1	0.864027	79.4839
GOTERM_BP_DIRECT	GO:0008584~male gonad development	7	1.27042	0.0971956	HMGB2, STAR, YBX3, PRDX4, INHA, KDM5A, RHOBTB3	511	112	18082	2.21159	1	0.883656	83.8077
GOTERM_BP_DIRECT	GO:0000398~mRNA splicing, via spliceosome	7	1.27042	0.0971956	HNRNPA2B1, TRA2A, DDX39B, ZRSR2, SF3B3, SF3B2, PRPF40A	511	112	18082	2.21159	1	0.883656	83.8077
GOTERM_BP_DIRECT	GO:0071549~cellular response to dexamethasone stimulus	6	1.08893	0.00362057	BMP4, RPL32, STAR, AGTR1A, CBX3, ABCG2	511	37	18082	5.73819	0.999947	0.481217	6.25427
GOTERM_BP_DIRECT	GO:0010811~positive regulation of cell-substrate adhesion	6	1.08893	0.00629827	RSU1, NPNT, HSD17B12, RAC1, THBS1, CYR61	511	42	18082	5.05507	1	0.558046	10.6403
GOTERM_BP_DIRECT	GO:0010942~positive regulation of cell death	6	1.08893	0.0110506	EGR1, BMP4, NOD1, HTRA2, CTGF, AKR1C18	511	48	18082	4.42319	1	0.610326	17.9515
GOTERM_BP_DIRECT	GO:0001541~ovarian follicle development	6	1.08893	0.0220184	BMP4, ERMP1, ADRM1, INHA, MMP2, AHR	511	57	18082	3.72479	1	0.716025	32.7287
KEGG_PATHWAY	mmu01212:Fatty acid metabolism	6	1.08893	0.0257924	SCD1, SCD2, FADS1, HSD17B12, HACD4, ACSL5	256	51	7720	3.54779	0.998009	0.404446	28.5975
GOTERM_BP_DIRECT	GO:0009612~response to mechanical stimulus	6	1.08893	0.0322738	CHIL1, TNC, TGFBR2, ASNS, THBS1, MMP2	511	63	18082	3.37005	1	0.778887	44.2414
GOTERM_BP_DIRECT	GO:0071363~cellular response to growth factor stimulus	6	1.08893	0.0342287	BMP4, DDC, HTRA2, CPNE3, THBS1, GAS6	511	64	18082	3.31739	1	0.782287	46.2134
GOTERM_BP_DIRECT	GO:0032880~regulation of protein localization	6	1.08893	0.0383547	PICALM, CEP120, MMD, CAMK1, WASL, NCKAP1	511	66	18082	3.21687	1	0.804653	50.1613
GOTERM_BP_DIRECT	GO:0006919~activation of cysteine-type endopeptidase activity involved in apoptotic process	6	1.08893	0.0405267	NOD1, ANP32B, VCP, MTCH1, PMAIP1, F2R	511	67	18082	3.16885	1	0.794316	52.1281
GOTERM_BP_DIRECT	GO:0043433~negative regulation of sequence-specific DNA binding transcription factor activity	6	1.08893	0.0450904	IRAK2, ID2, PHB2, RLIM, GAS6, FLNA	511	69	18082	3.077	1	0.803332	56.0244
KEGG_PATHWAY	mmu04730:Long-term depression	6	1.08893	0.0502461	HRAS, KRAS, GNAI1, ARAF, GRIA3, ITPR1	256	61	7720	2.96619	0.999995	0.494211	48.5484
GOTERM_BP_DIRECT	GO:0050680~negative regulation of epithelial cell proliferation	6	1.08893	0.0524889	BMP4, IFT122, GPC3, LRP6, PTEN, APC	511	72	18082	2.94879	1	0.828472	61.7118
GOTERM_BP_DIRECT	GO:0007584~response to nutrient	6	1.08893	0.0551029	ALAD, STAR, TGFBR2, ABCA1, PTEN, AGL	511	73	18082	2.9084	1	0.839792	63.5497
GOTERM_BP_DIRECT	GO:0006633~fatty acid biosynthetic process	6	1.08893	0.057791	SCD1, SCD2, FADS1, HSD17B12, HACD4, PRKAB2	511	74	18082	2.8691	1	0.82728	65.3526
GOTERM_BP_DIRECT	GO:0007179~transforming growth factor beta receptor signaling pathway	6	1.08893	0.060553	MAP3K7, LTBP4, USP9X, TGFBR2, COL1A2, ADAM9	511	75	18082	2.83084	1	0.832118	67.1171
GOTERM_BP_DIRECT	GO:0050679~positive regulation of epithelial cell proliferation	6	1.08893	0.0633887	BMP4, SMO, HRAS, HTRA1, VHL, FOXP1	511	76	18082	2.79359	1	0.836932	68.8404
GOTERM_BP_DIRECT	GO:0034976~response to endoplasmic reticulum stress	6	1.08893	0.0633887	ATP2A2, CREB3L2, DNAJC10, PARK2, PDIA4, THBS1	511	76	18082	2.79359	1	0.836932	68.8404
GOTERM_BP_DIRECT	GO:0009749~response to glucose	6	1.08893	0.0692808	EGR1, CTGF, TGFBR2, THBS1, PTEN, SELT	511	78	18082	2.72196	1	0.843672	72.1521
GOTERM_BP_DIRECT	GO:0060548~negative regulation of cell death	6	1.08893	0.0754649	BMP4, WISP1, HTRA2, CTGF, CHMP4B, PARK2	511	80	18082	2.65391	1	0.8481	75.2691
KEGG_PATHWAY	mmu05218:Melanoma	6	1.08893	0.0848175	FGF8, HRAS, KRAS, MET, ARAF, PTEN	256	71	7720	2.54842	1	0.542177	68.0979
GOTERM_BP_DIRECT	GO:0001933~negative regulation of protein phosphorylation	6	1.08893	0.0886964	CORO1C, LRP6, DNAJC10, PARK2, IGFBP3, PTEN	511	84	18082	2.52754	1	0.871186	80.8676
GOTERM_BP_DIRECT	GO:0043484~regulation of RNA splicing	5	0.907441	0.00849071	AGGF1, HNRNPF, CELF1, MBNL3, AHNAK	511	29	18082	6.10095	1	0.575616	14.0865
GOTERM_BP_DIRECT	GO:0060999~positive regulation of dendritic spine development	5	0.907441	0.00849071	EIF4G2, PPP1R9A, FMR1, RAC1, CAMK1	511	29	18082	6.10095	1	0.575616	14.0865
KEGG_PATHWAY	mmu01040:Biosynthesis of unsaturated fatty acids	5	0.907441	0.0112137	SCD1, SCD2, FADS1, HSD17B12, HACD4	256	27	7720	5.58449	0.931706	0.285014	13.5294
GOTERM_BP_DIRECT	GO:0070555~response to interleukin-1	5	0.907441	0.0120318	IRAK2, IRAK1, AES, CHIL1, ANXA1	511	32	18082	5.52899	1	0.608839	19.3889
GOTERM_BP_DIRECT	GO:0072593~reactive oxygen species metabolic process	5	0.907441	0.0216487	CTGF, MET, PRDX4, PMAIP1, CYR61	511	38	18082	4.65599	1	0.717429	32.2744
GOTERM_BP_DIRECT	GO:0021762~substantia nigra development	5	0.907441	0.0216487	ACTB, YWHAH, CALM2, SUDS3, MBP	511	38	18082	4.65599	1	0.717429	32.2744
GOTERM_BP_DIRECT	GO:0001569~patterning of blood vessels	5	0.907441	0.0256564	FGF8, TGFBR2, NFATC3, SRF, AHR	511	40	18082	4.42319	1	0.72918	37.0478
GOTERM_BP_DIRECT	GO:0034446~substrate adhesion-dependent cell spreading	5	0.907441	0.0256564	ITGAV, RAC1, AXL, FNDC3B, PARVA	511	40	18082	4.42319	1	0.72918	37.0478
GOTERM_BP_DIRECT	GO:0030155~regulation of cell adhesion	5	0.907441	0.0300814	PTPRJ, LAMA1, GSN, NUAK1, SRF	511	42	18082	4.21256	1	0.766431	41.9488
GOTERM_BP_DIRECT	GO:0001974~blood vessel remodeling	5	0.907441	0.0324522	FGF8, AXL, NFATC3, FLNA, AHR	511	43	18082	4.1146	1	0.76957	44.4242
GOTERM_BP_DIRECT	GO:0045597~positive regulation of cell differentiation	5	0.907441	0.0402041	BMP4, CTGF, SRF, APC, CYR61	511	46	18082	3.84625	1	0.796272	51.8406
KEGG_PATHWAY	mmu05219:Bladder cancer	5	0.907441	0.0452841	HRAS, KRAS, ARAF, THBS1, MMP2	256	41	7720	3.67759	0.999984	0.477318	44.9737
GOTERM_BP_DIRECT	GO:0070936~protein K48-linked ubiquitination	5	0.907441	0.0459065	UBE2D2A, AMFR, PARK2, UBE2H, UBE2R2	511	48	18082	3.68599	1	0.805074	56.6888
GOTERM_BP_DIRECT	GO:0001658~branching involved in ureteric bud morphogenesis	5	0.907441	0.0459065	BMP4, FGF8, GPC3, NPNT, GZF1	511	48	18082	3.68599	1	0.805074	56.6888
GOTERM_BP_DIRECT	GO:0031532~actin cytoskeleton reorganization	5	0.907441	0.0585884	MKLN1, EPS8, ANXA1, FLNA, PARVA	511	52	18082	3.40245	1	0.828283	65.8709
GOTERM_BP_DIRECT	GO:0048705~skeletal system morphogenesis	5	0.907441	0.0655597	ZFAND5, HOXC8, HOXD8, LRP6, MMP2	511	54	18082	3.27644	1	0.83831	70.1016
GOTERM_BP_DIRECT	GO:0048538~thymus development	5	0.907441	0.0692002	ADRM1, LMO4, NFATC3, SRF, APC	511	55	18082	3.21687	1	0.846089	72.1092
GOTERM_BP_DIRECT	GO:0030433~ER-associated ubiquitin-dependent protein catabolic process	5	0.907441	0.0767861	VCP, DNAJC10, AMFR, UBQLN2, AUP1	511	57	18082	3.10399	1	0.848248	75.8909
GOTERM_BP_DIRECT	GO:0001558~regulation of cell growth	5	0.907441	0.080729	WISP1, CTGF, HTRA1, IGFBP3, CYR61	511	58	18082	3.05048	1	0.858089	77.66
GOTERM_BP_DIRECT	GO:0008654~phospholipid biosynthetic process	5	0.907441	0.0847704	SERINC5, ISYNA1, ABHD5, ETNK1, ACSL5	511	59	18082	2.99877	1	0.865123	79.3456
GOTERM_BP_DIRECT	GO:0045732~positive regulation of protein catabolic process	5	0.907441	0.0889086	GPC3, VCP, CUL4B, RAB7, APC	511	60	18082	2.94879	1	0.869705	80.9468
KEGG_PATHWAY	mmu05213:Endometrial cancer	5	0.907441	0.0918785	HRAS, KRAS, ARAF, PTEN, APC	256	52	7720	2.89964	1	0.559218	71.1291
GOTERM_BP_DIRECT	GO:0001947~heart looping	5	0.907441	0.0974701	SMO, FGF8, TGFBR2, LRP6, SRF	511	62	18082	2.85367	1	0.882463	83.8951
GOTERM_BP_DIRECT	GO:0010498~proteasomal protein catabolic process	4	0.725953	0.00165032	NR1D1, VHL, PMAIP1, PARK2	511	9	18082	15.7269	0.988697	0.361266	2.89813
GOTERM_BP_DIRECT	GO:0051764~actin crosslink formation	4	0.725953	0.00405782	COBL, EPS8, FLNA, PLS3	511	12	18082	11.7952	0.999984	0.498277	6.98409
GOTERM_BP_DIRECT	GO:0006956~complement activation	4	0.725953	0.00788104	C1RA, C1RB, C1S1, C1S2	511	15	18082	9.43614	1	0.576395	13.141
GOTERM_BP_DIRECT	GO:0050918~positive chemotaxis	4	0.725953	0.00788104	BMP4, PTPRJ, LGALS3, MET	511	15	18082	9.43614	1	0.576395	13.141
GOTERM_BP_DIRECT	GO:0007250~activation of NF-kappaB-inducing kinase activity	4	0.725953	0.0112967	MAP3K7, IRAK2, IRAK1, CHIL1	511	17	18082	8.326	1	0.60716	18.3143
GOTERM_BP_DIRECT	GO:0046718~viral entry into host cell	4	0.725953	0.0132766	VAMP8, ITGAV, AXL, GAS6	511	18	18082	7.86345	1	0.605487	21.1785
GOTERM_BP_DIRECT	GO:0048745~smooth muscle tissue development	4	0.725953	0.0132766	BMP4, ZFAND5, AHR, FOXP1	511	18	18082	7.86345	1	0.605487	21.1785
GOTERM_BP_DIRECT	GO:0070542~response to fatty acid	4	0.725953	0.0154415	SCD1, ALAD, SCD2, CTGF	511	19	18082	7.44958	1	0.625519	24.2017
GOTERM_BP_DIRECT	GO:0090398~cellular senescence	4	0.725953	0.0177932	HRAS, ID2, SMC5, SRF	511	20	18082	7.0771	1	0.661351	27.3615
GOTERM_BP_DIRECT	GO:0003148~outflow tract septum morphogenesis	4	0.725953	0.0290827	BMP4, FGF8, TGFBR2, PARVA	511	24	18082	5.89759	1	0.76078	40.8752
GOTERM_BP_DIRECT	GO:0030833~regulation of actin filament polymerization	4	0.725953	0.0290827	ARPC1A, PPP1R9A, PAK3, RASA1	511	24	18082	5.89759	1	0.76078	40.8752
GOTERM_BP_DIRECT	GO:0060425~lung morphogenesis	4	0.725953	0.0290827	BMP4, FGF8, TGFBR2, SRF	511	24	18082	5.89759	1	0.76078	40.8752
GOTERM_BP_DIRECT	GO:0048593~camera-type eye morphogenesis	4	0.725953	0.0323747	BMP4, IFT122, VHL, FAT1	511	25	18082	5.66168	1	0.774322	44.3448
GOTERM_BP_DIRECT	GO:0070979~protein K11-linked ubiquitination	4	0.725953	0.0395144	ANAPC1, ANAPC4, PARK2, UBE2H	511	27	18082	5.2423	1	0.799931	51.2206
GOTERM_BP_DIRECT	GO:0046686~response to cadmium ion	4	0.725953	0.0473812	ALAD, SORD, CYB5A, B2M	511	29	18082	4.88076	1	0.811297	57.8655
GOTERM_BP_DIRECT	GO:0000186~activation of MAPKK activity	4	0.725953	0.0559545	BMP4, MAP3K7, F2R, ADAM9	511	31	18082	4.56587	1	0.837511	64.1302
GOTERM_BP_DIRECT	GO:2000379~positive regulation of reactive oxygen species metabolic process	4	0.725953	0.0559545	CYP1B1, AKR1C18, TGFBR2, THBS1	511	31	18082	4.56587	1	0.837511	64.1302
GOTERM_BP_DIRECT	GO:0035116~embryonic hindlimb morphogenesis	4	0.725953	0.0652087	BMP4, FGF8, GPC3, LRP6	511	33	18082	4.28915	1	0.842541	69.9011
GOTERM_BP_DIRECT	GO:0000422~mitophagy	4	0.725953	0.0700823	FUNDC2, FIS1, GABARAPL1, PARK2	511	34	18082	4.163	1	0.844382	72.5761
GOTERM_BP_DIRECT	GO:0071526~semaphorin-plexin signaling pathway	4	0.725953	0.0700823	PLXNA1, MET, RAC1, FLNA	511	34	18082	4.163	1	0.844382	72.5761
GOTERM_BP_DIRECT	GO:0051017~actin filament bundle assembly	4	0.725953	0.075115	LIMA1, EPS8, CALD1, PLS3	511	35	18082	4.04406	1	0.849258	75.1019
GOTERM_BP_DIRECT	GO:0048514~blood vessel morphogenesis	4	0.725953	0.075115	CYP1B1, THBS1, AHR, RASA1	511	35	18082	4.04406	1	0.849258	75.1019
GOTERM_BP_DIRECT	GO:0002053~positive regulation of mesenchymal cell proliferation	4	0.725953	0.0856413	SMO, TGFBR2, LRP6, FOXP1	511	37	18082	3.82546	1	0.863541	79.6928
GOTERM_BP_DIRECT	GO:0048873~homeostasis of number of cells within a tissue	4	0.725953	0.0911264	SMO, KRAS, RAC1, F2R	511	38	18082	3.72479	1	0.872304	81.7559
GOTERM_BP_DIRECT	GO:0008333~endosome to lysosome transport	4	0.725953	0.0967535	KIF13A, CHMP3, SORT1, RAB7	511	39	18082	3.62928	1	0.884401	83.6659
GOTERM_BP_DIRECT	GO:2000601~positive regulation of Arp2/3 complex-mediated actin nucleation	3	0.544465	0.0151765	BRK1, WASL, NCKAP1	511	7	18082	15.1652	1	0.627758	23.8376
GOTERM_BP_DIRECT	GO:0009635~response to herbicide	3	0.544465	0.0198608	ALAD, STAR, HTRA2	511	8	18082	13.2696	1	0.69382	30.0365
GOTERM_BP_DIRECT	GO:0042759~long-chain fatty acid biosynthetic process	3	0.544465	0.0250638	SCD1, SCD2, FADS1	511	9	18082	11.7952	1	0.740964	36.3626
GOTERM_BP_DIRECT	GO:0003149~membranous septum morphogenesis	3	0.544465	0.0307527	BMP4, ID2, TGFBR2	511	10	18082	10.6157	1	0.768136	42.66
GOTERM_BP_DIRECT	GO:0048853~forebrain morphogenesis	3	0.544465	0.0368959	SMO, FGF8, PTEN	511	11	18082	9.6506	1	0.796932	48.7978
GOTERM_BP_DIRECT	GO:0051639~actin filament network formation	3	0.544465	0.0368959	COBL, FHOD3, PLS3	511	11	18082	9.6506	1	0.796932	48.7978
GOTERM_BP_DIRECT	GO:0055003~cardiac myofibril assembly	3	0.544465	0.0434636	FHOD3, SRF, MYH10	511	12	18082	8.84638	1	0.79543	54.6711
GOTERM_BP_DIRECT	GO:0071276~cellular response to cadmium ion	3	0.544465	0.0434636	STAR, GSN, AKR1C18	511	12	18082	8.84638	1	0.79543	54.6711
GOTERM_BP_DIRECT	GO:0051593~response to folic acid	3	0.544465	0.0434636	GSN, LRP6, ABCG2	511	12	18082	8.84638	1	0.79543	54.6711
GOTERM_BP_DIRECT	GO:0035457~cellular response to interferon-alpha	3	0.544465	0.0434636	STAR, AXL, GAS6	511	12	18082	8.84638	1	0.79543	54.6711
GOTERM_BP_DIRECT	GO:0009142~nucleoside triphosphate biosynthetic process	3	0.544465	0.0434636	SUCLG1, AK5, AK7	511	12	18082	8.84638	1	0.79543	54.6711
GOTERM_BP_DIRECT	GO:1902894~negative regulation of pri-miRNA transcription from RNA polymerase II promoter	3	0.544465	0.0434636	NFATC3, SRF, NFIB	511	12	18082	8.84638	1	0.79543	54.6711
GOTERM_BP_DIRECT	GO:0007252~I-kappaB phosphorylation	3	0.544465	0.0434636	MAP3K7, IKBKAP, SAA3	511	12	18082	8.84638	1	0.79543	54.6711
GOTERM_BP_DIRECT	GO:0046622~positive regulation of organ growth	3	0.544465	0.0504268	SMO, FGF8, YBX3	511	13	18082	8.16589	1	0.819596	60.2006
GOTERM_BP_DIRECT	GO:0071397~cellular response to cholesterol	3	0.544465	0.0504268	SMO, LRP6, ABCA1	511	13	18082	8.16589	1	0.819596	60.2006
GOTERM_BP_DIRECT	GO:0042574~retinal metabolic process	3	0.544465	0.0504268	CYP1B1, AKR1C18, ALDH1A3	511	13	18082	8.16589	1	0.819596	60.2006
GOTERM_BP_DIRECT	GO:0090141~positive regulation of mitochondrial fission	3	0.544465	0.0577583	FIS1, PARK2, MARCH5	511	14	18082	7.58261	1	0.830405	65.3311
GOTERM_BP_DIRECT	GO:0070498~interleukin-1-mediated signaling pathway	3	0.544465	0.0577583	EGR1, IRAK2, IRAK1	511	14	18082	7.58261	1	0.830405	65.3311
GOTERM_BP_DIRECT	GO:0003214~cardiac left ventricle morphogenesis	3	0.544465	0.0577583	CPE, TGFBR2, AHR	511	14	18082	7.58261	1	0.830405	65.3311
GOTERM_BP_DIRECT	GO:0042417~dopamine metabolic process	3	0.544465	0.0577583	NPR1, SPR, PARK2	511	14	18082	7.58261	1	0.830405	65.3311
GOTERM_BP_DIRECT	GO:0044257~cellular protein catabolic process	3	0.544465	0.0654317	HTRA2, IDE, PARK2	511	15	18082	7.0771	1	0.840638	70.0286
GOTERM_BP_DIRECT	GO:0006636~unsaturated fatty acid biosynthetic process	3	0.544465	0.0654317	SCD1, SCD2, FADS1	511	15	18082	7.0771	1	0.840638	70.0286
GOTERM_BP_DIRECT	GO:0051016~barbed-end actin filament capping	3	0.544465	0.073422	EPS8, GSN, CAPZA2	511	16	18082	6.63478	1	0.845029	74.2779
GOTERM_BP_DIRECT	GO:0007062~sister chromatid cohesion	3	0.544465	0.073422	RAD21, PHB2, SMC5	511	16	18082	6.63478	1	0.845029	74.2779
GOTERM_BP_DIRECT	GO:0001953~negative regulation of cell-matrix adhesion	3	0.544465	0.073422	HOXA7, THBS1, RASA1	511	16	18082	6.63478	1	0.845029	74.2779
GOTERM_BP_DIRECT	GO:2000036~regulation of stem cell population maintenance	3	0.544465	0.073422	SMO, ELAVL1, KDM3A	511	16	18082	6.63478	1	0.845029	74.2779
GOTERM_BP_DIRECT	GO:2000353~positive regulation of endothelial cell apoptotic process	3	0.544465	0.073422	BMP4, AKR1C18, THBS1	511	16	18082	6.63478	1	0.845029	74.2779
GOTERM_BP_DIRECT	GO:0090303~positive regulation of wound healing	3	0.544465	0.073422	HRAS, ANXA1, KANK1	511	16	18082	6.63478	1	0.845029	74.2779
GOTERM_BP_DIRECT	GO:0014902~myotube differentiation	3	0.544465	0.0817054	MET, SORT1, NFATC3	511	17	18082	6.2445	1	0.859205	78.0787
GOTERM_BP_DIRECT	GO:0006895~Golgi to endosome transport	3	0.544465	0.0817054	GBF1, TGOLN1, SORT1	511	17	18082	6.2445	1	0.859205	78.0787
GOTERM_BP_DIRECT	GO:0051000~positive regulation of nitric-oxide synthase activity	3	0.544465	0.090259	KRAS, NOD1, CALM2	511	18	18082	5.89759	1	0.87176	81.4434
GOTERM_BP_DIRECT	GO:0046827~positive regulation of protein export from nucleus	3	0.544465	0.090259	ANP32B, CAMK1, GAS6	511	18	18082	5.89759	1	0.87176	81.4434
GOTERM_BP_DIRECT	GO:2000573~positive regulation of DNA biosynthetic process	3	0.544465	0.090259	CYP1B1, PAK3, DDX39B	511	18	18082	5.89759	1	0.87176	81.4434
GOTERM_BP_DIRECT	GO:0043277~apoptotic cell clearance	3	0.544465	0.090259	ITGAV, AXL, GAS6	511	18	18082	5.89759	1	0.87176	81.4434
GOTERM_BP_DIRECT	GO:0016601~Rac protein signal transduction	3	0.544465	0.0990611	EPS8, BRK1, NCKAP1	511	19	18082	5.58719	1	0.882913	84.3932
GOTERM_BP_DIRECT	GO:0010592~positive regulation of lamellipodium assembly	3	0.544465	0.0990611	RAC1, BRK1, NCKAP1	511	19	18082	5.58719	1	0.882913	84.3932
GOTERM_BP_DIRECT	GO:0031116~positive regulation of microtubule polymerization	3	0.544465	0.0990611	CLIP1, DCTN1, APC	511	19	18082	5.58719	1	0.882913	84.3932
GOTERM_BP_DIRECT	GO:1900006~positive regulation of dendrite development	3	0.544465	0.0990611	COBL, TMEM106B, CLIP1	511	19	18082	5.58719	1	0.882913	84.3932
GOTERM_BP_DIRECT	GO:0000245~spliceosomal complex assembly	3	0.544465	0.0990611	SRPK2, DDX39B, ZRSR2	511	19	18082	5.58719	1	0.882913	84.3932
GOTERM_BP_DIRECT	GO:1902530~positive regulation of protein linear polyubiquitination	2	0.362976	0.0556157	XIAP, PARK2	511	2	18082	35.3855	1	0.839115	63.9003
GOTERM_BP_DIRECT	GO:2000669~negative regulation of dendritic cell apoptotic process	2	0.362976	0.0556157	AXL, GAS6	511	2	18082	35.3855	1	0.839115	63.9003
GOTERM_BP_DIRECT	GO:0060433~bronchus development	2	0.362976	0.0556157	BMP4, TGFBR2	511	2	18082	35.3855	1	0.839115	63.9003
GOTERM_BP_DIRECT	GO:0016488~farnesol catabolic process	2	0.362976	0.0556157	AKR1B8, AKR1C18	511	2	18082	35.3855	1	0.839115	63.9003
GOTERM_BP_DIRECT	GO:0007354~zygotic determination of anterior/posterior axis, embryo	2	0.362976	0.0556157	PCSK6, NCKAP1	511	2	18082	35.3855	1	0.839115	63.9003
GOTERM_BP_DIRECT	GO:1904049~negative regulation of spontaneous neurotransmitter secretion	2	0.362976	0.0556157	PPP1R9A, PARK2	511	2	18082	35.3855	1	0.839115	63.9003
GOTERM_BP_DIRECT	GO:2000791~negative regulation of mesenchymal cell proliferation involved in lung development	2	0.362976	0.0556157	PHF14, NFIB	511	2	18082	35.3855	1	0.839115	63.9003
GOTERM_BP_DIRECT	GO:0002072~optic cup morphogenesis involved in camera-type eye development	2	0.362976	0.0822549	ALDH1A1, ALDH1A3	511	3	18082	23.5903	1	0.858807	78.3111
GOTERM_BP_DIRECT	GO:0042036~negative regulation of cytokine biosynthetic process	2	0.362976	0.0822549	TIA1, RNF128	511	3	18082	23.5903	1	0.858807	78.3111
GOTERM_BP_DIRECT	GO:2001269~positive regulation of cysteine-type endopeptidase activity involved in apoptotic signaling pathway	2	0.362976	0.0822549	HTRA2, GSN	511	3	18082	23.5903	1	0.858807	78.3111
GOTERM_BP_DIRECT	GO:0001959~regulation of cytokine-mediated signaling pathway	2	0.362976	0.0822549	IRAK2, IRAK1	511	3	18082	23.5903	1	0.858807	78.3111
GOTERM_BP_DIRECT	GO:1904037~positive regulation of epithelial cell apoptotic process	2	0.362976	0.0822549	TIA1, SORT1	511	3	18082	23.5903	1	0.858807	78.3111
GOTERM_BP_DIRECT	GO:0035459~cargo loading into vesicle	2	0.362976	0.0822549	KIF13A, PICALM	511	3	18082	23.5903	1	0.858807	78.3111
GOTERM_BP_DIRECT	GO:0072138~mesenchymal cell proliferation involved in ureteric bud development	2	0.362976	0.0822549	BMP4, GPC3	511	3	18082	23.5903	1	0.858807	78.3111
GOTERM_BP_DIRECT	GO:1903542~negative regulation of exosomal secretion	2	0.362976	0.0822549	PARK2, RAB7	511	3	18082	23.5903	1	0.858807	78.3111

## Sheet: K=2 E2 Resp
Category	Term	Count	%	PValue	Genes	List Total	Pop Hits	Pop Total	Fold Enrichment	Bonferroni	Benjamini	FDR
KEGG_PATHWAY	mmu05012:Parkinson's disease	29	5.33088	6.34e-14	NDUFB3, ATP5D, NDUFB4, UQCRC1, NDUFB9, UCHL1, CYC1, ATP5G2, COX5B, NDUFS7, NDUFS5, UQCR10, ATP5O, COX6B2, ATP5H, ATP5J, COX7A2, NDUFA6, NDUFA7, UBE2L6, NDUFA10, UBE2L3, PARK7, COX6C, SDHB, UQCRH, SDHC, SDHD, UBB	262	149	7720	5.73492	1.53e-11	1.53e-11	8.19e-11
KEGG_PATHWAY	mmu00190:Oxidative phosphorylation	25	4.59559	2.87e-11	ATP5D, NDUFB3, NDUFB4, COX7A2, UQCRC1, NDUFA6, NDUFB9, CYC1, NDUFA7, ATP5G2, NDUFA10, COX5B, COX6C, NDUFS7, SDHB, NDUFS5, UQCR10, UQCRH, SDHC, SDHD, ATP5O, COX6B2, ATP5H, COX17, ATP5J	262	139	7720	5.29958	6.91e-09	3.46e-09	3.7e-08
KEGG_PATHWAY	mmu05010:Alzheimer's disease	27	4.96324	1.77e-10	NDUFB3, ATP5D, NDUFB4, UQCRC1, NDUFB9, CYC1, ATP5G2, COX5B, NDUFS7, NDUFS5, APP, UQCR10, APOE, ATP5O, COX6B2, ATP5H, ATP5J, COX7A2, NDUFA6, NDUFA7, NDUFA10, COX6C, SDHB, UQCRH, GSK3B, SDHC, SDHD	262	177	7720	4.49476	4.26e-08	1.42e-08	2.28e-07
GOTERM_BP_DIRECT	GO:0055114~oxidation-reduction process	50	9.19118	3.31e-10	UQCRC1, CYP2S1, PGD, CYC1, PTGS1, OGDH, PRDX1, PDHB, FDFT1, AKR1C13, NDUFS7, HMOX2, NDUFS5, UQCR10, CRYL1, PTGIS, CPOX, CREG1, LOX, GPX7, LOXL1, NCF2, CBR3, NDUFA10, ACADVL, DHRS3, UQCRH, PRDX6, CYBRD1, MDH1, NDUFB3, ME2, ETHE1, NDUFB9, SESN1, ALDH1A2, AKR1A1, FAM213A, MMACHC, PNPO, IDH1, PTGR1, NDUFA6, NDUFA7, SOD1, FADS6, SDHB, RDH10, SDHC, SDHD	489	676	18082	2.73502	8.69e-07	8.69e-07	5.87e-07
KEGG_PATHWAY	mmu05016:Huntington's disease	28	5.14706	4.35e-10	NDUFB3, ATP5D, NDUFB4, UQCRC1, NDUFB9, CYC1, ATP5G2, COX5B, NDUFS7, NDUFS5, UQCR10, TGM2, CREB3L1, ATP5O, COX6B2, ATP5H, AP2M1, ATP5J, COX7A2, NDUFA6, NDUFA7, SOD1, NDUFA10, COX6C, SDHB, UQCRH, SDHC, SDHD	262	198	7720	4.16686	1.05e-07	2.62e-08	5.61e-07
KEGG_PATHWAY	mmu04932:Non-alcoholic fatty liver disease (NAFLD)	23	4.22794	1.18e-08	NDUFB3, NDUFB4, UQCRC1, COX7A2, NDUFB9, NDUFA6, CYC1, NDUFA7, NDUFA10, COX5B, COX6C, NDUFS7, SDHB, CDC42, NDUFS5, UQCR10, UQCRH, XBP1, JUN, GSK3B, SDHC, SDHD, COX6B2	262	157	7720	4.31662	2.83e-06	5.67e-07	1.52e-05
KEGG_PATHWAY	mmu01100:Metabolic pathways	79	14.5221	3.63e-08	ATP5D, SAT1, UQCRC1, CYP2S1, CYC1, PGD, PTGS1, ACOT1, OGDH, COX5B, PDHB, FDFT1, NDUFS7, ST3GAL1, PKM, CRYL1, UQCR10, NDUFS5, GOT1, PTGIS, TKFC, ST3GAL4, CPOX, ST3GAL6, ATP5O, COX17, ATP5H, ATP5J, ACAA2, PFKL, BST1, CBR3, NDUFA10, COX6C, ACADVL, PGM2, PLCE1, DHRS3, PANK3, PRDX6, UQCRH, ABAT, MDH1, NDUFB3, NDUFB4, ALDOC, NDUFB9, HMGCS1, ATP5G2, PLPP2, ALDH1A2, AKR1A1, PLA2G12A, CKMT1, DAD1, MAN1A, …	262	1278	7720	1.82143	8.76e-06	1.46e-06	4.69e-05
KEGG_PATHWAY	mmu01200:Carbon metabolism	19	3.49265	5.34e-08	ME2, PFKL, ALDOC, PGD, ESD, OGDH, PDHB, PKM, SDHB, GOT1, TKFC, SDHC, SDHD, IDH1, FH1, PSAT1, PGK1, ENO1, MDH1	262	116	7720	4.82627	1.29e-05	1.84e-06	6.89e-05
GOTERM_BP_DIRECT	GO:0006979~response to oxidative stress	16	2.94118	3.1e-06	EGFR, NDUFB4, MAP2K1, NDUFA6, SELK, PTGS1, SOD1, PRDX1, PARK7, HMOX2, RBPMS, APP, APOE, IDH1, CYGB, GPX7	489	133	18082	4.44842	0.00812069	0.00406862	0.00550624
GOTERM_BP_DIRECT	GO:0006099~tricarboxylic acid cycle	8	1.47059	9.31e-06	SDHB, SDHC, SDHD, IDH1, FH1, OGDH, PDHB, MDH1	489	29	18082	10.2007	0.0241633	0.0081202	0.0165168
KEGG_PATHWAY	mmu01130:Biosynthesis of antibiotics	21	3.86029	3.4e-05	ACAA2, PFKL, ALDOC, PGD, HMGCS1, OGDH, PDHB, FDFT1, PKM, PGM2, SDHB, GOT1, AKR1A1, SDHC, SDHD, IDH1, FH1, PSAT1, PGK1, ENO1, MDH1	262	214	7720	2.89149	0.00816852	0.00102473	0.043948
GOTERM_BP_DIRECT	GO:0016337~single organismal cell-cell adhesion	13	2.38971	3.48e-05	EGFR, JUP, CDC42, LIMS1, MPZL2, ITGA6, ICAM2, CCDC80, ESAM, CXADR, FNDC3A, THY1, CTNNB1	489	108	18082	4.451	0.0872882	0.0225751	0.0616607
GOTERM_BP_DIRECT	GO:0042493~response to drug	24	4.41176	5.15e-05	TSPO, MAT2A, LGALS1, ATP1A3, HMGCS1, GSTT1, IGF2, FOSB, NDUFA10, SOD1, KDR, CTNNB1, FOS, SLC1A3, PTK2B, ABCB1B, XBP1, JUN, DAD1, ABAT, LOX, COL1A1, CASP1, NNMT	489	339	18082	2.61788	0.126525	0.0266925	0.0913118
GOTERM_BP_DIRECT	GO:0098609~cell-cell adhesion	17	3.125	5.63e-05	BSG, WASF2, RPL15, TXNDC9, PRDX1, CAPZB, BZW2, CDC42EP1, PACSIN2, PRDX6, RARS, IDH1, NDRG1, ADGRL3, NUDC, PLEC, ENO1	489	189	18082	3.32602	0.137527	0.024357	0.0998633
GOTERM_BP_DIRECT	GO:0051591~response to cAMP	9	1.65441	6.1e-05	FOS, BSG, DUSP1, MAT2A, PTK2B, JUN, COL1A1, SPARC, FOSB	489	51	18082	6.52544	0.148099	0.0226377	0.108184
KEGG_PATHWAY	mmu00020:Citrate cycle (TCA cycle)	8	1.47059	7.59e-05	SDHB, SDHC, SDHD, IDH1, FH1, OGDH, PDHB, MDH1	262	32	7720	7.36641	0.018125	0.0020303	0.097981
GOTERM_BP_DIRECT	GO:0043065~positive regulation of apoptotic process	23	4.22794	0.000123	SEPT4, TSPO, ZFP622, PTPRF, CLU, RBM5, TGFB3, CTNNB1, TSC22D1, ALDH1A2, NUPR1, ITGA6, DUSP1, JUN, GSK3B, BNIP3L, TGM2, FAM162A, NEURL1A, ID3, CASP1, SCP2, SMPD2	489	335	18082	2.53875	0.276121	0.0395866	0.217977
GOTERM_BP_DIRECT	GO:0006810~transport	76	13.9706	0.000136	ATP5D, ENY2, COPA, TSPO, UQCRC1, CYC1, AQP5, D1ERTD622E, NDUFS7, SLC1A5, UQCR10, DAB2, NDUFS5, SLC1A3, APOE, ATP5O, CYGB, AGAP1, ATP5H, SCAMP4, ATP5J, NDUFA10, BICD1, ABCB1A, ABCB1B, UQCRH, CYBRD1, THOC7, TMCO1, FXYD1, NDUFB3, STX8, DERL1, SLC38A2, RBP1, SNX6, SLC39A10, NDUFB9, KCNA1, COPZ1, ATP5G2, TRF, SEC14L1, ESYT3, CLDN15, TMED4, SLC48A1, XBP1, SLC30A1, RAB11A, EHD1, AP2M1, LAPTM4B, UNC119, …	489	1822	18082	1.54242	0.300647	0.0389543	0.2412
GOTERM_BP_DIRECT	GO:0042060~wound healing	11	2.02206	0.000223	EGFR, WNT5A, CAV1, MACF1, COL3A1, TGFB3, COL1A1, SPARC, LOX, TPM1, FN1	489	94	18082	4.32715	0.442735	0.0567948	0.394086
GOTERM_BP_DIRECT	GO:0007568~aging	15	2.75735	0.000259	TSPO, LITAF, ALDOC, COL3A1, TGFB3, SOD1, FOS, LONP1, SERPINF1, APOE, IFI27L2A, JUN, ABAT, SCP2, IGFBP5	489	173	18082	3.20614	0.493949	0.0600418	0.458911
GOTERM_BP_DIRECT	GO:0007155~cell adhesion	28	5.14706	0.000333	MPZL2, FERMT2, CXADR, CTNNB1, ISLR, ALCAM, CD9, CD47, APP, PTK2B, SORBS2, COL6A2, COL12A1, COL6A1, ESAM, FN1, FLRT2, FLRT1, PTPRF, ICAM2, PODXL, EMILIN2, KITL, THY1, JUP, LAMA4, ITGA6, SULF1	489	485	18082	2.13478	0.582937	0.0702844	0.588832
GOTERM_BP_DIRECT	GO:0043066~negative regulation of apoptotic process	30	5.51471	0.000773	WNT5A, IER3, LIMS1, CLU, CXCR2, YBX1, MIF, TSC22D1, DAB2, PTK2B, XBP1, HAND2, CKMT1, DAD1, FN1, EGFR, TMBIM4, PIM1, NR4A3, SOD1, KITL, MIEN1, PARK7, KDR, DUSP1, JUN, GSK3B, ARF4, BNIP3L, CTSH	489	566	18082	1.95994	0.868806	0.144643	1.36225
KEGG_PATHWAY	mmu04260:Cardiac muscle contraction	10	1.83824	0.00108517	UQCR10, UQCRC1, COX7A2, UQCRH, CYC1, ATP1A3, COX6B2, COX5B, TPM1, COX6C	262	77	7720	3.82671	0.230233	0.0258273	1.39258
GOTERM_BP_DIRECT	GO:0030335~positive regulation of cell migration	15	2.75735	0.00127171	EGFR, MAP2K1, SELK, PODXL, CSF1, MIEN1, KDR, DAB2, SYNE2, ITGA6, PTK2B, XBP1, COL1A1, CTSH, FN1	489	203	18082	2.73233	0.964666	0.212411	2.23221
GOTERM_BP_DIRECT	GO:0006749~glutathione metabolic process	7	1.28676	0.00195959	GSTM2, GSTA3, MMACHC, ETHE1, IDH1, GSTT1, SOD1	489	49	18082	5.2825	0.994217	0.290735	3.41996
KEGG_PATHWAY	mmu04978:Mineral absorption	7	1.28676	0.00234336	HMOX2, SLC30A1, MT2, ATP1A3, CYBRD1, MT1, TRF	262	41	7720	5.03072	0.431874	0.0501024	2.98478
GOTERM_BP_DIRECT	GO:0006096~glycolytic process	6	1.10294	0.00265016	PKM, PFKL, ALDOC, OGDH, PGK1, ENO1	489	36	18082	6.16292	0.999061	0.353189	4.59865
GOTERM_BP_DIRECT	GO:0015986~ATP synthesis coupled proton transport	5	0.919118	0.00308651	ATP5D, ATP5O, ATP5G2, ATP5H, ATP5J	489	23	18082	8.03859	0.999703	0.379788	5.33641
GOTERM_BP_DIRECT	GO:0021762~substantia nigra development	6	1.10294	0.00337631	CDC42, FGF9, YWHAQ, NDRG2, S100A1, ATP5J	489	38	18082	5.83855	0.999861	0.389567	5.82341
GOTERM_BP_DIRECT	GO:0042127~regulation of cell proliferation	15	2.75735	0.00356998	EGFR, SAT1, IL4RA, PTGS1, SPARC, MIF, CTNNB1, JUP, CCND3, PTK2B, ADAM33, NDRG1, TNK2, KLF4, TEC	489	227	18082	2.44345	0.999917	0.390112	6.14756
GOTERM_BP_DIRECT	GO:0006897~endocytosis	13	2.38971	0.00379851	UNC119, SH3BP4, CDC42, DAB2, APP, CAV1, SNX6, PACSIN2, WASF2, TNK2, EHD1, AP2M1, VLDLR	489	181	18082	2.65584	0.999954	0.393399	6.52868
GOTERM_BP_DIRECT	GO:0010273~detoxification of copper ion	3	0.551471	0.00420671	MT2, MT1, PARK7	489	4	18082	27.7331	0.999984	0.409833	7.20582
GOTERM_BP_DIRECT	GO:0042776~mitochondrial ATP synthesis coupled proton transport	3	0.551471	0.00420671	CYC1, ATP5O, COX5B	489	4	18082	27.7331	0.999984	0.409833	7.20582
GOTERM_BP_DIRECT	GO:0048010~vascular endothelial growth factor receptor signaling pathway	5	0.919118	0.00422571	PTK2B, XBP1, SULF1, MAPKAPK2, KDR	489	25	18082	7.3955	0.999985	0.396891	7.23724
GOTERM_BP_DIRECT	GO:0045773~positive regulation of axon extension	6	1.10294	0.00423542	MACF1, APOE, GSK3B, MAP1B, RAB11A, FN1	489	40	18082	5.54663	0.999986	0.384171	7.25327
KEGG_PATHWAY	mmu04510:Focal adhesion	16	2.94118	0.00432714	EGFR, CAV1, MAP2K1, COL3A1, CTNNB1, KDR, CDC42, LAMA4, CCND3, ITGA6, JUN, GSK3B, COL6A2, COL6A1, COL1A1, FN1	262	207	7720	2.27754	0.648345	0.0834072	5.44709
GOTERM_BP_DIRECT	GO:0006122~mitochondrial electron transport, ubiquinol to cytochrome c	4	0.735294	0.00456616	UQCR10, UQCRC1, UQCRH, CYC1	489	13	18082	11.3777	0.999994	0.394045	7.79826
GOTERM_BP_DIRECT	GO:0042542~response to hydrogen peroxide	7	1.28676	0.00462891	DUSP1, PTK2B, JUN, COL1A1, NR4A3, SOD1, PARK7	489	58	18082	4.4628	0.999995	0.385862	7.90133
KEGG_PATHWAY	mmu01230:Biosynthesis of amino acids	9	1.65441	0.00464357	PKM, GOT1, PFKL, MAT2A, ALDOC, IDH1, PGK1, PSAT1, ENO1	262	78	7720	3.39988	0.674276	0.0826673	5.83447
GOTERM_BP_DIRECT	GO:0038083~peptidyl-tyrosine autophosphorylation	6	1.10294	0.00471874	DDR1, PTK2B, TNK2, SYK, TEC, KDR	489	41	18082	5.41134	0.999996	0.379918	8.04866
GOTERM_BP_DIRECT	GO:0045766~positive regulation of angiogenesis	10	1.83824	0.00553898	WNT5A, SASH1, PTGIS, PTK2B, XBP1, HSPB1, CXCR2, ECM1, CTSH, KDR	489	121	18082	3.05599	1	0.417497	9.38379
GOTERM_BP_DIRECT	GO:0007163~establishment or maintenance of cell polarity	5	0.919118	0.00561893	CDC42, LIMS1, SYNE2, MACF1, GSK3B	489	27	18082	6.84769	1	0.410608	9.51295
GOTERM_BP_DIRECT	GO:0035235~ionotropic glutamate receptor signaling pathway	4	0.735294	0.00569613	APP, GRIA2, PTK2B, ATP1A3	489	14	18082	10.565	1	0.403971	9.6375
GOTERM_BP_DIRECT	GO:0034097~response to cytokine	8	1.47059	0.00622874	ALDH1A2, FOS, IFI27, JUN, COL3A1, MAPKAPK2, SPARC, CTNNB1	489	81	18082	3.6521	1	0.421395	10.4924
GOTERM_BP_DIRECT	GO:0030324~lung development	10	1.83824	0.00648507	EGFR, WNT5A, ALDH1A2, HSPB11, FGF9, HEG1, SPARC, LOX, CTNNB1, KDR	489	124	18082	2.98206	1	0.423827	10.9011
KEGG_PATHWAY	mmu00010:Glycolysis / Gluconeogenesis	8	1.47059	0.00661303	PKM, PGM2, PFKL, AKR1A1, ALDOC, PGK1, PDHB, ENO1	262	66	7720	3.57159	0.797908	0.107935	8.21283
GOTERM_BP_DIRECT	GO:0048812~neuron projection morphogenesis	7	1.28676	0.00694417	EGFR, WNT5A, MAP2K1, CLU, UBB, SRGAP2, KDR	489	63	18082	4.10861	1	0.435639	11.6287
GOTERM_BP_DIRECT	GO:0042632~cholesterol homeostasis	7	1.28676	0.00694417	SOAT1, CAV1, NPC2, APOE, XBP1, PLSCR3, EHD1	489	63	18082	4.10861	1	0.435639	11.6287
GOTERM_BP_DIRECT	GO:0071498~cellular response to fluid shear stress	4	0.735294	0.00697905	MTSS1, PTK2B, XBP1, CAR2	489	15	18082	9.86067	1	0.427374	11.6837
GOTERM_BP_DIRECT	GO:0007263~nitric oxide mediated signal transduction	4	0.735294	0.00697905	APOE, MT2, MT1, GUCY1A3	489	15	18082	9.86067	1	0.427374	11.6837
GOTERM_BP_DIRECT	GO:0045429~positive regulation of nitric oxide biosynthetic process	6	1.10294	0.00704637	EGFR, PTK2B, CLU, DDAH2, SMPD3, KLF4	489	45	18082	4.93033	1	0.420948	11.7899
GOTERM_BP_DIRECT	GO:0006457~protein folding	10	1.83824	0.00793401	PFDN2, P4HB, PPIB, PFDN5, CCT8, PDIA6, PPIL3, CCT2, FKBP11, NUDC	489	128	18082	2.88887	1	0.450023	13.1783
GOTERM_BP_DIRECT	GO:0001937~negative regulation of endothelial cell proliferation	5	0.919118	0.00823429	CAV1, APOE, SULF1, ATPIF1, SPARC	489	30	18082	6.16292	1	0.453031	13.6434
GOTERM_BP_DIRECT	GO:0032570~response to progesterone	5	0.919118	0.00823429	FOS, TSPO, CAV1, TGFB3, FOSB	489	30	18082	6.16292	1	0.453031	13.6434
GOTERM_BP_DIRECT	GO:0032870~cellular response to hormone stimulus	6	1.10294	0.00846768	FOS, NCF2, DUSP1, JUN, FOSB, SLIT3	489	47	18082	4.72053	1	0.453251	14.0032
GOTERM_BP_DIRECT	GO:0070373~negative regulation of ERK1 and ERK2 cascade	7	1.28676	0.00868159	DAB2, FBLN1, CAV1, ATF3, DUSP1, NDRG2, KLF4	489	66	18082	3.92186	1	0.452719	14.3317
GOTERM_BP_DIRECT	GO:0051491~positive regulation of filopodium assembly	5	0.919118	0.00925656	PALM, TGFB3, NEURL1A, MIEN1, ESPN	489	31	18082	5.96411	1	0.465496	15.2089
KEGG_PATHWAY	mmu00620:Pyruvate metabolism	6	1.10294	0.00955816	PKM, ME2, ACYP1, FH1, PDHB, MDH1	262	39	7720	4.53318	0.901194	0.142991	11.6662
GOTERM_BP_DIRECT	GO:0098779~mitophagy in response to mitochondrial depolarization	10	1.83824	0.00961731	SLC1A3, MAP2K1, SQSTM1, NDUFB9, BLOC1S1, PNPO, ATPIF1, TXLNA, YIPF1, MDH1	489	132	18082	2.80133	1	0.469892	15.755
GOTERM_BP_DIRECT	GO:0002138~retinoic acid biosynthetic process	3	0.551471	0.0101453	ALDH1A2, RDH10, RBP1	489	6	18082	18.4888	1	0.479706	16.5482
GOTERM_BP_DIRECT	GO:0060070~canonical Wnt signaling pathway	8	1.47059	0.0102828	WNT5A, DIXDC1, CDC42, RSPO1, GSK3B, FZD2, KLF4, CTNNB1	489	89	18082	3.32382	1	0.476121	16.7536
GOTERM_BP_DIRECT	GO:0001934~positive regulation of protein phosphorylation	12	2.20588	0.0114907	EGFR, WNT5A, RAP2A, CDC42, DAB2, RSPO1, CCND3, SQSTM1, XBP1, IGF2, MIF, KDR	489	184	18082	2.41158	1	0.506418	18.5377
GOTERM_BP_DIRECT	GO:1900026~positive regulation of substrate adhesion-dependent cell spreading	5	0.919118	0.0115408	CDC42, DAB2, LIMS1, ENPP2, S100A10	489	33	18082	5.60265	1	0.499949	18.6109
GOTERM_BP_DIRECT	GO:0051291~protein heterooligomerization	8	1.47059	0.0115416	JUP, LIMS1, MAP2K1, MAT2A, CLDN3, SQSTM1, UQCRH, CTNNB1	489	91	18082	3.25077	1	0.492211	18.6121
GOTERM_BP_DIRECT	GO:0006882~cellular zinc ion homeostasis	4	0.735294	0.0117888	SLC30A1, SLC39A10, MT2, MT1	489	18	18082	8.21722	1	0.491983	18.9724
GOTERM_BP_DIRECT	GO:0006986~response to unfolded protein	6	1.10294	0.011882	DERL1, XBP1, FBXO6, CREB3L1, HSPB1, MANF	489	51	18082	4.35029	1	0.487322	19.108
GOTERM_BP_DIRECT	GO:0007229~integrin-mediated signaling pathway	8	1.47059	0.0129082	CD47, ITGA6, PTK2B, COL3A1, FERMT2, ADAM33, SYK, TEC	489	93	18082	3.18086	1	0.508873	20.5854
GOTERM_BP_DIRECT	GO:0006412~translation	20	3.67647	0.0131029	EGFR, RPL35A, MRPL52, MRPS16, RPL15, MRPS24, RPL24, MRPL30, RSL1D1, 1600029O15RIK, MRPL13, MRPL12, EIF3G, GSPT1, RPL22, RARS, MRPL55, MRPL57, NHP2, RPL36AL	489	401	18082	1.84426	1	0.506938	20.8629
GOTERM_BP_DIRECT	GO:0001525~angiogenesis	14	2.57353	0.0133279	SAT1, CAV1, FGF9, WASF2, CCDC80, ECM1, KDR, THY1, HAND2, XBP1, PTK2B, JUN, FN1, SYK	489	239	18082	2.16605	1	0.505869	21.1823
GOTERM_BP_DIRECT	GO:0006595~polyamine metabolic process	3	0.551471	0.0139512	SAT1, OAZ2, AZIN1	489	7	18082	15.8475	1	0.515037	22.0609
KEGG_PATHWAY	mmu04151:PI3K-Akt signaling pathway	21	3.86029	0.0151725	EGFR, MAP2K1, FGF9, PPP2R5A, CSF1, COL3A1, IL4RA, KITL, KDR, LAMA4, ITGA6, CCND3, GSK3B, COL6A2, YWHAQ, CREB3L1, COL6A1, COL1A1, SYK, PPP2R2A, FN1	262	351	7720	1.7629	0.974893	0.205694	17.9195
GOTERM_BP_DIRECT	GO:0032543~mitochondrial translation	5	0.919118	0.015597	MRPS16, CHCHD1, MRPS24, NDUFA7, MRPL57	489	36	18082	5.13576	1	0.548038	24.3368
GOTERM_BP_DIRECT	GO:0043627~response to estrogen	7	1.28676	0.0157343	KRT19, CAV1, IL4RA, TGFB3, TRIM25, CAR2, CTNNB1	489	75	18082	3.45123	1	0.544377	24.5238
GOTERM_BP_DIRECT	GO:0045780~positive regulation of bone resorption	4	0.735294	0.0158273	EGFR, CAR2, TRF, SYK	489	20	18082	7.3955	1	0.539816	24.6502
GOTERM_BP_DIRECT	GO:0034613~cellular protein localization	6	1.10294	0.0161281	WNT5A, RAP2A, CDC42, NIPBL, KCNA1, CTNNB1	489	55	18082	4.03391	1	0.540039	25.0577
GOTERM_BP_DIRECT	GO:0008283~cell proliferation	13	2.38971	0.0166767	MORF4L1, EGFR, MAP2K1, CSF1, GSK3B, UCHL1, PIM1, UBE2L3, PRDX1, PARK7, TACC1, MIF, CTNNB1	489	220	18082	2.18503	1	0.54566	25.7955
GOTERM_BP_DIRECT	GO:0051894~positive regulation of focal adhesion assembly	4	0.735294	0.0181024	LIMS1, ENPP2, S100A10, KDR	489	21	18082	7.04333	1	0.569127	27.6812
GOTERM_BP_DIRECT	GO:0006108~malate metabolic process	3	0.551471	0.018272	ME2, FH1, MDH1	489	8	18082	13.8666	1	0.566234	27.9025
GOTERM_BP_DIRECT	GO:0010960~magnesium ion homeostasis	3	0.551471	0.018272	EGFR, MTSS1, KCNA1	489	8	18082	13.8666	1	0.566234	27.9025
GOTERM_BP_DIRECT	GO:0071260~cellular response to mechanical stimulus	7	1.28676	0.0187737	EGFR, CAV1, SLC38A2, GSK3B, COL1A1, CASP1, CTNNB1	489	78	18082	3.31849	1	0.56995	28.5534
GOTERM_BP_DIRECT	GO:0050731~positive regulation of peptidyl-tyrosine phosphorylation	8	1.47059	0.0195462	PTK2B, ENPP2, IGF2, TNK2, KITL, MIF, SYK, TEC	489	101	18082	2.92891	1	0.578642	29.5448
GOTERM_BP_DIRECT	GO:0043123~positive regulation of I-kappaB kinase/NF-kappaB signaling	10	1.83824	0.0198993	S100A4, TMED4, LITAF, LGALS1, TGM2, TFG, TRIM25, CASP1, ECM1, CTNNB1	489	149	18082	2.48171	1	0.579207	29.9935
GOTERM_BP_DIRECT	GO:0043588~skin development	6	1.10294	0.0199032	JUP, ITGA6, COL3A1, COL1A1, DBI, CTNNB1	489	58	18082	3.82526	1	0.573364	29.9985
GOTERM_BP_DIRECT	GO:0009060~aerobic respiration	5	0.919118	0.0204506	SDHB, UQCR10, OXA1L, UQCRC1, BLOC1S1	489	39	18082	4.74071	1	0.577513	30.6888
GOTERM_BP_DIRECT	GO:0035924~cellular response to vascular endothelial growth factor stimulus	4	0.735294	0.0205494	XBP1, HSPB1, MAPKAPK2, KDR	489	22	18082	6.72318	1	0.573557	30.8127
GOTERM_BP_DIRECT	GO:0071456~cellular response to hypoxia	8	1.47059	0.0215207	ACAA2, P4HB, PTGIS, BNIP3L, SDHD, FAM162A, NDRG1, VLDLR	489	103	18082	2.87204	1	0.584912	32.0199
GOTERM_BP_DIRECT	GO:0007565~female pregnancy	7	1.28676	0.0221915	FOS, DDR1, SLC38A2, TGFB3, FOSB, MAGED2, IGFBP5	489	81	18082	3.19559	1	0.590671	32.8419
GOTERM_BP_DIRECT	GO:0031623~receptor internalization	5	0.919118	0.0222522	CD9, CAV1, GRIA2, CXCR2, SYK	489	40	18082	4.62219	1	0.586187	32.9159
GOTERM_BP_DIRECT	GO:0046034~ATP metabolic process	5	0.919118	0.0222522	ATP5D, ATP5O, ATP5H, GUK1, ATP5J	489	40	18082	4.62219	1	0.586187	32.9159
GOTERM_BP_DIRECT	GO:0008284~positive regulation of cell proliferation	24	4.41176	0.0223209	WNT5A, EGFR, SSBP3, FGF9, ENPP2, CSF1, CLU, IL11RA1, CXCR2, KITL, YBX1, KDR, CTNNB1, TSC22D1, ALDH1A2, CD47, ATF3, CCND3, PTK2B, XBP1, JUN, SYF2, CTSH, FN1	489	542	18082	1.63738	1	0.581918	32.9994
GOTERM_BP_DIRECT	GO:0043410~positive regulation of MAPK cascade	8	1.47059	0.0225581	CDC42, ZFP622, FGF9, IGF2, NENF, IGFBP4, CTNNB1, KDR	489	104	18082	2.84442	1	0.580494	33.2872
GOTERM_BP_DIRECT	GO:0007566~embryo implantation	6	1.10294	0.0227165	DDR1, FBLN1, BSG, PTGIS, GRN, SOD1	489	60	18082	3.69775	1	0.577832	33.4788
GOTERM_BP_DIRECT	GO:0007494~midgut development	3	0.551471	0.0230773	EGFR, WNT5A, ALDH1A2	489	9	18082	12.3258	1	0.578471	33.913
GOTERM_BP_DIRECT	GO:0051131~chaperone-mediated protein complex assembly	3	0.551471	0.0230773	LONP1, CLU, CCT2	489	9	18082	12.3258	1	0.578471	33.913
GOTERM_BP_DIRECT	GO:0001960~negative regulation of cytokine-mediated signaling pathway	3	0.551471	0.0230773	CAV1, PTPRF, ECM1	489	9	18082	12.3258	1	0.578471	33.913
KEGG_PATHWAY	mmu04640:Hematopoietic cell lineage	8	1.47059	0.0230997	CD9, IL1R1, CD55, ITGA6, CSF1, IL4RA, IL11RA1, KITL	262	84	7720	2.80625	0.99642	0.28202	26.0555
GOTERM_BP_DIRECT	GO:0010595~positive regulation of endothelial cell migration	5	0.919118	0.0241478	WNT5A, SASH1, PTK2B, SPARC, KDR	489	41	18082	4.50945	1	0.590111	35.186
GOTERM_BP_DIRECT	GO:0006629~lipid metabolic process	21	3.86029	0.0249376	SOAT1, ACAA2, HACD3, GM2A, ENPP2, PTGS1, HMGCS1, FADS6, FDFT1, ACADVL, PLCE1, PTGIS, NPC2, APOE, XBP1, PRDX6, PLA2G12A, PCYT1A, SMPD3, SMPD2, VLDLR	489	459	18082	1.69178	1	0.59699	36.1105
GOTERM_BP_DIRECT	GO:0042572~retinol metabolic process	4	0.735294	0.0259607	ALDH1A2, DHRS3, RDH10, RBP1	489	24	18082	6.16292	1	0.606934	37.2893
GOTERM_BP_DIRECT	GO:0045216~cell-cell junction organization	4	0.735294	0.0259607	LIMS1, TGFB3, HEG1, CXADR	489	24	18082	6.16292	1	0.606934	37.2893
GOTERM_BP_DIRECT	GO:0046697~decidualization	4	0.735294	0.0259607	BSG, PTGIS, IL11RA1, CTSB	489	24	18082	6.16292	1	0.606934	37.2893
GOTERM_BP_DIRECT	GO:0009987~cellular process	4	0.735294	0.0259607	APP, JUN, MAP1B, CTNNB1	489	24	18082	6.16292	1	0.606934	37.2893
GOTERM_BP_DIRECT	GO:0009615~response to virus	7	1.28676	0.0260055	NPC2, IFITM2, IFITM3, OASL2, IFI27L2A, CLU, HSPB1	489	84	18082	3.08146	1	0.60265	37.3404
KEGG_PATHWAY	mmu04380:Osteoclast differentiation	10	1.83824	0.0266327	FOS, IL1R1, NCF2, MAP2K1, SQSTM1, JUN, CSF1, FOSB, SYK, TEC	262	126	7720	2.33854	0.998505	0.303311	29.4361
GOTERM_BP_DIRECT	GO:0007623~circadian rhythm	8	1.47059	0.0270528	EGFR, MAT2A, JUN, GSK3B, THRAP3, PRKG2, UBB, ID3	489	108	18082	2.73907	1	0.612478	38.525
GOTERM_BP_DIRECT	GO:0009612~response to mechanical stimulus	6	1.10294	0.0273987	CAV1, PTK2B, JUN, COL3A1, FOSB, SMPD2	489	63	18082	3.52167	1	0.612408	38.9116
GOTERM_BP_DIRECT	GO:0043407~negative regulation of MAP kinase activity	5	0.919118	0.0282239	CAV1, DUSP1, APOE, GSK3B, UCHL1	489	43	18082	4.29971	1	0.618727	39.8246
GOTERM_BP_DIRECT	GO:0045740~positive regulation of DNA replication	5	0.919118	0.0282239	EGFR, CDC42, JUN, TGFB3, KITL	489	43	18082	4.29971	1	0.618727	39.8246
GOTERM_BP_DIRECT	GO:0048679~regulation of axon regeneration	3	0.551471	0.0283378	MAP2K1, PTPRF, KLF4	489	10	18082	11.0933	1	0.615546	39.9496
GOTERM_BP_DIRECT	GO:0032780~negative regulation of ATPase activity	3	0.551471	0.0283378	OXA1L, ATPIF1, PXK	489	10	18082	11.0933	1	0.615546	39.9496
KEGG_PATHWAY	mmu04974:Protein digestion and absorption	8	1.47059	0.0289307	SLC1A5, SLC38A2, COL3A1, ATP1A3, COL6A2, COL12A1, COL6A1, COL1A1	262	88	7720	2.6787	0.999154	0.310905	31.5578
KEGG_PATHWAY	mmu04512:ECM-receptor interaction	8	1.47059	0.0289307	CD47, LAMA4, ITGA6, COL3A1, COL6A2, COL6A1, COL1A1, FN1	262	88	7720	2.6787	0.999154	0.310905	31.5578
GOTERM_BP_DIRECT	GO:0016055~Wnt signaling pathway	12	2.20588	0.0303198	WNT5A, DIXDC1, DAB2, RSPO1, MACF1, GSK3B, TRABD2B, FERMT2, TLE3, NDRG2, FZD2, CTNNB1	489	213	18082	2.08324	1	0.636157	42.0859
GOTERM_BP_DIRECT	GO:0045454~cell redox homeostasis	6	1.10294	0.0308368	P4HB, GLRX5, PRDX6, PDIA6, TXNDC9, PRDX1	489	65	18082	3.41331	1	0.637905	42.6313
GOTERM_BP_DIRECT	GO:0018108~peptidyl-tyrosine phosphorylation	6	1.10294	0.0308368	EGFR, DDR1, PTK2B, SYK, TEC, KDR	489	65	18082	3.41331	1	0.637905	42.6313
GOTERM_BP_DIRECT	GO:0048545~response to steroid hormone	4	0.735294	0.0320596	DAB2, IDH1, LOX, CAR2	489	26	18082	5.68885	1	0.647923	43.9019
GOTERM_BP_DIRECT	GO:0070371~ERK1 and ERK2 cascade	4	0.735294	0.0320596	ZFP36L2, MAP2K1, CTSH, TRF	489	26	18082	5.68885	1	0.647923	43.9019
GOTERM_BP_DIRECT	GO:0008584~male gonad development	8	1.47059	0.0321211	AMHR2, WNT5A, NUPR1, FGF9, HMGCS1, UBB, KITL, KDR	489	112	18082	2.64125	1	0.644183	43.9651
GOTERM_BP_DIRECT	GO:0008285~negative regulation of cell proliferation	18	3.30882	0.032458	CAV1, PTPRF, MAP2K1, IFITM3, FBXO2, TGFB3, CTNNB1, SLIT3, SH3BP4, ALDH1A2, CD9, DDR1, PTK2B, JUN, NDRG1, NEURL1A, ZFP503, KLF4	489	384	18082	1.73332	1	0.643679	44.3101
GOTERM_BP_DIRECT	GO:0032088~negative regulation of NF-kappaB transcription factor activity	6	1.10294	0.0326528	ZCCHC11, NLRC3, PTGIS, DAP, COMMD6, KLF4	489	66	18082	3.36159	1	0.641565	44.5087
GOTERM_BP_DIRECT	GO:0008203~cholesterol metabolic process	7	1.28676	0.0332854	SOAT1, APP, NPC2, APOE, HMGCS1, VLDLR, FDFT1	489	89	18082	2.90834	1	0.64444	45.149
GOTERM_BP_DIRECT	GO:0001649~osteoblast differentiation	8	1.47059	0.0334808	RSL1D1, FGF9, COL6A1, CREB3L1, LRRC17, IGF2, COL1A1, IGFBP5	489	113	18082	2.61788	1	0.642378	45.3453
GOTERM_BP_DIRECT	GO:0007097~nuclear migration	3	0.551471	0.0340257	CDC42, SYNE2, NUDC	489	11	18082	10.0848	1	0.644215	45.8894
GOTERM_BP_DIRECT	GO:2001223~negative regulation of neuron migration	3	0.551471	0.0340257	GSK3B, COL3A1, SRGAP2	489	11	18082	10.0848	1	0.644215	45.8894
GOTERM_BP_DIRECT	GO:0050848~regulation of calcium-mediated signaling	3	0.551471	0.0340257	PTK2B, SELK, TMBIM4	489	11	18082	10.0848	1	0.644215	45.8894
GOTERM_BP_DIRECT	GO:0090263~positive regulation of canonical Wnt signaling pathway	6	1.10294	0.0345342	DIXDC1, CAV1, THRA, RSPO1, FGF9, COL1A1	489	67	18082	3.31142	1	0.64561	46.3925
GOTERM_BP_DIRECT	GO:0008360~regulation of cell shape	9	1.65441	0.0349483	PALM, BRWD1, CDC42EP1, PTK2B, FERMT2, RHOU, TPM1, FN1, KDR	489	139	18082	2.39423	1	0.645963	46.7989
GOTERM_BP_DIRECT	GO:0001666~response to hypoxia	11	2.02206	0.0359269	HMOX2, LONP1, CAV1, PTGIS, CLDN3, PTK2B, TGFB3, ABAT, CYGB, CASP1, KDR	489	192	18082	2.1185	1	0.652236	47.7479
GOTERM_BP_DIRECT	GO:0051592~response to calcium ion	6	1.10294	0.0364813	EGFR, PEF1, CAV1, DUSP1, PTK2B, SPARC	489	68	18082	3.26272	1	0.653952	48.2784
KEGG_PATHWAY	mmu00480:Glutathione metabolism	6	1.10294	0.0374429	GSTM2, GSTA3, PGD, IDH1, GSTT1, GPX7	262	55	7720	3.21443	0.999899	0.368622	38.9147
GOTERM_BP_DIRECT	GO:0043525~positive regulation of neuron apoptotic process	6	1.10294	0.0384947	CDC42, NCF2, PTPRF, JUN, GSK3B, CTNNB1	489	69	18082	3.21544	1	0.670063	50.1626
GOTERM_BP_DIRECT	GO:0033344~cholesterol efflux	4	0.735294	0.0388383	SOAT1, CAV1, NPC2, APOE	489	28	18082	5.2825	1	0.669466	50.4776
GOTERM_BP_DIRECT	GO:0071294~cellular response to zinc ion	3	0.551471	0.0401142	TSPO, MT2, MT1	489	12	18082	9.24438	1	0.677652	51.6309
GOTERM_BP_DIRECT	GO:0006120~mitochondrial electron transport, NADH to ubiquinone	3	0.551471	0.0401142	NDUFB9, NDUFA7, NDUFA10	489	12	18082	9.24438	1	0.677652	51.6309
GOTERM_BP_DIRECT	GO:0060391~positive regulation of SMAD protein import into nucleus	3	0.551471	0.0401142	RBPMS, DAB2, TGFB3	489	12	18082	9.24438	1	0.677652	51.6309
GOTERM_BP_DIRECT	GO:0045926~negative regulation of growth	3	0.551471	0.0401142	MT2, MT1, IGFBP5	489	12	18082	9.24438	1	0.677652	51.6309
KEGG_PATHWAY	mmu05205:Proteoglycans in cancer	13	2.38971	0.0422472	WNT5A, EGFR, CAV1, MAP2K1, IGF2, FZD2, ARHGEF12, KDR, CTNNB1, CDC42, PLCE1, COL1A1, FN1	262	203	7720	1.88696	0.99997	0.390659	42.7377
GOTERM_BP_DIRECT	GO:0060999~positive regulation of dendritic spine development	4	0.735294	0.0424786	PALM, APOE, GRN, NEURL1A	489	29	18082	5.10035	1	0.695115	53.7016
GOTERM_BP_DIRECT	GO:0006469~negative regulation of protein kinase activity	7	1.28676	0.0436174	FLRT2, FLRT1, BGN, DEPTOR, HSPB1, PARK7, THY1	489	95	18082	2.72466	1	0.701147	54.6688
GOTERM_BP_DIRECT	GO:0042327~positive regulation of phosphorylation	4	0.735294	0.0462835	EGFR, ITGA6, TRF, MIF	489	30	18082	4.93033	1	0.719256	56.8591
GOTERM_BP_DIRECT	GO:0055089~fatty acid homeostasis	3	0.551471	0.0465774	GOT1, APOE, XBP1	489	13	18082	8.53327	1	0.717946	57.0944
GOTERM_BP_DIRECT	GO:0001945~lymph vessel development	3	0.551471	0.0465774	HEG1, SYK, KDR	489	13	18082	8.53327	1	0.717946	57.0944
GOTERM_BP_DIRECT	GO:0033138~positive regulation of peptidyl-serine phosphorylation	6	1.10294	0.0495659	WNT5A, CDC42, CAV1, GSK3B, PARK7, MIF	489	74	18082	2.99818	1	0.736966	59.4186
GOTERM_BP_DIRECT	GO:0007179~transforming growth factor beta receptor signaling pathway	6	1.10294	0.0519824	AMHR2, FOS, JUN, COL3A1, FERMT2, TGFB3	489	75	18082	2.9582	1	0.750542	61.2106
GOTERM_BP_DIRECT	GO:0035026~leading edge cell differentiation	2	0.367647	0.0532494	DAB2, JUN	489	2	18082	36.9775	1	0.755685	62.1201
GOTERM_BP_DIRECT	GO:1900221~regulation of beta-amyloid clearance	2	0.367647	0.0532494	APOE, CLU	489	2	18082	36.9775	1	0.755685	62.1201
GOTERM_BP_DIRECT	GO:0051882~mitochondrial depolarization	2	0.367647	0.0532494	ATPIF1, CASP1	489	2	18082	36.9775	1	0.755685	62.1201
GOTERM_BP_DIRECT	GO:0030825~positive regulation of cGMP metabolic process	2	0.367647	0.0532494	WNT5A, FZD2	489	2	18082	36.9775	1	0.755685	62.1201
GOTERM_BP_DIRECT	GO:1902722~positive regulation of prolactin secretion	2	0.367647	0.0532494	EGFR, ABAT	489	2	18082	36.9775	1	0.755685	62.1201
GOTERM_BP_DIRECT	GO:0032886~regulation of microtubule-based process	3	0.551471	0.053391	MACF1, GSK3B, TACC1	489	14	18082	7.92375	1	0.753262	62.2205
GOTERM_BP_DIRECT	GO:0007169~transmembrane receptor protein tyrosine kinase signaling pathway	7	1.28676	0.0536075	EGFR, DDR1, CSF1, TNK2, SYK, TEC, KDR	489	100	18082	2.58843	1	0.751361	62.3735
GOTERM_BP_DIRECT	GO:0048678~response to axon injury	4	0.735294	0.0543775	MAP2K1, LGALS1, ARF4, SOD1	489	32	18082	4.62219	1	0.753122	62.9129
GOTERM_BP_DIRECT	GO:0050679~positive regulation of epithelial cell proliferation	6	1.10294	0.0544666	EGFR, WNT5A, FGF9, GRN, NR4A3, KDR	489	76	18082	2.91928	1	0.750426	62.9748
GOTERM_BP_DIRECT	GO:0000187~activation of MAPK activity	6	1.10294	0.0544666	WNT5A, PLCE1, MAP2K1, TGFB3, SOD1, SYK	489	76	18082	2.91928	1	0.750426	62.9748
GOTERM_BP_DIRECT	GO:0010629~negative regulation of gene expression	13	2.38971	0.0566396	ZBTB20, MAP2K1, CNPY2, PARK7, MIF, CTNNB1, SLIT3, CDC42, SERPINF1, HAND2, ID3, ZFP503, KLF4	489	265	18082	1.81399	1	0.761054	64.4557
GOTERM_BP_DIRECT	GO:0002376~immune system process	17	3.125	0.0570145	IFITM2, CSF1, IFITM3, IL4RA, TRIM25, SEC14L1, MIF, ALCAM, CD55, PTK2B, SQSTM1, OASL2, PCBP2, CFH, ZBP1, TEC, SYK	489	383	18082	1.6413	1	0.760195	64.7054
GOTERM_BP_DIRECT	GO:0007160~cell-matrix adhesion	6	1.10294	0.059638	LIMS1, ITGA6, COL3A1, FERMT2, FN1, CTNNB1	489	78	18082	2.84442	1	0.772811	66.4075
GOTERM_BP_DIRECT	GO:1904874~positive regulation of telomerase RNA localization to Cajal body	3	0.551471	0.0605313	CCT8, CCT2, NHP2	489	15	18082	7.3955	1	0.774897	66.9691
GOTERM_BP_DIRECT	GO:1903204~negative regulation of oxidative stress-induced neuron death	3	0.551471	0.0605313	NR4A3, PARK7, CTNNB1	489	15	18082	7.3955	1	0.774897	66.9691
GOTERM_BP_DIRECT	GO:0045019~negative regulation of nitric oxide biosynthetic process	3	0.551471	0.0605313	TSPO, CAV1, PTGIS	489	15	18082	7.3955	1	0.774897	66.9691
GOTERM_BP_DIRECT	GO:0061351~neural precursor cell proliferation	3	0.551471	0.0605313	IFT20, GRN, ZFP503	489	15	18082	7.3955	1	0.774897	66.9691
GOTERM_BP_DIRECT	GO:0046847~filopodium assembly	3	0.551471	0.0605313	CDC42, ITGA6, SRGAP2	489	15	18082	7.3955	1	0.774897	66.9691
GOTERM_BP_DIRECT	GO:0007010~cytoskeleton organization	7	1.28676	0.062521	PALM, BRWD1, GSK3B, ZMYM6, RHOU, CAPZB, THY1	489	104	18082	2.48887	1	0.783018	68.1884
GOTERM_BP_DIRECT	GO:0007257~activation of JUN kinase activity	4	0.735294	0.0630987	WNT5A, DAB2, TRF, SYK	489	34	18082	4.35029	1	0.783195	68.5344
GOTERM_BP_DIRECT	GO:0010718~positive regulation of epithelial to mesenchymal transition	4	0.735294	0.0630987	DAB2, TGFB3, COL1A1, CTNNB1	489	34	18082	4.35029	1	0.783195	68.5344
GOTERM_BP_DIRECT	GO:0060348~bone development	5	0.919118	0.0641833	SPNS2, PPIB, SULF1, SPARC, TRIP11	489	56	18082	3.30156	1	0.786081	69.1744
KEGG_PATHWAY	mmu05210:Colorectal cancer	6	1.10294	0.0645115	FOS, MAP2K1, JUN, GSK3B, TGFB3, CTNNB1	262	64	7720	2.7624	1	0.518342	57.7397
KEGG_PATHWAY	mmu05230:Central carbon metabolism in cancer	6	1.10294	0.0645115	PKM, EGFR, SLC1A5, PFKL, MAP2K1, PDHB	262	64	7720	2.7624	1	0.518342	57.7397
GOTERM_BP_DIRECT	GO:0048661~positive regulation of smooth muscle cell proliferation	6	1.10294	0.0650794	EGFR, JUN, GSK3B, SULF1, TGM2, NR4A3	489	80	18082	2.77331	1	0.787902	69.6939
GOTERM_BP_DIRECT	GO:0014070~response to organic cyclic compound	6	1.10294	0.0650794	NCF2, PSMB2, IDH1, NEDD8, IGF2, CASP1	489	80	18082	2.77331	1	0.787902	69.6939
GOTERM_BP_DIRECT	GO:0030336~negative regulation of cell migration	7	1.28676	0.0672866	RAP2A, SULF1, TPM1, KLF4, IGFBP5, SRGAP2, THY1	489	106	18082	2.44191	1	0.796322	70.9384
GOTERM_BP_DIRECT	GO:0051603~proteolysis involved in cellular protein catabolic process	5	0.919118	0.0676246	PSMB10, LONP1, PSMB2, CTSB, CTSH	489	57	18082	3.24364	1	0.795197	71.1246
GOTERM_BP_DIRECT	GO:1901998~toxin transport	4	0.735294	0.0676869	COPZ1, CCT8, CCT2, CASP1	489	35	18082	4.226	1	0.792713	71.1588
GOTERM_BP_DIRECT	GO:0001516~prostaglandin biosynthetic process	3	0.551471	0.0679758	PTGIS, PTGS1, MIF	489	16	18082	6.93328	1	0.791375	71.317
GOTERM_BP_DIRECT	GO:0032270~positive regulation of cellular protein metabolic process	3	0.551471	0.0679758	PTK2B, CSF1, KLF4	489	16	18082	6.93328	1	0.791375	71.317
GOTERM_BP_DIRECT	GO:0010288~response to lead ion	3	0.551471	0.0679758	APP, CPOX, SPARC	489	16	18082	6.93328	1	0.791375	71.317
GOTERM_BP_DIRECT	GO:2000679~positive regulation of transcription regulatory region DNA binding	3	0.551471	0.0679758	HAND2, PARK7, KLF4	489	16	18082	6.93328	1	0.791375	71.317
GOTERM_BP_DIRECT	GO:0043524~negative regulation of neuron apoptotic process	9	1.65441	0.068776	PTK2B, APOE, JUN, TGFB3, MT1, NR4A3, SOD1, PARK7, KDR	489	160	18082	2.07998	1	0.79258	71.7507
GOTERM_BP_DIRECT	GO:0050885~neuromuscular process controlling balance	5	0.919118	0.0711595	CAMTA1, APP, SLC1A3, GM2A, NR4A3	489	58	18082	3.18772	1	0.801309	73.0063
GOTERM_BP_DIRECT	GO:0015992~proton transport	5	0.919118	0.0711595	ATP5D, ATP5O, ATP5G2, ATP5H, ATP5J	489	58	18082	3.18772	1	0.801309	73.0063
GOTERM_BP_DIRECT	GO:0006665~sphingolipid metabolic process	4	0.735294	0.0724223	SPNS2, GM2A, SMPD3, SMPD2	489	36	18082	4.10861	1	0.804498	73.6501
GOTERM_BP_DIRECT	GO:0010634~positive regulation of epithelial cell migration	4	0.735294	0.0724223	ENPP2, JUN, RAB11A, CTSH	489	36	18082	4.10861	1	0.804498	73.6501
GOTERM_BP_DIRECT	GO:0071364~cellular response to epidermal growth factor stimulus	4	0.735294	0.0724223	EGFR, ZFP36L2, DAB2, COL1A1	489	36	18082	4.10861	1	0.804498	73.6501
GOTERM_BP_DIRECT	GO:0035115~embryonic forelimb morphogenesis	4	0.735294	0.0724223	ALDH1A2, RDH10, NIPBL, CTNNB1	489	36	18082	4.10861	1	0.804498	73.6501
GOTERM_BP_DIRECT	GO:0007166~cell surface receptor signaling pathway	11	2.02206	0.0737958	EGFR, CD9, PTK2B, TSPAN7, TSPAN8, CXCR2, FZD2, ADGRG2, ADGRL3, MIF, SYK	489	219	18082	1.85732	1	0.808087	74.3337
GOTERM_BP_DIRECT	GO:0016477~cell migration	10	1.83824	0.0748176	JUP, WNT5A, CD47, PTPRF, SORBS2, GSK3B, PODXL, ARF4, TNK2, KDR	489	191	18082	1.936	1	0.810026	74.8314
GOTERM_BP_DIRECT	GO:0009887~organ morphogenesis	7	1.28676	0.0748207	WNT5A, RDH10, THRA, GSK3B, TGFB3, IGF2, SLIT3	489	109	18082	2.3747	1	0.807478	74.8329
GOTERM_BP_DIRECT	GO:0014032~neural crest cell development	3	0.551471	0.075703	ALDH1A2, RDH10, HAND2	489	17	18082	6.52544	1	0.808797	75.2553
GOTERM_BP_DIRECT	GO:1902236~negative regulation of endoplasmic reticulum stress-induced intrinsic apoptotic signaling pathway	3	0.551471	0.075703	XBP1, CREB3L1, PARK7	489	17	18082	6.52544	1	0.808797	75.2553
GOTERM_BP_DIRECT	GO:0061136~regulation of proteasomal protein catabolic process	3	0.551471	0.075703	PSME1, PSME2, UBB	489	17	18082	6.52544	1	0.808797	75.2553
GOTERM_BP_DIRECT	GO:0002053~positive regulation of mesenchymal cell proliferation	4	0.735294	0.0773016	WNT5A, FGF9, CTNNB1, KDR	489	37	18082	3.99757	1	0.813137	76.0037
GOTERM_BP_DIRECT	GO:0030177~positive regulation of Wnt signaling pathway	4	0.735294	0.0773016	DIXDC1, RSPO1, MACF1, SULF1	489	37	18082	3.99757	1	0.813137	76.0037
GOTERM_BP_DIRECT	GO:0071230~cellular response to amino acid stimulus	8	1.47059	0.0780358	EGFR, SH3BP4, XBP1, COL3A1, COL6A1, COL1A1, NEURL1A, SESN1	489	137	18082	2.15927	1	0.813745	76.3402
GOTERM_BP_DIRECT	GO:0045732~positive regulation of protein catabolic process	5	0.919118	0.0785064	OAZ2, WNT5A, IER3, GSK3B, VPS28	489	60	18082	3.08146	1	0.81325	76.5535
GOTERM_BP_DIRECT	GO:0006898~receptor-mediated endocytosis	5	0.919118	0.0785064	EGFR, DAB2, APOE, IFITM3, VLDLR	489	60	18082	3.08146	1	0.81325	76.5535
GOTERM_BP_DIRECT	GO:0008152~metabolic process	19	3.49265	0.0785277	ACAA2, GSTA3, ME2, PFKL, ENPP2, HMGCS1, OGDH, FUCA1, PDHB, FDFT1, PKM, ACADVL, ALDH1A2, GSTM2, PRDX6, TKFC, SULF1, MAN1A, SCP2	489	463	18082	1.51744	1	0.810894	76.5631
GOTERM_BP_DIRECT	GO:0034447~very-low-density lipoprotein particle clearance	2	0.367647	0.0788033	APOE, VLDLR	489	3	18082	24.6517	1	0.80961	76.6872
GOTERM_BP_DIRECT	GO:0034436~glycoprotein transport	2	0.367647	0.0788033	GUK1, VLDLR	489	3	18082	24.6517	1	0.80961	76.6872
GOTERM_BP_DIRECT	GO:1903800~positive regulation of production of miRNAs involved in gene silencing by miRNA	2	0.367647	0.0788033	EGFR, MAP2K1	489	3	18082	24.6517	1	0.80961	76.6872
GOTERM_BP_DIRECT	GO:0009449~gamma-aminobutyric acid biosynthetic process	2	0.367647	0.0788033	SLC1A3, ABAT	489	3	18082	24.6517	1	0.80961	76.6872
KEGG_PATHWAY	mmu00030:Pentose phosphate pathway	4	0.735294	0.0793682	PGM2, PFKL, ALDOC, PGD	262	30	7720	3.92875	1	0.57958	65.6336
GOTERM_BP_DIRECT	GO:0032091~negative regulation of protein binding	5	0.919118	0.0823164	DAB2, CAV1, GSK3B, CKMT1, PARK7	489	61	18082	3.03094	1	0.821406	78.215
GOTERM_BP_DIRECT	GO:0071560~cellular response to transforming growth factor beta stimulus	5	0.919118	0.0823164	WNT5A, ZFP36L2, DAB2, CAV1, COL1A1	489	61	18082	3.03094	1	0.821406	78.215
GOTERM_BP_DIRECT	GO:0048662~negative regulation of smooth muscle cell proliferation	4	0.735294	0.082321	CAV1, NDRG2, KLF4, IGFBP5	489	38	18082	3.89237	1	0.819078	78.217
GOTERM_BP_DIRECT	GO:0009311~oligosaccharide metabolic process	3	0.551471	0.0836923	ST3GAL1, ST3GAL4, ST3GAL6	489	18	18082	6.16292	1	0.822072	78.7873
GOTERM_BP_DIRECT	GO:0001774~microglial cell activation	3	0.551471	0.0836923	JUN, CLU, CASP1	489	18	18082	6.16292	1	0.822072	78.7873
GOTERM_BP_DIRECT	GO:0006103~2-oxoglutarate metabolic process	3	0.551471	0.0836923	GOT1, IDH1, OGDH	489	18	18082	6.16292	1	0.822072	78.7873
GOTERM_BP_DIRECT	GO:0001574~ganglioside biosynthetic process	3	0.551471	0.0836923	ST3GAL1, ST3GAL4, ST3GAL6	489	18	18082	6.16292	1	0.822072	78.7873
GOTERM_BP_DIRECT	GO:0032981~mitochondrial respiratory chain complex I assembly	3	0.551471	0.0836923	NDUFS7, NDUFS5, OXA1L	489	18	18082	6.16292	1	0.822072	78.7873
GOTERM_BP_DIRECT	GO:0051260~protein homooligomerization	10	1.83824	0.08702	ANXA6, LONP1, APP, CAV1, DERL1, CLDN3, KCNA1, TGM2, ATPIF1, EHD1	489	197	18082	1.87703	1	0.832172	80.1132
GOTERM_BP_DIRECT	GO:0043085~positive regulation of catalytic activity	4	0.735294	0.0874769	CDC42, CAV1, IGF2, SOD1	489	39	18082	3.79256	1	0.831587	80.289
GOTERM_BP_DIRECT	GO:0000381~regulation of alternative mRNA splicing, via spliceosome	4	0.735294	0.0874769	THRAP3, CELF4, RBM5, MBNL2	489	39	18082	3.79256	1	0.831587	80.289
KEGG_PATHWAY	mmu04144:Endocytosis	15	2.75735	0.0881819	EGFR, CAV1, SNX6, TGFB3, CXCR2, CAPZB, KDR, CDC42, DAB2, RAB11A, EHD1, AGAP1, VPS28, AP2M1, VPS25	262	278	7720	1.58987	1	0.604258	69.6489
GOTERM_BP_DIRECT	GO:0042475~odontogenesis of dentin-containing tooth	5	0.919118	0.0902034	BSG, ITGA6, HAND2, CAR2, CTNNB1	489	63	18082	2.93472	1	0.83895	81.3081
GOTERM_BP_DIRECT	GO:0006915~apoptotic process	22	4.04412	0.0917809	LITAF, ALDOC, LGALS1, PIM1, RBM5, TMBIM4, MIEN1, GABARAP, DAB2, APP, GHITM, XBP1, SQSTM1, PLSCR3, SULF1, BNIP3L, DAD1, FAM162A, PPP1R13B, FAF1, DAP, CASP1	489	570	18082	1.4272	1	0.842131	81.8748
GOTERM_BP_DIRECT	GO:0070208~protein heterotrimerization	3	0.551471	0.0919239	COL6A2, COL6A1, COL1A1	489	19	18082	5.83855	1	0.840484	81.9254
GOTERM_BP_DIRECT	GO:0001523~retinoid metabolic process	3	0.551471	0.0919239	ALDH1A2, DHRS3, APOE	489	19	18082	5.83855	1	0.840484	81.9254
GOTERM_BP_DIRECT	GO:0010039~response to iron ion	3	0.551471	0.0919239	CPOX, CYBRD1, ABAT	489	19	18082	5.83855	1	0.840484	81.9254
GOTERM_BP_DIRECT	GO:0030278~regulation of ossification	3	0.551471	0.0919239	DHRS3, CSF1, CREB3L1	489	19	18082	5.83855	1	0.840484	81.9254
KEGG_PATHWAY	mmu05014:Amyotrophic lateral sclerosis (ALS)	5	0.919118	0.0928157	PRPH, DERL1, GRIA2, CASP1, SOD1	262	51	7720	2.88879	1	0.608993	71.5819
GOTERM_BP_DIRECT	GO:0006486~protein glycosylation	7	1.28676	0.0941824	ST3GAL1, ST3GAL4, ST3GAL6, DAD1, TRIP11, B4GALT4, SDF2	489	116	18082	2.2314	1	0.845794	82.7065
GOTERM_BP_DIRECT	GO:0071363~cellular response to growth factor stimulus	5	0.919118	0.0942779	EGFR, TGFB3, SPARC, KLF4, CTNNB1	489	64	18082	2.88887	1	0.84403	82.7388
GOTERM_BP_DIRECT	GO:0007507~heart development	12	2.20588	0.0974323	ALDH1A2, NIPBL, HSPB11, MAP2K1, HAND2, COL3A1, HEG1, SPARC, LOX, ID3, CXADR, CTNNB1	489	261	18082	1.70012	1	0.851907	83.7747
GOTERM_BP_DIRECT	GO:0040018~positive regulation of multicellular organism growth	4	0.735294	0.0981825	NIPBL, PPIB, CSF1, IGF2	489	41	18082	3.60756	1	0.852193	84.0123
GOTERM_BP_DIRECT	GO:0031397~negative regulation of protein ubiquitination	4	0.735294	0.0981825	TSPO, CAV1, VPS28, PARK7	489	41	18082	3.60756	1	0.852193	84.0123
GOTERM_BP_DIRECT	GO:0048146~positive regulation of fibroblast proliferation	5	0.919118	0.0984379	EGFR, WNT5A, JUN, MIF, FN1	489	65	18082	2.84442	1	0.850981	84.0925
GOTERM_BP_DIRECT	GO:0071300~cellular response to retinoic acid	5	0.919118	0.0984379	ALDH1A2, SERPINF1, PTK2B, COL1A1, KLF4	489	65	18082	2.84442	1	0.850981	84.0925
