# Supplementary material for: Single-cell RNA-sequencing reveals transcriptional dynamics of estrogen-induced dysplasia in the ovarian surface epithelium
Source: PLoS Genet. 2018 Nov 12;14(11):e1007788. doi: 10.1371/journal.pgen.1007788 (PMC6258431; doi:10.1371/journal.pgen.1007788)
Supplement: S3 Table — (XLS) [file pgen.1007788.s012.xls]

## Sheet: Sheet1
ensembl_gene_id	mgi_symbol	qval.3v2	logFC.3v2
ENSMUSG00000000001	Gnai3	0.159858	0.242059
ENSMUSG00000000028	Cdc45	0.784902	0.0371261
ENSMUSG00000000056	Narf	0.997835	-0.0633571
ENSMUSG00000000078	Klf6	0.997835	-0.0365387
ENSMUSG00000000085	Scmh1	0.997835	-0.077309
ENSMUSG00000000088	Cox5a	0.555246	0.382047
ENSMUSG00000000093	Tbx2	0.833955	-0.0649117
ENSMUSG00000000126	Wnt9a	0.356467	0.258522
ENSMUSG00000000127	Fer	0.0966105	0.273924
ENSMUSG00000000131	Xpo6	0.343857	0.158011
ENSMUSG00000000134	Tfe3	0.247329	-0.285583
ENSMUSG00000000142	Axin2	0.387805	0.269997
ENSMUSG00000000148	Brat1	0.997835	0.0555901
ENSMUSG00000000149	Gna12	0.169497	-0.273711
ENSMUSG00000000154	Slc22a18	0.992832	0.0535954
ENSMUSG00000000167	Pih1d2	0.997835	0.100466
ENSMUSG00000000168	Dlat	0.997835	0.0234026
ENSMUSG00000000171	Sdhd	0.597379	0.358864
ENSMUSG00000000184	Ccnd2	0.325609	0.305112
ENSMUSG00000000194	Gpr107	0.997835	-0.127271
ENSMUSG00000000215	Ins2	0.936634	0.100596
ENSMUSG00000000244	Tspan32	0.687861	0.0859533
ENSMUSG00000000247	Lhx2	0.997835	-0.0187308
ENSMUSG00000000253	Gmpr	0.000349432	-1.22171
ENSMUSG00000000266	Mid2	0.95993	-0.0975144
ENSMUSG00000000275	Trim25	0.775022	-0.232774
ENSMUSG00000000276	Dgke	0.997835	-0.0446848
ENSMUSG00000000278	Scpep1	0.180618	0.315869
ENSMUSG00000000282	Mnt	0.481739	-0.219101
ENSMUSG00000000295	Hddc2	0.915048	-0.175126
ENSMUSG00000000301	Pemt	0.239194	-0.102932
ENSMUSG00000000308	Ckmt1	0.16627	-0.414159
ENSMUSG00000000320	Alox12	0.860003	-0.0207022
ENSMUSG00000000325	Arvcf	0.997835	-0.0382863
ENSMUSG00000000326	Comt	0.997835	0.113322
ENSMUSG00000000339	Rtca	0.276577	-0.159687
ENSMUSG00000000340	Dbt	0.406319	-0.281966
ENSMUSG00000000346	Dazap2	0.807938	-0.375394
ENSMUSG00000000355	Mcts1	0.997835	-0.0722108
ENSMUSG00000000359	Rem1	0.997835	0.00742554
ENSMUSG00000000374	Trappc10	0.997835	-0.173764
ENSMUSG00000000378	Ccm2	0.997835	-0.02414
ENSMUSG00000000384	Tbrg4	0.997835	-0.0604898
ENSMUSG00000000399	Ndufa9	0.997835	-0.402267
ENSMUSG00000000420	Galnt1	0.0975867	0.676554
ENSMUSG00000000435	Myf5	0.997835	-0.0361115
ENSMUSG00000000439	Mkrn2	0.735974	0.0831693
ENSMUSG00000000441	Raf1	0.997835	-0.0267626
ENSMUSG00000000489	Pdgfb	0.997835	-0.0409419
ENSMUSG00000000531	Grasp	0.95928	-0.050272
ENSMUSG00000000532	Acvr1b	0.997835	-0.11227
ENSMUSG00000000538	Tom1l2	0.997835	0.00801113
ENSMUSG00000000552	Zfp385a	0.265414	-0.34453
ENSMUSG00000000555	Itga5	0.997835	0.0172869
ENSMUSG00000000561	Wdr77	0.000379689	-0.730856
ENSMUSG00000000562	Adora3	0.997835	0.0118435
ENSMUSG00000000563	Atp5f1	0.997835	-0.104242
ENSMUSG00000000567	Sox9	0.997835	-0.120112
ENSMUSG00000000568	Hnrnpd	0.997835	-0.0101201
ENSMUSG00000000579	Dynlt1c	0.543479	0.360779
ENSMUSG00000000581	C1d	0.641027	0.194458
ENSMUSG00000000594	Gm2a	0.997835	-0.344513
ENSMUSG00000000600	Krit1	0.997835	0.0610966
ENSMUSG00000000605	Clcn4	0.531099	-0.344113
ENSMUSG00000000627	Sema4f	0.997835	-0.019339
ENSMUSG00000000628	Hk2	0.997835	-0.29252
ENSMUSG00000000631	Myo18a	0.714069	-0.292285
ENSMUSG00000000632	Sez6	0.997835	-0.0917054
ENSMUSG00000000690	Hoxb6	0.712805	-0.203722
ENSMUSG00000000693	Loxl3	0.132409	-0.158393
ENSMUSG00000000708	Kat2b	0.705998	0.0473506
ENSMUSG00000000711	Rab5b	0.985191	-0.139919
ENSMUSG00000000724	Cryba1	0.997835	0.0106999
ENSMUSG00000000731	Aire	0.997835	0.0526442
ENSMUSG00000000738	Spg7	0.997835	0.0709466
ENSMUSG00000000740	Rpl13	0.512693	-0.357858
ENSMUSG00000000743	Chmp1a	0.917056	-0.216657
ENSMUSG00000000751	Rpa1	0.997835	-0.0618527
ENSMUSG00000000753	Serpinf1	0.818076	0.0310978
ENSMUSG00000000759	Tubgcp3	0.612047	0.132834
ENSMUSG00000000776	Polr3d	0.383539	0.0683746
ENSMUSG00000000782	Tcf7	0.997835	-0.0442157
ENSMUSG00000000787	Ddx3x	0.934543	0.105475
ENSMUSG00000000804	Usp32	0.855485	-0.206974
ENSMUSG00000000811	Txnrd3	0.819097	-0.115464
ENSMUSG00000000823	Zfp512b	0.997835	0.0488811
ENSMUSG00000000826	Dnajc5	0.648119	-0.0623215
ENSMUSG00000000827	Tpd52l2	0.121539	-0.444917
ENSMUSG00000000838	Fmr1	0.997835	-0.195924
ENSMUSG00000000869	Il4	0.997835	0.0296512
ENSMUSG00000000876	Pxmp4	0.997835	-0.109373
ENSMUSG00000000881	Dlg3	0.0838937	-0.364631
ENSMUSG00000000884	Gnb1l	0.997835	-0.0282291
ENSMUSG00000000901	Mmp11	0.000525888	-0.508003
ENSMUSG00000000902	Smarcb1	0.997835	-0.073434
ENSMUSG00000000915	Hip1r	0.136882	-0.301905
ENSMUSG00000000916	Nsun5	0.997835	-0.105695
ENSMUSG00000000938	Hoxa10	0.997835	-0.0916633
ENSMUSG00000000942	Hoxa4	0.997835	-0.0605469
ENSMUSG00000000948	Gm38393	0.997835	0.0429685
ENSMUSG00000000957	Mmp14	6.85296e-06	-0.726328
ENSMUSG00000000959	Oxa1l	0.997835	0.0408148
ENSMUSG00000000976	Heatr6	0.910744	-0.022759
ENSMUSG00000001014	Icam4	0.902947	0.00198242
ENSMUSG00000001016	Ilf2	0.585801	-0.177679
ENSMUSG00000001017	Chtop	0.879079	-0.241692
ENSMUSG00000001018	Snapin	0.956942	-0.108254
ENSMUSG00000001020	S100a4	0.415137	-0.308522
ENSMUSG00000001025	S100a6	0.694118	-0.351892
ENSMUSG00000001029	Icam2	0.997835	-0.0339128
ENSMUSG00000001034	Mapk7	0.484638	-0.143287
ENSMUSG00000001036	Epn2	0.831779	0.0296373
ENSMUSG00000001039	B9d1	0.997835	0.0379057
ENSMUSG00000001052	Sec24b	0.997835	-0.111365
ENSMUSG00000001053	N4bp3	0.0781632	0.234417
ENSMUSG00000001054	Rmnd5b	0.804624	0.216939
ENSMUSG00000001056	Nhp2	0.221799	0.544349
ENSMUSG00000001062	Vps9d1	0.668593	0.0498479
ENSMUSG00000001065	Zfp276	0.751135	0.0921669
ENSMUSG00000001082	Mfsd10	0.997835	-0.0363213
ENSMUSG00000001089	Luzp1	0.997835	0.15585
ENSMUSG00000001098	Kctd10	0.997835	0.0397122
ENSMUSG00000001100	Poldip2	0.997835	-0.151411
ENSMUSG00000001105	Ift20	0.997835	0.112064
ENSMUSG00000001119	Col6a1	0.0154268	0.602594
ENSMUSG00000001120	Pcbp3	0.946155	0.00782939
ENSMUSG00000001123	Lgals9	0.997835	-0.0963179
ENSMUSG00000001127	Araf	0.78546	-0.360509
ENSMUSG00000001128	Cfp	0.790204	-0.110688
ENSMUSG00000001131	Timp1	0.0366679	-0.666193
ENSMUSG00000001134	Uxt	0.997835	0.000176564
ENSMUSG00000001138	Cnnm3	0.939111	-0.022727
ENSMUSG00000001143	Lman2l	0.997835	-0.0738097
ENSMUSG00000001150	Mcm3ap	0.997835	0.0231405
ENSMUSG00000001151	Pcnt	0.879511	-0.229579
ENSMUSG00000001156	Mxd1	0.95993	0.0386329
ENSMUSG00000001157	Gmcl1	0.997835	-0.0225125
ENSMUSG00000001158	Snrnp27	0.82451	-0.23318
ENSMUSG00000001166	Oas1c	0.706493	0.0521601
ENSMUSG00000001173	Ocrl	0.997835	-0.0505247
ENSMUSG00000001175	Calm1	0.997835	0.0580111
ENSMUSG00000001211	Agpat3	0.997835	-0.10435
ENSMUSG00000001225	Slc26a3	0.99797	0.0212863
ENSMUSG00000001228	Uhrf1	0.997835	0.0426053
ENSMUSG00000001229	Dpp9	0.997835	-0.00872352
ENSMUSG00000001240	Ramp2	0.997835	-0.0142978
ENSMUSG00000001247	Lsr	0.76871	-0.347102
ENSMUSG00000001248	Gramd1a	0.585057	-0.093618
ENSMUSG00000001270	Ckb	0.997835	-0.0145642
ENSMUSG00000001280	Sp1	0.997835	-0.0401371
ENSMUSG00000001285	Myg1	0.716789	-0.189809
ENSMUSG00000001288	Rarg	0.997835	-0.00243143
ENSMUSG00000001289	Pfdn5	0.997835	-0.0367416
ENSMUSG00000001300	Efnb2	0.93079	-0.112465
ENSMUSG00000001305	Rrp15	0.824256	-0.184382
ENSMUSG00000001313	Rnd2	0.378961	0.27238
ENSMUSG00000001323	Srr	0.997835	-0.0028677
ENSMUSG00000001333	Sync	0.997835	-0.0221476
ENSMUSG00000001334	Fndc5	0.997835	-0.204609
ENSMUSG00000001366	Fbxo9	0.975227	0.0590239
ENSMUSG00000001376	Vps50	0.893834	0.0685339
ENSMUSG00000001380	Hars	0.920274	-0.183266
ENSMUSG00000001383	Zmat2	0.997835	-0.139137
ENSMUSG00000001403	Ube2c	0.997835	0.0144616
ENSMUSG00000001415	Smg5	0.997835	-0.0234497
ENSMUSG00000001416	Cct3	0.997835	-0.0629956
ENSMUSG00000001418	Glmp	0.679651	-0.356763
ENSMUSG00000001419	Mef2d	0.766648	-0.183525
ENSMUSG00000001424	Snd1	0.997835	0.0964872
ENSMUSG00000001435	Col18a1	0.997835	0.0736712
ENSMUSG00000001436	Slc19a1	0.997835	0.044347
ENSMUSG00000001440	Kpnb1	0.622054	0.247613
ENSMUSG00000001441	Npepps	0.997835	-0.263226
ENSMUSG00000001445	Mrpl10	0.997835	0.0164332
ENSMUSG00000001467	Cyp51	0.997835	0.0563122
ENSMUSG00000001472	Tcf25	0.261097	-0.604309
ENSMUSG00000001473	Tubb6	0.997835	-0.036139
ENSMUSG00000001482	Def8	0.841927	-0.158787
ENSMUSG00000001496	Nkx2-1	0.998117	0.00477803
ENSMUSG00000001497	Pax9	0.997835	-0.00377832
ENSMUSG00000001506	Col1a1	0.116423	-0.451154
ENSMUSG00000001507	Itga3	0.613602	-0.338593
ENSMUSG00000001510	Dlx3	0.997835	0.0249913
ENSMUSG00000001517	Foxm1	0.978943	-1.11817e-06
ENSMUSG00000001518	Itfg2	0.997835	-0.0491179
ENSMUSG00000001520	Nrip2	0.433758	-0.21953
ENSMUSG00000001521	Tulp3	0.997835	0.127437
ENSMUSG00000001524	Gtf2h4	0.997835	0.0418012
ENSMUSG00000001525	Tubb5	0.997835	0.253316
ENSMUSG00000001542	Ell2	0.91481	0.160523
ENSMUSG00000001552	Jup	0.813062	-0.213569
ENSMUSG00000001555	Fkbp10	0.182163	-0.350718
ENSMUSG00000001569	Nom1	0.997835	-0.0312158
ENSMUSG00000001576	Ergic1	0.0225198	-0.433404
ENSMUSG00000001583	Tnk1	0.997835	-0.0363273
ENSMUSG00000001604	Tcea3	0.649649	-0.180753
ENSMUSG00000001622	Csn3	0.997835	-0.0388448
ENSMUSG00000001627	Ifrd1	0.6756	-0.194008
ENSMUSG00000001630	Stk38l	0.872345	-0.115472
ENSMUSG00000001632	Brpf1	0.810075	0.110166
ENSMUSG00000001642	Akr1b3	0.997835	0.0106005
ENSMUSG00000001655	Hoxc13	0.772089	-0.18325
ENSMUSG00000001657	Hoxc8	0.560104	-0.14227
ENSMUSG00000001661	Hoxc6	0.997835	-0.0355772
ENSMUSG00000001663	Gstt1	0.165896	-0.456924
ENSMUSG00000001665	Gstt3	0.228622	-0.305712
ENSMUSG00000001666	Ddt	0.997835	-0.00914748
ENSMUSG00000001674	Ddx18	0.451706	-0.333733
ENSMUSG00000001687	Ubl3	0.335843	-0.274706
ENSMUSG00000001700	Gramd3	0.740663	-0.0864509
ENSMUSG00000001707	Eef1e1	0.997835	-0.111622
ENSMUSG00000001729	Akt1	0.435645	0.219185
ENSMUSG00000001739	Cldn15	0.639563	-0.120292
ENSMUSG00000001741	Il16	0.660633	0.192043
ENSMUSG00000001750	Tcirg1	0.885696	0.0353614
ENSMUSG00000001751	Naglu	0.997835	0.0659415
ENSMUSG00000001755	Coasy	0.0705395	-0.370944
ENSMUSG00000001761	Smo	0.997835	-0.211687
ENSMUSG00000001763	Tspan33	0.997835	-0.0980366
ENSMUSG00000001767	Crnkl1	0.975227	0.0596746
ENSMUSG00000001768	Rin2	0.997835	-0.138879
ENSMUSG00000001774	Chordc1	0.997835	0.111561
ENSMUSG00000001783	Rtcb	0.788862	-0.280274
ENSMUSG00000001785	Pwp1	0.522117	-0.312622
ENSMUSG00000001786	Fbxo7	0.378183	0.220769
ENSMUSG00000001794	Capns1	0.116578	-0.551984
ENSMUSG00000001827	Folr1	0.670874	-0.228795
ENSMUSG00000001829	Clpb	0.997835	0.130506
ENSMUSG00000001833	2017-09-07	0.997835	-0.145754
ENSMUSG00000001844	Zdhhc4	0.955839	0.117997
ENSMUSG00000001847	Rac1	0.997835	-0.000798648
ENSMUSG00000001855	Nup214	0.328068	-0.116017
ENSMUSG00000001870	Ltbp1	0.997835	-0.0235808
ENSMUSG00000001891	Ugp2	0.578363	0.396467
ENSMUSG00000001909	Trmt1	0.997835	0.014921
ENSMUSG00000001910	Nacc1	0.977193	-0.099558
ENSMUSG00000001911	Nfix	0.914812	-0.258358
ENSMUSG00000001918	Slc1a5	0.997835	0.0416159
ENSMUSG00000001924	Uba1	0.986339	-0.0182553
ENSMUSG00000001930	Vwf	0.997835	0.0575963
ENSMUSG00000001942	Siae	0.000553295	0.324164
ENSMUSG00000001946	Esam	0.0109144	-0.320707
ENSMUSG00000001948	Spa17	0.162719	-0.156048
ENSMUSG00000001962	Fam50a	0.997835	0.0547045
ENSMUSG00000001964	Emd	0.832917	-0.0427613
ENSMUSG00000001983	Taco1	0.99609	-0.0988852
ENSMUSG00000001985	Grik3	0.997835	0.0383833
ENSMUSG00000001986	Gria3	0.997835	-0.0374772
ENSMUSG00000001995	Sipa1l2	0.997835	0.1887
ENSMUSG00000001998	Ap4e1	0.997835	-0.00973707
ENSMUSG00000001999	Blvra	0.833367	0.131771
ENSMUSG00000002006	Pdzd4	0.997835	-0.0563504
ENSMUSG00000002010	Idh3g	0.158382	0.333316
ENSMUSG00000002014	Ssr4	0.890367	-0.257526
ENSMUSG00000002015	Bcap31	0.997835	0.0709987
ENSMUSG00000002017	Fam98a	0.997835	0.0155087
ENSMUSG00000002020	Ltbp2	0.155115	-0.214155
ENSMUSG00000002028	Kmt2a	0.888038	-0.186658
ENSMUSG00000002031	Ift46	0.997835	0.210436
ENSMUSG00000002043	Trappc6a	0.997835	0.0555734
ENSMUSG00000002052	Supt6	0.260495	-0.352474
ENSMUSG00000002055	Spag5	0.99797	-0.0205334
ENSMUSG00000002058	Unc119	0.0296925	-0.625241
ENSMUSG00000002059	Rab34	0.929809	-0.209705
ENSMUSG00000002064	Sdf2	0.997835	-0.00193247
ENSMUSG00000002068	Ccne1	0.997835	0.0488129
ENSMUSG00000002076	Hsf2bp	0.997835	0.0183922
ENSMUSG00000002083	Bbc3	0.997835	-0.059866
ENSMUSG00000002102	Psmc3	0.997835	-0.102104
ENSMUSG00000002103	Acp2	0.997835	-0.0946046
ENSMUSG00000002105	Slc39a13	0.191811	0.130832
ENSMUSG00000002107	Celf2	0.997835	-0.190723
ENSMUSG00000002109	Ddb2	0.777865	-0.153507
ENSMUSG00000002129	Sf3a1	0.997835	0.0174983
ENSMUSG00000002147	Stat6	0.920725	-0.0876896
ENSMUSG00000002205	Vrk3	0.300258	-0.242727
ENSMUSG00000002210	Smg9	0.997835	0.00435368
ENSMUSG00000002221	Paxip1	0.852855	-0.091519
ENSMUSG00000002222	Rmnd5a	0.901497	-0.211139
ENSMUSG00000002227	Mov10	0.997835	0.100243
ENSMUSG00000002233	Rhoc	0.00173397	0.77203
ENSMUSG00000002249	Tead3	0.721294	-0.123544
ENSMUSG00000002250	Ppard	0.370727	-0.161458
ENSMUSG00000002265	Peg3	0.997835	0.0770627
ENSMUSG00000002279	Lmf1	0.905022	-0.0800872
ENSMUSG00000002280	Narfl	0.705998	0.0192456
ENSMUSG00000002289	Angptl4	1.9281e-07	0.767666
ENSMUSG00000002297	Dbf4	0.835822	0.0957219
ENSMUSG00000002307	Daxx	0.997835	0.0746177
ENSMUSG00000002308	Cd320	2.65339e-27	1.48619
ENSMUSG00000002319	Ipo4	0.342932	-0.347663
ENSMUSG00000002320	Tm9sf1	0.831779	-0.147696
ENSMUSG00000002325	Irf9	0.572865	-0.135752
ENSMUSG00000002326	Gmpr2	0.15142	-0.234924
ENSMUSG00000002329	Mdp1	0.997835	0.0164537
ENSMUSG00000002332	Dhrs1	0.997835	0.0178148
ENSMUSG00000002341	Ncan	0.997835	0.117994
ENSMUSG00000002342	Tmem161a	0.997835	-0.0306152
ENSMUSG00000002343	Armc6	0.613045	-0.126297
ENSMUSG00000002345	Borcs8	0.997835	0.0738411
ENSMUSG00000002346	Slc25a42	0.997835	-0.0441499
ENSMUSG00000002365	Snx9	0.997835	-0.0833819
ENSMUSG00000002372	Ranbp3	0.997835	-0.137829
ENSMUSG00000002379	Ndufa11	0.529533	0.413795
ENSMUSG00000002393	Nr2f6	0.86055	-0.0988149
ENSMUSG00000002395	Use1	0.186775	-0.518019
ENSMUSG00000002396	Ocel1	0.997835	0.0709078
ENSMUSG00000002409	Dyrk1b	0.997835	-0.0420208
ENSMUSG00000002413	Braf	0.994883	0.134692
ENSMUSG00000002416	Ndufb2	0.997835	0.0230007
ENSMUSG00000002428	Hltf	0.970229	-0.275719
ENSMUSG00000002455	Prpf6	0.997835	-0.101483
ENSMUSG00000002458	Rgs19	0.893313	-0.000734595
ENSMUSG00000002459	Rgs20	0.997835	0.0135204
ENSMUSG00000002475	Abhd3	0.987128	0.0745979
ENSMUSG00000002477	Snrpd1	0.990297	0.17836
ENSMUSG00000002486	Tchp	0.997835	-0.00461178
ENSMUSG00000002489	Tiam1	0.121307	0.155144
ENSMUSG00000002496	Tsc2	0.129239	-0.0557394
ENSMUSG00000002504	Slc9a3r2	0.531099	-0.306209
ENSMUSG00000002524	Puf60	0.997835	0.0498482
ENSMUSG00000002546	Golga2	0.997835	-0.0704888
ENSMUSG00000002550	Uck1	0.846215	-0.078712
ENSMUSG00000002565	Scin	0.997835	0.027976
ENSMUSG00000002580	Mien1	0.912332	0.0465849
ENSMUSG00000002602	Axl	0.0853825	-0.437824
ENSMUSG00000002603	Tgfb1	0.997835	-0.0626604
ENSMUSG00000002608	Ccdc97	0.997835	-0.0897207
ENSMUSG00000002617	Zfp40	0.5313	0.129092
ENSMUSG00000002625	Akap8l	0.986215	-0.121531
ENSMUSG00000002635	Pdcd2l	0.76778	0.101161
ENSMUSG00000002658	Gtf2f1	0.121278	-0.2197
ENSMUSG00000002660	Clpp	0.997835	-0.111467
ENSMUSG00000002661	Alkbh7	0.997835	0.186635
ENSMUSG00000002679	Med6	0.997835	-0.140804
ENSMUSG00000002688	Prkd1	0.997835	0.0257968
ENSMUSG00000002718	Cse1l	0.689976	0.119767
ENSMUSG00000002728	Naa20	0.987102	0.213368
ENSMUSG00000002731	Prkra	0.461057	-0.0500562
ENSMUSG00000002732	Fkbp7	0.997835	-0.0644987
ENSMUSG00000002733	Plekha3	0.997835	-0.0371658
ENSMUSG00000002741	Ykt6	0.997835	-0.0496842
ENSMUSG00000002748	Baz1b	0.70922	-0.181693
ENSMUSG00000002763	Pex6	0.848142	0.0490027
ENSMUSG00000002767	Mrpl2	0.273485	0.179543
ENSMUSG00000002768	Mea1	0.673174	0.321118
ENSMUSG00000002769	Gnmt	0.997835	0.0042629
ENSMUSG00000002771	Grin2d	0.997835	-0.02152
ENSMUSG00000002778	Kdelr1	0.747126	-0.142216
ENSMUSG00000002781	Tmem143	0.997835	0.0244478
ENSMUSG00000002791	Pdxk-ps	0.997835	0.0256676
ENSMUSG00000002797	Ggct	0.923435	-0.191507
ENSMUSG00000002799	Jag2	0.997835	-0.0200928
ENSMUSG00000002803	Btbd6	0.997835	-0.0110014
ENSMUSG00000002804	Nudt14	0.853923	0.203908
ENSMUSG00000002808	Epdr1	0.997835	0.000735939
ENSMUSG00000002812	Flii	0.997835	-0.0224268
ENSMUSG00000002814	Top3a	0.24879	0.117698
ENSMUSG00000002820	Atg4d	0.104871	-0.256274
ENSMUSG00000002825	Qtrt1	0.107257	0.114188
ENSMUSG00000002833	Hdgfrp2	0.993947	-0.128981
ENSMUSG00000002835	Chaf1a	0.997835	-0.0384804
ENSMUSG00000002844	Adprh	0.0585778	0.282482
ENSMUSG00000002845	Tmem39a	0.853682	-0.0169236
ENSMUSG00000002846	Timmdc1	0.997835	-0.157861
ENSMUSG00000002870	Mcm2	0.998318	0.0769561
ENSMUSG00000002871	Tpra1	0.997835	0.00469232
ENSMUSG00000002881	Nab1	0.318644	-0.370494
ENSMUSG00000002885	Adgre5	0.997835	-0.049585
ENSMUSG00000002897	Il17ra	0.321057	-0.232133
ENSMUSG00000002900	Lamb1	0.997835	-0.0683951
ENSMUSG00000002908	Kcnn1	0.997835	-0.00682001
ENSMUSG00000002910	Arrdc2	0.627029	-0.0965648
ENSMUSG00000002948	Map2k7	0.169813	0.338297
ENSMUSG00000002949	Timm44	0.490221	-0.186316
ENSMUSG00000002957	Ap2a2	0.952957	-0.247489
ENSMUSG00000002963	Pnkp	0.196459	0.166627
ENSMUSG00000002968	Med25	0.983155	-0.151775
ENSMUSG00000002980	Bcam	0.914812	-0.195915
ENSMUSG00000002981	Clptm1	0.997835	0.0601278
ENSMUSG00000002983	Relb	0.642792	-0.151909
ENSMUSG00000002984	Tomm40	0.997835	-0.145008
ENSMUSG00000002985	Apoe	0.388993	0.0013381
ENSMUSG00000002996	Hbp1	0.997835	0.0240467
ENSMUSG00000003031	Cdkn1b	0.997835	-0.156242
ENSMUSG00000003032	Klf4	0.997835	0.072218
ENSMUSG00000003033	Ap1m1	0.997835	0.207783
ENSMUSG00000003037	Rab8a	0.514925	0.261737
ENSMUSG00000003038	Hmgn2	0.920274	-0.180204
ENSMUSG00000003039	Fam32a	0.0340136	-0.610565
ENSMUSG00000003062	Stard3nl	0.997835	-0.0552436
ENSMUSG00000003068	Stk11	0.6756	-0.0811925
ENSMUSG00000003070	Efna2	0.727659	-0.112051
ENSMUSG00000003072	Atp5d	0.997835	0.0856308
ENSMUSG00000003099	Ppp5c	0.997835	-0.116557
ENSMUSG00000003119	Cdk12	0.116705	-0.230512
ENSMUSG00000003123	Lipe	0.912332	0.0638311
ENSMUSG00000003131	Pafah1b2	0.997835	0.0396309
ENSMUSG00000003134	Tbc1d8	0.997835	0.0100006
ENSMUSG00000003135	Cnot11	0.115017	-0.185644
ENSMUSG00000003153	Slc2a3	0.997835	-0.0719136
ENSMUSG00000003154	Foxj2	0.926383	-0.154894
ENSMUSG00000003161	Sri	0.40487	0.114535
ENSMUSG00000003166	Dgcr2	0.997835	0.0978616
ENSMUSG00000003178	NA	0.76778	0.0668457
ENSMUSG00000003184	Irf3	0.997835	-0.0397611
ENSMUSG00000003190	Bcl2l12	0.997835	-0.075712
ENSMUSG00000003198	Zfp959	0.997835	-0.00937187
ENSMUSG00000003199	Mpnd	0.658376	0.112073
ENSMUSG00000003200	Sh3gl1	0.997835	-0.0847794
ENSMUSG00000003208	Ccdc94	0.977193	-0.00461702
ENSMUSG00000003226	Ranbp2	0.997835	0.0265528
ENSMUSG00000003227	Edar	0.25649	0.134074
ENSMUSG00000003228	Grk5	0.997835	-0.0788354
ENSMUSG00000003233	Dvl3	0.622551	0.39844
ENSMUSG00000003234	Abcf3	0.347419	0.0812859
ENSMUSG00000003235	Eif2b5	0.997835	0.013873
ENSMUSG00000003269	Cyth2	0.997835	-0.034276
ENSMUSG00000003273	Car11	0.997835	-0.142636
ENSMUSG00000003279	Dlgap1	0.997835	-0.0646733
ENSMUSG00000003299	Mrpl4	0.997835	0.0705231
ENSMUSG00000003308	Keap1	0.939646	-0.0582964
ENSMUSG00000003316	Glg1	0.997835	-0.154709
ENSMUSG00000003344	Btbd2	0.766648	-0.0719487
ENSMUSG00000003345	Csnk1g2	0.997835	-0.161512
ENSMUSG00000003346	Abhd17a	0.997835	-0.148382
ENSMUSG00000003348	Mob3a	0.997835	0.00332041
ENSMUSG00000003352	Cacnb3	0.997835	-0.325931
ENSMUSG00000003354	Ccdc65	0.888767	0.0257029
ENSMUSG00000003355	Fkbp11	0.997835	0.0415183
ENSMUSG00000003360	Ddx23	0.962419	0.114297
ENSMUSG00000003363	Pld3	0.572865	-0.234111
ENSMUSG00000003378	Grik5	0.997835	0.0564666
ENSMUSG00000003380	Rabac1	0.997835	0.0637609
ENSMUSG00000003382	Etv3	0.997835	-0.0487921
ENSMUSG00000003402	Prkcsh	0.93079	-0.256364
ENSMUSG00000003410	Elavl3	0.997835	-0.0358599
ENSMUSG00000003411	Rab3b	0.997835	-0.0508774
ENSMUSG00000003420	Fcgrt	0.258164	-0.335161
ENSMUSG00000003421	Nosip	0.266978	-0.47284
ENSMUSG00000003423	Pih1d1	0.997835	-0.105039
ENSMUSG00000003429	Rps11	0.997835	-0.100173
ENSMUSG00000003435	Supt5	0.41701	-0.271432
ENSMUSG00000003436	Dll3	0.961964	0.0431274
ENSMUSG00000003437	Paf1	0.862064	-0.299484
ENSMUSG00000003438	Timm50	0.649308	-0.153288
ENSMUSG00000003444	Med29	0.768251	-0.151357
ENSMUSG00000003452	Bicd1	9.32934e-09	1.26325
ENSMUSG00000003458	Ncstn	0.997835	0.0770971
ENSMUSG00000003464	Pex19	0.997835	0.0286919
ENSMUSG00000003500	Impdh1	0.831971	0.029421
ENSMUSG00000003518	Dusp3	0.322302	-0.348326
ENSMUSG00000003526	Prodh	0.997835	-0.0159574
ENSMUSG00000003527	Dgcr14	0.997835	0.0914438
ENSMUSG00000003528	Slc25a1	0.258164	-0.155729
ENSMUSG00000003531	Dgcr6	0.997835	-0.167315
ENSMUSG00000003534	Ddr1	0.727671	0.30147
ENSMUSG00000003541	Ier3	0.965126	0.0272637
ENSMUSG00000003545	Fosb	0.0465106	0.993327
ENSMUSG00000003546	Klc4	0.997835	-0.0136258
ENSMUSG00000003549	Ercc1	0.997835	0.00121767
ENSMUSG00000003559	As3mt	0.546612	-0.182113
ENSMUSG00000003573	Homer3	0.572865	-0.234012
ENSMUSG00000003575	Crtc1	0.997835	0.00631431
ENSMUSG00000003581	Rnf215	0.997835	-0.00988847
ENSMUSG00000003604	Aven	0.417066	0.0826116
ENSMUSG00000003617	Cp	3.96211e-06	-0.461502
ENSMUSG00000003623	Crot	0.340439	0.288669
ENSMUSG00000003644	Rps6ka1	0.997835	0.0507778
ENSMUSG00000003660	Snrnp200	0.797914	-0.0425151
ENSMUSG00000003662	Ciao1	0.997835	-0.0122406
ENSMUSG00000003680	Taf6l	0.401467	0.446746
ENSMUSG00000003721	Insig2	0.00196637	-0.491752
ENSMUSG00000003731	Kpna6	0.471057	0.143793
ENSMUSG00000003746	Man1a	0.329339	0.471136
ENSMUSG00000003752	Itpkc	0.556066	0.125578
ENSMUSG00000003762	Coq8b	0.997835	0.0302264
ENSMUSG00000003778	Brd8	0.959314	-0.114827
ENSMUSG00000003779	Kif20a	0.997835	0.0429676
ENSMUSG00000003808	Farsa	0.997835	0.0588183
ENSMUSG00000003809	Gcdh	0.997835	0.0684307
ENSMUSG00000003810	Mast2	0.554819	-0.174797
ENSMUSG00000003812	Dnase2a	0.977193	0.0559262
ENSMUSG00000003813	Rad23a	0.445876	-0.192077
ENSMUSG00000003814	Calr	0.997835	-0.271455
ENSMUSG00000003824	Syce2	0.192213	0.0723728
ENSMUSG00000003847	Nfat5	0.997835	0.00259071
ENSMUSG00000003848	Nob1	0.997835	0.00813874
ENSMUSG00000003849	Nqo1	0.0526156	0.107692
ENSMUSG00000003865	Gys1	0.997835	-0.137369
ENSMUSG00000003868	Ruvbl2	0.997835	-0.0134105
ENSMUSG00000003873	Bax	0.997835	0.00473278
ENSMUSG00000003923	Tfam	0.997835	-0.0937809
ENSMUSG00000003929	Zfp81	0.269161	0.10956
ENSMUSG00000003948	Mmd	0.195488	-0.697054
ENSMUSG00000003949	Hlf	0.78926	-0.139424
ENSMUSG00000003955	Fam162a	0.8447	0.203342
ENSMUSG00000003970	Rpl8	0.96857	-0.231498
ENSMUSG00000003992	Ssbp2	0.867538	0.0693027
ENSMUSG00000004018	Fancl	0.841461	-0.0723976
ENSMUSG00000004032	Gstm5	0.91481	0.120043
ENSMUSG00000004040	Stat3	0.997835	0.128155
ENSMUSG00000004043	Stat5a	0.997835	0.0254294
ENSMUSG00000004044	Ptrf	0.819478	-0.116399
ENSMUSG00000004054	Map3k11	0.997835	-0.0290672
ENSMUSG00000004056	Akt2	0.997835	0.0441177
ENSMUSG00000004069	Dnaja3	0.267686	0.150662
ENSMUSG00000004070	Hmox2	0.997835	0.0377487
ENSMUSG00000004071	Cdip1	0.921966	0.14834
ENSMUSG00000004085	Map3k20	0.937708	0.196255
ENSMUSG00000004096	Cwc15	0.96857	0.180047
ENSMUSG00000004099	Dnmt1	0.361923	0.0809408
ENSMUSG00000004100	Ppan	0.932024	-0.139514
ENSMUSG00000004113	Cacna1b	0.997835	-0.0216834
ENSMUSG00000004127	Trmt10a	0.997835	-0.00830545
ENSMUSG00000004187	Kifc2	0.983004	-0.0154402
ENSMUSG00000004207	Psap	2.61507e-10	-1.41926
ENSMUSG00000004221	Ikbkg	0.997835	0.114829
ENSMUSG00000004233	Wars2	0.997835	-0.0268321
ENSMUSG00000004263	Atn1	0.0481877	-0.362042
ENSMUSG00000004264	Phb2	0.997835	0.0875177
ENSMUSG00000004266	Ptpn6	0.997835	0.0204085
ENSMUSG00000004267	Eno2	0.997835	-0.0114495
ENSMUSG00000004268	Emg1	0.997835	-0.000165674
ENSMUSG00000004270	Lpcat3	0.997835	0.264397
ENSMUSG00000004285	Atp6v1f	0.997835	0.00719443
ENSMUSG00000004317	Clcn5	0.028912	-0.436325
ENSMUSG00000004319	Clcn3	0.943665	0.126883
ENSMUSG00000004356	Utp20	0.997835	-0.0167031
ENSMUSG00000004359	Spic	0.808961	-0.0254215
ENSMUSG00000004360	9330159F19Rik	0.997835	-0.0825245
ENSMUSG00000004364	Cul3	0.997835	-0.053994
ENSMUSG00000004371	Il11	0.997835	-0.0434565
ENSMUSG00000004383	Large1	0.997835	0.0179741
ENSMUSG00000004393	Ddx56	0.788862	-0.196261
ENSMUSG00000004394	Tmed4	0.997835	0.0496045
ENSMUSG00000004415	Col26a1	0.997835	-0.067343
ENSMUSG00000004446	Bid	0.997835	-0.00815368
ENSMUSG00000004451	Ralb	0.997835	-0.132832
ENSMUSG00000004455	Ppp1cc	0.997835	-0.064762
ENSMUSG00000004460	Dnajb11	0.465507	0.222384
ENSMUSG00000004462	Tbccd1	0.997835	-0.0487121
ENSMUSG00000004473	Clec11a	0.997835	-0.0705718
ENSMUSG00000004500	Zfp324	0.731269	-0.00121931
ENSMUSG00000004508	Gab2	0.672975	-0.158531
ENSMUSG00000004530	Coro1c	0.191456	-0.502472
ENSMUSG00000004535	Tax1bp1	0.837852	0.140018
ENSMUSG00000004542	Psg19	0.997835	-0.0162442
ENSMUSG00000004558	Ndrg2	0.00282622	0.920875
ENSMUSG00000004561	Mettl17	0.997835	0.0523814
ENSMUSG00000004562	Arhgef40	0.997835	0.123791
ENSMUSG00000004565	Pnpla6	0.0495748	0.244809
ENSMUSG00000004567	Mcoln1	0.997835	-0.0543397
ENSMUSG00000004568	Arhgef18	0.997835	0.0668489
ENSMUSG00000004591	Pkn2	0.68596	0.159568
ENSMUSG00000004609	Cd33	0.999418	0.00393554
ENSMUSG00000004610	Etfb	0.997835	0.131131
ENSMUSG00000004626	Stxbp2	0.66452	-0.372589
ENSMUSG00000004631	Sgce	0.804506	0.0771245
ENSMUSG00000004633	Chn2	0.997835	0.00876531
ENSMUSG00000004637	Wwox	0.992832	0.0325751
ENSMUSG00000004642	Slbp	0.225351	0.243767
ENSMUSG00000004651	Tyr	0.997835	0.079192
ENSMUSG00000004661	Arid3b	0.997835	-0.00595048
ENSMUSG00000004665	Cnn2	0.0936949	-0.57433
ENSMUSG00000004667	Polr2e	0.784921	-0.215554
ENSMUSG00000004677	Myo9b	0.997835	0.0050959
ENSMUSG00000004748	Mtfp1	0.536773	0.0648955
ENSMUSG00000004768	Rab23	0.448106	0.107345
ENSMUSG00000004771	Rab11a	0.997835	-0.222543
ENSMUSG00000004788	Eif2b2	0.872345	0.0880335
ENSMUSG00000004789	Dlst	0.648456	0.251059
ENSMUSG00000004798	Ulk2	0.565635	0.115598
ENSMUSG00000004814	Ccl24	0.997835	0.00871388
ENSMUSG00000004815	Dgkq	0.997835	0.029444
ENSMUSG00000004842	Pou1f1	0.997835	-0.114495
ENSMUSG00000004843	Chmp2b	0.622054	0.0940875
ENSMUSG00000004846	Plod3	0.51879	-0.119259
ENSMUSG00000004849	Ap1s1	0.700938	-0.278651
ENSMUSG00000004864	Mapk13	0.370727	0.0715446
ENSMUSG00000004865	Srpk1	0.939111	0.102903
ENSMUSG00000004872	Pax3	0.997835	-0.0453775
ENSMUSG00000004880	Lbr	0.997835	-0.0885043
ENSMUSG00000004885	Crabp2	0.997835	0.0215223
ENSMUSG00000004891	Nes	0.997835	-0.0530639
ENSMUSG00000004895	Prcc	0.997835	0.00718225
ENSMUSG00000004896	Rrnad1	0.997835	-0.0179077
ENSMUSG00000004897	Hdgf	0.997835	-0.0700627
ENSMUSG00000004929	Thop1	0.997835	0.031189
ENSMUSG00000004931	Apba3	0.997835	0.0210557
ENSMUSG00000004934	Pias4	0.997835	-0.0169924
ENSMUSG00000004936	Map2k1	0.000181903	0.841108
ENSMUSG00000004937	Sgta	0.997835	0.105126
ENSMUSG00000004939	Nmrk2	0.997835	0.0401213
ENSMUSG00000004945	Tmem242	0.997835	-0.112334
ENSMUSG00000004947	Dtx2	0.608809	0.291204
ENSMUSG00000004951	Hspb1	0.0465257	-0.654993
ENSMUSG00000004952	Rasa4	0.997835	0.0414488
ENSMUSG00000004980	Hnrnpa2b1	0.934062	-0.332566
ENSMUSG00000004994	Ccdc130	0.959314	0.00295807
ENSMUSG00000004996	Mri1	0.970664	-0.0912371
ENSMUSG00000005034	Prkacb	0.180618	0.311091
ENSMUSG00000005043	Sgsh	0.111359	0.223861
ENSMUSG00000005054	Cstb	0.997835	-0.120249
ENSMUSG00000005057	Sh2b2	0.997835	-0.00681348
ENSMUSG00000005069	Pex5	0.390991	0.0583864
ENSMUSG00000005078	Jkamp	0.8447	-0.272723
ENSMUSG00000005089	Slc1a2	0.997835	-0.0172136
ENSMUSG00000005102	Eif2ak4	0.997835	0.0327242
ENSMUSG00000005103	Wdr1	0.913315	0.140346
ENSMUSG00000005124	Wisp1	0.76998	-0.180874
ENSMUSG00000005125	Ndrg1	0.000448729	-0.818311
ENSMUSG00000005142	Man2b1	0.572865	-0.250374
ENSMUSG00000005148	Klf5	0.997835	-0.0108536
ENSMUSG00000005150	Wdr83	0.997835	-0.0651205
ENSMUSG00000005161	Prdx2	0.771704	-0.274668
ENSMUSG00000005198	Polr2a	0.379345	0.348504
ENSMUSG00000005204	Senp3	0.997835	0.129712
ENSMUSG00000005225	Plekha8	0.997835	0.0574661
ENSMUSG00000005233	Spc25	0.49047	0.0530227
ENSMUSG00000005262	Ufd1	0.397581	-0.213068
ENSMUSG00000005267	Zfp287	0.923435	0.14618
ENSMUSG00000005268	Prlr	0.997835	0.0264021
ENSMUSG00000005299	Letm1	0.371337	0.112277
ENSMUSG00000005312	Ubqln1	0.642057	0.145415
ENSMUSG00000005338	Cadm3	0.45805	-0.10861
ENSMUSG00000005354	Txn2	0.997835	0.12315
ENSMUSG00000005360	Slc1a3	0.146497	-0.28273
ENSMUSG00000005362	Crbn	0.997835	-0.0788715
ENSMUSG00000005364	Il5ra	0.997835	0.0113414
ENSMUSG00000005370	Msh6	0.997835	0.113547
ENSMUSG00000005371	Fbxo11	0.997835	-0.0642406
ENSMUSG00000005373	Mlxipl	0.997835	-0.0433376
ENSMUSG00000005374	Tbl2	0.997835	0.0495884
ENSMUSG00000005378	Wbscr22	0.997835	-0.056518
ENSMUSG00000005410	Mcm5	0.933469	0.0406052
ENSMUSG00000005413	Hmox1	0.217886	-0.327372
ENSMUSG00000005417	Mprip	0.997835	-0.00550344
ENSMUSG00000005442	Cic	0.672887	-0.140046
ENSMUSG00000005447	Pafah1b3	0.853348	-0.156664
ENSMUSG00000005469	Prkaca	0.544171	-0.21935
ENSMUSG00000005470	Asf1b	0.997835	0.00551434
ENSMUSG00000005481	Ddx39	0.647389	-0.388272
ENSMUSG00000005483	Dnajb1	0.939144	0.0349274
ENSMUSG00000005493	Msh4	0.997835	-0.0130201
ENSMUSG00000005501	Usp40	0.990583	-0.130482
ENSMUSG00000005505	Kbtbd4	0.997835	-0.0090925
ENSMUSG00000005506	Celf1	0.854592	0.0379197
ENSMUSG00000005510	Ndufs3	0.67873	-0.303801
ENSMUSG00000005514	Por	0.990583	0.234881
ENSMUSG00000005533	Igf1r	0.997835	-0.0156118
ENSMUSG00000005534	Insr	0.0171908	0.352445
ENSMUSG00000005540	Fcer2a	0.997835	-0.0415423
ENSMUSG00000005566	Trim28	0.997835	-0.0125885
ENSMUSG00000005575	Ube2m	0.997835	0.0272507
ENSMUSG00000005580	Adcy9	0.997835	-0.00959118
ENSMUSG00000005583	Mef2c	0.997835	-0.0502239
ENSMUSG00000005609	Ctr9	0.741284	-0.127433
ENSMUSG00000005610	Eif4g2	0.703624	0.00337888
ENSMUSG00000005615	Pcyt1a	0.923435	0.183312
ENSMUSG00000005621	Zfp592	0.997835	-0.00566401
ENSMUSG00000005625	Psmd4	0.997835	0.230742
ENSMUSG00000005640	Insrr	0.885696	-0.0764362
ENSMUSG00000005649	Cabp5	0.997835	-0.0186229
ENSMUSG00000005656	Snx6	0.997835	0.268731
ENSMUSG00000005667	Mthfd2	0.815049	0.081152
ENSMUSG00000005674	Tomm40l	0.997835	0.00389532
ENSMUSG00000005682	Pan2	0.489548	-0.0991327
ENSMUSG00000005683	Cs	0.997835	-0.0628219
ENSMUSG00000005686	Ampd3	0.277682	0.0941167
ENSMUSG00000005687	Bcas2	0.997835	0.0444692
ENSMUSG00000005698	Ctcf	0.672056	0.183912
ENSMUSG00000005699	Pard6a	0.522117	-0.189016
ENSMUSG00000005718	Tfap4	0.997835	0.033612
ENSMUSG00000005732	Ranbp1	0.997835	0.118639
ENSMUSG00000005763	Cd247	0.700938	0.0640518
ENSMUSG00000005774	Rfx5	0.566092	-0.159525
ENSMUSG00000005779	Psmb4	0.997835	-0.0290164
ENSMUSG00000005802	Slc30a4	0.289756	-0.184114
ENSMUSG00000005803	Sqrdl	0.997835	-0.185693
ENSMUSG00000005804	Bloc1s6	0.997835	-0.0448915
ENSMUSG00000005813	Metap1	0.997835	-0.0399929
ENSMUSG00000005823	Gpr108	0.997835	-0.0869061
ENSMUSG00000005836	Gata6	0.997835	0.0750536
ENSMUSG00000005846	Rsl1d1	0.355678	0.332306
ENSMUSG00000005871	Apc	0.997835	-0.202133
ENSMUSG00000005873	Reep5	0.997835	0.0195141
ENSMUSG00000005881	Ergic3	0.997835	-0.0889823
ENSMUSG00000005882	Uqcc1	0.431509	0.118708
ENSMUSG00000005883	Spo11	0.997835	0.0566405
ENSMUSG00000005886	Ncoa2	0.97456	0.0564422
ENSMUSG00000005893	Nr2c2	0.997835	-0.0112587
ENSMUSG00000005897	Nr2c1	0.785459	0.0336079
ENSMUSG00000005899	Smpd4	0.146552	0.46991
ENSMUSG00000005907	Pex1	0.000631848	0.326583
ENSMUSG00000005917	Otx1	0.997835	0.0303566
ENSMUSG00000005936	Kctd20	0.929809	0.0734224
ENSMUSG00000005949	Ctns	0.613372	0.186239
ENSMUSG00000005951	Shpk	0.624161	-0.0731351
ENSMUSG00000005958	Ephb3	0.997835	-0.0421319
ENSMUSG00000005968	Tuft1	0.361356	0.101593
ENSMUSG00000005973	Rcn1	0.0415253	-0.472329
ENSMUSG00000005981	Trap1	0.98386	-0.131761
ENSMUSG00000005982	Naa60	0.572865	-0.0363594
ENSMUSG00000005983	1700037C18Rik	0.997835	-0.0284416
ENSMUSG00000005986	Ankrd13d	0.997835	0.0126745
ENSMUSG00000006005	Tpr	0.997835	-0.000959011
ENSMUSG00000006010	BC003331	0.997835	0.116691
ENSMUSG00000006014	Prg4	0.331013	-0.177102
ENSMUSG00000006019	Dhx34	0.997835	-0.0622798
ENSMUSG00000006021	Kptn	0.997835	-0.0797559
ENSMUSG00000006024	Napa	0.997835	-0.131563
ENSMUSG00000006050	Sra1	0.918425	0.208666
ENSMUSG00000006057	Atp5g1	0.997835	0.0442586
ENSMUSG00000006058	Snf8	0.997835	-0.0569
ENSMUSG00000006095	Tbcb	0.997835	-0.110667
ENSMUSG00000006127	Inpp5k	0.731269	0.159278
ENSMUSG00000006134	Crkl	0.997835	0.00160699
ENSMUSG00000006169	Clint1	0.997835	0.0142541
ENSMUSG00000006191	Cdkal1	0.997835	-0.0540652
ENSMUSG00000006205	Htra1	0.107036	-0.640964
ENSMUSG00000006215	Zbtb17	0.997835	-0.0532407
ENSMUSG00000006219	Fblim1	0.997835	-0.0101779
ENSMUSG00000006221	Hspb7	0.625848	-0.153204
ENSMUSG00000006235	Epor	0.516066	0.11911
ENSMUSG00000006241	Ccdc159	0.642057	0.00355262
ENSMUSG00000006262	Mob1b	0.177356	0.14349
ENSMUSG00000006273	Atp6v1b2	1.82682e-06	1.06657
ENSMUSG00000006276	Eps15l1	0.912332	-0.0705155
ENSMUSG00000006281	Tep1	0.627029	0.155072
ENSMUSG00000006288	Ttc5	0.906623	0.147802
ENSMUSG00000006289	Osgep	0.997835	0.0652811
ENSMUSG00000006299	Aamp	0.157341	-0.599206
ENSMUSG00000006301	Tmbim1	0.105816	-0.415778
ENSMUSG00000006304	Arpc2	0.934514	-0.234792
ENSMUSG00000006307	Kmt2b	0.85968	-0.123675
ENSMUSG00000006313	Upk1a	0.92009	0.0241315
ENSMUSG00000006315	Tmem147	0.457197	0.390353
ENSMUSG00000006333	Rps9	0.45709	-0.31927
ENSMUSG00000006335	Tfpt	0.997835	0.0129074
ENSMUSG00000006342	Susd2	0.92758	0.0410482
ENSMUSG00000006344	Ggt5	0.997835	0.0188002
ENSMUSG00000006356	Crip2	0.913315	0.0345168
ENSMUSG00000006360	Crip1	0.642035	-0.0660592
ENSMUSG00000006362	Cbfa2t3	0.00199734	0.389481
ENSMUSG00000006369	Fbln1	0.997835	-0.0924012
ENSMUSG00000006373	Pgrmc1	0.997835	-0.253756
ENSMUSG00000006378	Gcat	0.997835	-0.104513
ENSMUSG00000006390	Elovl1	0.828435	0.261399
ENSMUSG00000006392	Med8	0.326663	0.134177
ENSMUSG00000006395	Hyi	0.997835	-0.0371614
ENSMUSG00000006398	Cdc20	0.997835	-0.0553982
ENSMUSG00000006403	Adamts4	0.997835	0.0275075
ENSMUSG00000006412	Pfdn2	0.997835	0.00621568
ENSMUSG00000006418	Rnf114	0.721639	-0.187384
ENSMUSG00000006423	C330007P06Rik	0.997835	-0.105215
ENSMUSG00000006435	Neurl1a	0.997835	-0.0265506
ENSMUSG00000006442	Srm	0.0657939	-0.296033
ENSMUSG00000006445	Epha2	0.886951	-0.241294
ENSMUSG00000006456	Rbm14	0.997835	-0.0885698
ENSMUSG00000006457	Actn3	0.997835	-0.0847144
ENSMUSG00000006463	Zdhhc24	0.997835	-0.0911554
ENSMUSG00000006464	Bbs1	0.997835	0.0467995
ENSMUSG00000006471	Ndor1	0.760686	-0.0746559
ENSMUSG00000006476	Nsmf	0.309868	-0.172823
ENSMUSG00000006494	Pdk1	0.174249	0.184022
ENSMUSG00000006498	Ptbp1	0.997835	-0.165134
ENSMUSG00000006517	Mvd	0.997835	0.00385862
ENSMUSG00000006526	Tmem110	0.997835	-0.0245619
ENSMUSG00000006527	Sfmbt1	0.997835	0.0120935
ENSMUSG00000006542	Prkag3	0.739401	-0.0980915
ENSMUSG00000006575	Rundc3a	0.990297	-0.113824
ENSMUSG00000006576	Slc4a3	0.182163	0.213066
ENSMUSG00000006585	Cdt1	0.997835	0.00835423
ENSMUSG00000006586	Runx1t1	0.997835	-0.0750003
ENSMUSG00000006589	Aprt	0.895812	-0.0813185
ENSMUSG00000006599	Gtf2h1	0.997835	-0.151438
ENSMUSG00000006611	Hfe	0.997835	0.0126848
ENSMUSG00000006641	Slc5a6	0.997835	0.0223884
ENSMUSG00000006642	Tcf23	0.997835	-0.0552085
ENSMUSG00000006649	Nphs1	0.997835	-0.0336238
ENSMUSG00000006651	Aplp1	0.0853825	-0.492979
ENSMUSG00000006673	Qrich1	0.997835	0.0318737
ENSMUSG00000006676	Usp19	0.831779	-0.359554
ENSMUSG00000006678	Pola1	0.997835	-0.111806
ENSMUSG00000006699	Cdc42	0.00200929	0.914843
ENSMUSG00000006705	Pknox1	0.997835	-0.184773
ENSMUSG00000006715	Gmnn	0.0577084	0.224508
ENSMUSG00000006717	Acot13	0.997835	0.0453855
ENSMUSG00000006720	Zfp184	0.68495	-0.145348
ENSMUSG00000006728	Cdk4	0.997835	0.0219045
ENSMUSG00000006731	B4galnt1	0.104259	0.323445
ENSMUSG00000006732	Mettl1	0.997835	-0.103979
ENSMUSG00000006736	Tspan31	0.997835	-0.0106831
ENSMUSG00000006740	Kif5b	0.997835	0.0864598
ENSMUSG00000006763	Saal1	0.550335	-0.146925
ENSMUSG00000006782	Cnp	0.997835	0.00344716
ENSMUSG00000006784	Ttc25	0.431648	-0.226839
ENSMUSG00000006800	Sulf2	0.997835	-0.0261634
ENSMUSG00000006818	Sod2	0.997835	0.13109
ENSMUSG00000006850	Tmco6	0.830936	0.063555
ENSMUSG00000006906	Stambp	0.514558	0.348127
ENSMUSG00000006920	Ezh1	0.997835	0.0825159
ENSMUSG00000006930	Hap1	0.954372	-0.31184
ENSMUSG00000006931	P3h4	0.132004	-0.252608
ENSMUSG00000006932	Ctnnb1	0.494766	0.352822
ENSMUSG00000006941	Eif1b	0.855821	0.359633
ENSMUSG00000006958	Chrd	0.997835	-0.07906
ENSMUSG00000006998	Psmd2	0.802619	-0.164924
ENSMUSG00000007029	Vars	0.841659	0.0261904
ENSMUSG00000007030	Vwa7	0.661734	-0.158915
ENSMUSG00000007035	Msh5	0.847514	0.0374388
ENSMUSG00000007036	Abhd16a	0.997835	0.0121522
ENSMUSG00000007038	Neu1	0.978498	-0.120353
ENSMUSG00000007039	Ddah2	0.298202	-0.182009
ENSMUSG00000007041	Clic1	0.769023	-0.309802
ENSMUSG00000007050	Lsm2	0.949751	-0.0415963
ENSMUSG00000007080	Pole	0.727671	0.0897288
ENSMUSG00000007097	Atp1a2	0.997835	0.0609307
ENSMUSG00000007207	Stx1a	0.997835	0.0722923
ENSMUSG00000007216	Zfp775	0.997835	-0.0403614
ENSMUSG00000007279	Scube2	0.997835	-0.137961
ENSMUSG00000007338	Mrpl49	0.997835	0.216258
ENSMUSG00000007379	Dennd2c	0.997835	0.0379675
ENSMUSG00000007411	Mark3	0.870746	-0.188911
ENSMUSG00000007415	Gatad1	0.997835	0.163646
ENSMUSG00000007458	M6pr	0.997835	-0.000754445
ENSMUSG00000007476	Lrrc8a	0.997835	0.0731132
ENSMUSG00000007564	Ppp2r1a	0.997835	0.0509938
ENSMUSG00000007570	Fance	0.997835	0.077978
ENSMUSG00000007589	Tinf2	0.602317	0.0300569
ENSMUSG00000007594	Hapln4	0.76778	-0.0970455
ENSMUSG00000007603	Dus3l	0.329951	-0.187067
ENSMUSG00000007610	Gtpbp3	0.997835	-0.0547892
ENSMUSG00000007613	Tgfbr1	0.86055	0.0597866
ENSMUSG00000007617	Homer1	0.997835	0.0627286
ENSMUSG00000007646	Rad51c	0.997835	-0.128231
ENSMUSG00000007655	Cav1	0.657051	0.228867
ENSMUSG00000007656	Arpp19	0.997835	-0.053243
ENSMUSG00000007659	Bcl2l1	0.979724	-0.170703
ENSMUSG00000007670	Khsrp	0.628929	0.356127
ENSMUSG00000007721	Ccdc124	0.997835	-0.143682
ENSMUSG00000007739	Cct4	0.997835	0.0208883
ENSMUSG00000007777	0610009B22Rik	0.063665	0.249864
ENSMUSG00000007783	Cpt1c	0.917315	0.250769
ENSMUSG00000007812	Zfp655	0.570357	0.0750005
ENSMUSG00000007815	Rhoa	0.99903	0.0525652
ENSMUSG00000007817	Zmiz1	0.970329	-0.015001
ENSMUSG00000007827	Ankrd26	0.997835	-0.108328
ENSMUSG00000007833	Aldh16a1	0.86244	-0.178247
ENSMUSG00000007836	Hnrnpa0	0.997835	-0.0708475
ENSMUSG00000007837	Prrg2	0.997835	0.0727965
ENSMUSG00000007850	Hnrnph1	0.843203	0.34144
ENSMUSG00000007867	Ift43	0.997835	-0.13321
ENSMUSG00000007872	Id3	0.997835	0.00211989
ENSMUSG00000007880	Arid1a	0.78546	0.110052
ENSMUSG00000007888	Crlf1	0.0987615	0.231271
ENSMUSG00000007891	Ctsd	0.107257	-0.380366
ENSMUSG00000007892	Rplp1	0.866823	-0.329295
ENSMUSG00000007946	Phox2a	0.997835	-0.0899383
ENSMUSG00000007950	Abhd8	0.997835	-0.0632852
ENSMUSG00000007987	Ift22	0.658043	-0.187438
ENSMUSG00000007989	Fzd3	0.97214	0.0702474
ENSMUSG00000008028	1700008O03Rik	0.997835	0.00479254
ENSMUSG00000008035	Mid1ip1	0.727287	0.13616
ENSMUSG00000008036	Ap2s1	0.367868	-0.388117
ENSMUSG00000008090	Fgfrl1	0.0163885	-0.465397
ENSMUSG00000008136	Fhl2	0.997835	0.0231708
ENSMUSG00000008140	Emc10	0.997835	-0.170871
ENSMUSG00000008167	Fbxw9	0.48334	-0.172741
ENSMUSG00000008193	Spib	0.997835	-0.0123047
ENSMUSG00000008200	Fnbp4	0.828435	0.0284566
ENSMUSG00000008206	Cers4	0.997835	-0.0801469
ENSMUSG00000008226	Scrn3	0.997835	-0.0793128
ENSMUSG00000008301	Phax	0.644324	-0.177614
ENSMUSG00000008305	Tle1	0.997835	-0.0715591
ENSMUSG00000008307	1700109H08Rik	0.997835	-0.0699223
ENSMUSG00000008333	Snrpb2	0.0922938	0.553953
ENSMUSG00000008348	Ubc	0.997835	-0.0910509
ENSMUSG00000008373	Prpf31	0.997835	0.0856201
ENSMUSG00000008384	Sertad1	0.642035	-0.132412
ENSMUSG00000008393	Carhsp1	0.861388	-0.112854
ENSMUSG00000008398	Elk3	0.997835	-0.0097931
ENSMUSG00000008429	Herpud2	0.76871	0.14206
ENSMUSG00000008435	Rdh13	0.997835	0.100598
ENSMUSG00000008450	Nutf2	0.997835	0.171872
ENSMUSG00000008461	Fut1	0.997835	0.010346
ENSMUSG00000008475	Arpc5	0.997835	0.184944
ENSMUSG00000008496	Pou2f2	0.997835	-0.0465761
ENSMUSG00000008540	Mgst1	0.130294	0.505739
ENSMUSG00000008575	Nfib	0.997835	-0.0464594
ENSMUSG00000008604	Ubqln4	0.611351	0.153226
ENSMUSG00000008668	Rps18	0.997835	-0.15457
ENSMUSG00000008682	Rpl10	0.997835	-0.121362
ENSMUSG00000008683	Rps15a	0.805246	-0.364403
ENSMUSG00000008690	Ncaph2	0.835822	0.00594174
ENSMUSG00000008730	Hipk1	0.997835	-0.0610397
ENSMUSG00000008763	Man1a2	0.997835	-0.0625788
ENSMUSG00000008822	Acyp1	0.495481	-0.116248
ENSMUSG00000008845	Cd163	0.99797	-0.0108723
ENSMUSG00000008855	Hdac5	0.997835	-0.195659
ENSMUSG00000008859	Rala	0.895642	0.0700167
ENSMUSG00000008892	Vdac3	0.392804	0.302111
ENSMUSG00000008932	Slc1a7	0.533238	0.179555
ENSMUSG00000008958	Vps72	0.615849	0.285372
ENSMUSG00000008976	Gabpa	0.78546	0.166342
ENSMUSG00000009013	Dynll1	0.54847	-0.44699
ENSMUSG00000009030	Pdcl	0.223687	-0.103787
ENSMUSG00000009035	Tmem184b	0.997835	-0.0258622
ENSMUSG00000009073	Nf2	0.997835	-0.0786948
ENSMUSG00000009076	Zmat5	0.997835	0.00518803
ENSMUSG00000009079	Ewsr1	0.997835	0.0517245
ENSMUSG00000009090	Ap1b1	0.772089	-0.208336
ENSMUSG00000009092	Derl3	0.639563	0.100546
ENSMUSG00000009112	Bcl2l13	0.778951	0.0747151
ENSMUSG00000009114	2610028H24Rik	0.997835	-0.0274767
ENSMUSG00000009145	Dqx1	0.958078	0.191078
ENSMUSG00000009207	Lnpk	0.618762	-0.00763136
ENSMUSG00000009281	Rarres2	0.90666	-0.109038
ENSMUSG00000009291	Pttg1ip	0.843661	0.16463
ENSMUSG00000009292	Trpm2	0.538626	0.19425
ENSMUSG00000009293	Ube2g2	0.997835	0.0263623
ENSMUSG00000009350	Mpo	0.997835	0.00191294
ENSMUSG00000009376	Met	0.174983	-0.207583
ENSMUSG00000009406	Elk1	0.997835	-0.020494
ENSMUSG00000009418	Nav1	0.197103	-0.285585
ENSMUSG00000009470	Tnpo1	0.997835	0.0042672
ENSMUSG00000009487	Otog	0.998421	0.00567688
ENSMUSG00000009535	Rnmt	0.843203	0.0109074
ENSMUSG00000009549	Srp14	0.997835	0.175055
ENSMUSG00000009555	Cdk9	0.987128	-0.196809
ENSMUSG00000009563	Tor2a	0.997835	0.0664681
ENSMUSG00000009566	Fpgs	0.828732	0.00489841
ENSMUSG00000009569	Mkl2	0.997835	-0.0220186
ENSMUSG00000009575	Cbx5	0.288327	0.335769
ENSMUSG00000009585	Apobec3	0.997835	-0.112015
ENSMUSG00000009614	Sardh	0.558435	-0.0922571
ENSMUSG00000009621	Vav2	0.997835	-0.062024
ENSMUSG00000009628	Tex15	0.997835	-0.0688565
ENSMUSG00000009630	Ppp2cb	0.997835	-0.0554655
ENSMUSG00000009640	Dmap1	0.784902	0.117071
ENSMUSG00000009647	Mcu	0.997835	0.0890916
ENSMUSG00000009681	Bcr	0.514925	-0.223661
ENSMUSG00000009687	Fxyd5	0.986215	-0.0179531
ENSMUSG00000009731	Kcnd1	0.578741	0.0634357
ENSMUSG00000009733	Tfcp2	0.997835	0.0932124
ENSMUSG00000009739	Pou6f1	0.997835	-0.0334855
ENSMUSG00000009741	Ubp1	0.705712	-0.136619
ENSMUSG00000009772	Nuak2	0.997835	-0.0859027
ENSMUSG00000009828	Ick	0.996756	0.0105825
ENSMUSG00000009863	Sdhb	0.00860355	0.553912
ENSMUSG00000009894	Snap47	0.997835	-0.0134698
ENSMUSG00000009905	Kdsr	0.918653	-0.0759998
ENSMUSG00000009907	Vps4b	0.997835	-0.108278
ENSMUSG00000009927	Rps25	0.485125	-0.418647
ENSMUSG00000009995	Taz	0.997835	0.0156519
ENSMUSG00000010025	Aldh3a2	0.997835	0.118986
ENSMUSG00000010045	Tmem115	0.625848	-0.19306
ENSMUSG00000010047	Hyal2	0.997835	-0.0433021
ENSMUSG00000010048	Ifrd2	0.997835	-0.0319669
ENSMUSG00000010051	Hyal1	0.997835	-0.0186191
ENSMUSG00000010054	Tusc2	0.997835	0.034505
ENSMUSG00000010057	Nprl2	0.608261	0.133259
ENSMUSG00000010067	Rassf1	0.997835	-0.0200445
ENSMUSG00000010080	Epn3	0.0301799	-0.558499
ENSMUSG00000010095	Slc3a2	0.997835	-0.196556
ENSMUSG00000010097	Nxf1	0.997835	0.0449014
ENSMUSG00000010110	Stx5a	0.929809	-0.207468
ENSMUSG00000010154	Spire2	0.997835	-0.0517059
ENSMUSG00000010175	Prox1	0.623697	0.0987793
ENSMUSG00000010205	Raver1	0.997835	0.0185726
ENSMUSG00000010277	2610507B11Rik	0.892865	-0.167078
ENSMUSG00000010290	AI597479	0.997835	-0.0514862
ENSMUSG00000010307	Tmem86a	0.939111	0.216282
ENSMUSG00000010358	Ifi35	0.695412	0.223048
ENSMUSG00000010362	Rdm1	0.77005	-0.145967
ENSMUSG00000010376	Nedd8	0.997835	0.180408
ENSMUSG00000010392	Gosr1	0.997835	0.0189599
ENSMUSG00000010406	Mrpl52	0.086746	-0.773009
ENSMUSG00000010453	Kansl3	0.489995	0.23356
ENSMUSG00000010476	Ebf3	0.997835	-0.00386598
ENSMUSG00000010517	Faf1	0.997835	0.171051
ENSMUSG00000010538	Tsacc	0.997835	0.0472223
ENSMUSG00000010554	Mettl16	0.997835	-0.0624143
ENSMUSG00000010601	Apol7a	0.60648	0.135004
ENSMUSG00000010607	Pigyl	0.997835	0.250248
ENSMUSG00000010608	Rbm25	0.565635	0.162015
ENSMUSG00000010609	Psen2	0.231563	-0.523744
ENSMUSG00000010651	Acaa1b	0.997835	-0.0162536
ENSMUSG00000010660	Plcd1	0.997835	-0.0264459
ENSMUSG00000010663	Fads1	0.997835	-0.0716108
ENSMUSG00000010721	Lmbr1	0.758356	0.0439461
ENSMUSG00000010751	Tnfrsf22	0.78546	0.0489316
ENSMUSG00000010755	Cars	0.997835	-0.0505536
ENSMUSG00000010797	Wnt2	0.730787	0.0442078
ENSMUSG00000010830	Kdelr3	0.188439	-0.194443
ENSMUSG00000010911	Apip	0.997835	0.121281
ENSMUSG00000010914	Pdhx	0.997835	0.109623
ENSMUSG00000010936	Vac14	0.997835	-0.161812
ENSMUSG00000011096	Akt1s1	0.966442	-0.0400771
ENSMUSG00000011114	Tbrg1	0.915333	0.187628
ENSMUSG00000011154	Cfap161	0.0616704	0.193816
ENSMUSG00000011158	Brf1	0.269916	0.214854
ENSMUSG00000011179	Odc1	0.784902	-0.251273
ENSMUSG00000011254	Thg1l	0.997835	-0.0596202
ENSMUSG00000011256	Adam19	0.997835	0.0254658
ENSMUSG00000011257	Pabpc4	0.278842	-0.276511
ENSMUSG00000011306	Sugp1	0.997835	-0.108287
ENSMUSG00000011382	Dhdh	0.70264	-0.231471
ENSMUSG00000011427	Zfp790	0.997835	0.0346834
ENSMUSG00000011658	Fuz	0.997835	-0.027438
ENSMUSG00000011752	Pgam1	0.997835	-0.0218165
ENSMUSG00000011831	Evi5	0.849738	-0.0207888
ENSMUSG00000011832	Evi5l	0.997835	0.0218951
ENSMUSG00000011837	Snapc2	0.997835	-0.0622704
ENSMUSG00000011877	Git1	0.997835	-0.101687
ENSMUSG00000011884	Gltp	0.997835	-0.116694
ENSMUSG00000011958	Bnip2	0.869435	-0.0598103
ENSMUSG00000011960	Ccnt1	0.997835	-0.00209712
ENSMUSG00000012017	Scarf2	0.997835	0.110014
ENSMUSG00000012076	Brms1l	0.997835	-0.0535523
ENSMUSG00000012114	Med15	0.337096	-0.198043
ENSMUSG00000012117	Dhdds	0.455438	-0.273697
ENSMUSG00000012123	Aim1l	0.997835	0.151664
ENSMUSG00000012126	Ubxn11	0.997835	-0.0417111
ENSMUSG00000012296	Tjap1	0.997835	0.0484881
ENSMUSG00000012350	Ehf	0.997835	0.00560307
ENSMUSG00000012396	Nanog	0.997835	0.213099
ENSMUSG00000012405	Rpl15	0.997835	0.180328
ENSMUSG00000012422	Tmem167	0.997835	0.0682144
ENSMUSG00000012428	Steap4	0.997835	-0.0243174
ENSMUSG00000012429	Mplkip	0.548147	0.0599149
ENSMUSG00000012443	Kif11	0.997835	0.0249295
ENSMUSG00000012483	Rpa3	0.997835	0.134843
ENSMUSG00000012519	Mlkl	0.997835	-0.0836281
ENSMUSG00000012535	Tnpo3	0.997835	-0.0700535
ENSMUSG00000012609	Ttll5	0.997835	-0.102198
ENSMUSG00000012640	Zfp715	0.131461	0.143903
ENSMUSG00000012705	Retn	0.997835	0.00836084
ENSMUSG00000012777	Acpt	0.997835	0.0348537
ENSMUSG00000012819	Cdh23	0.997835	-0.0189496
ENSMUSG00000012848	Rps5	0.915408	-0.150102
ENSMUSG00000013033	Adgrl1	0.997835	0.0599301
ENSMUSG00000013076	Amotl1	0.939144	-0.259354
ENSMUSG00000013089	Etv5	0.000592855	-0.477719
ENSMUSG00000013150	Gfod2	0.99609	-0.0562452
ENSMUSG00000013155	Enkd1	0.900246	0.0288906
ENSMUSG00000013160	Atp6v0d1	0.997835	-0.166067
ENSMUSG00000013236	Ptprs	0.997835	-0.0109586
ENSMUSG00000013275	Slc41a1	0.970668	-0.139218
ENSMUSG00000013353	4931406B18Rik	0.997835	-0.0995359
ENSMUSG00000013367	Iglon5	0.997835	-0.0547435
ENSMUSG00000013415	Igf2bp1	0.171555	-0.303051
ENSMUSG00000013419	Zfp651	0.997835	-0.0218803
ENSMUSG00000013465	Nelfb	0.997835	-0.192451
ENSMUSG00000013495	Tmem175	0.997835	0.000666086
ENSMUSG00000013539	Tango2	0.997835	-0.0657085
ENSMUSG00000013584	Aldh1a2	0.0323782	0.744778
ENSMUSG00000013593	Ndufs2	0.151764	-0.291436
ENSMUSG00000013611	Snx31	0.975601	-0.115329
ENSMUSG00000013622	Atraid	0.891403	-0.176762
ENSMUSG00000013629	Cad	0.997835	0.00866834
ENSMUSG00000013646	Sh3bp5l	0.997835	0.0573646
ENSMUSG00000013662	Atad1	0.809662	0.293778
ENSMUSG00000013663	Pten	0.997835	-0.130564
ENSMUSG00000013698	Pea15a	0.909101	-0.225899
ENSMUSG00000013701	Timm23	0.0109144	0.566115
ENSMUSG00000013736	Trnt1	0.997835	-0.0411569
ENSMUSG00000013787	Ehmt2	0.997835	0.13275
ENSMUSG00000013822	Elof1	0.997835	-0.132089
ENSMUSG00000013833	Med16	0.997835	-0.121178
ENSMUSG00000013846	St3gal1	0.997835	0.0821936
ENSMUSG00000013858	Tmem259	0.997835	-0.0749805
ENSMUSG00000013878	Rnf170	0.997835	-0.109639
ENSMUSG00000013973	Dedd	0.997835	-0.0305074
ENSMUSG00000013974	Mcemp1	0.997835	-0.000146146
ENSMUSG00000013997	Nit1	0.34082	-0.00595303
ENSMUSG00000014039	Prdm15	0.997835	-0.023255
ENSMUSG00000014074	Rnf168	0.997835	-0.0793609
ENSMUSG00000014075	Tctex1d2	0.997835	0.0744563
ENSMUSG00000014077	Chp1	0.997835	-0.0790132
ENSMUSG00000014158	Trpv4	0.997835	0.0208942
ENSMUSG00000014164	Klhl3	0.997835	0.00656634
ENSMUSG00000014177	Tvp23b	0.69717	-0.118153
ENSMUSG00000014195	Dnajc7	0.997835	0.0198827
ENSMUSG00000014198	Zfp385c	0.997835	0.00575011
ENSMUSG00000014226	Cacybp	0.70922	0.217716
ENSMUSG00000014232	Cluap1	0.997835	-0.0562207
ENSMUSG00000014243	Zswim7	0.603231	0.10038
ENSMUSG00000014245	Pigl	0.997835	-0.0802507
ENSMUSG00000014294	Ndufa2	0.42779	-0.549056
ENSMUSG00000014301	Pam16	0.369374	-0.238025
ENSMUSG00000014303	Glis2	0.997835	-0.031984
ENSMUSG00000014313	Cox6c	0.997835	-0.00688251
ENSMUSG00000014329	Bicc1	0.997835	-0.12249
ENSMUSG00000014349	Ube2z	0.0588324	-0.615581
ENSMUSG00000014353	Tmem87b	0.658438	0.0638333
ENSMUSG00000014355	Anapc1	0.997835	-0.0942248
ENSMUSG00000014361	Mertk	0.990583	-0.0605267
ENSMUSG00000014402	Tsg101	0.325609	0.256109
ENSMUSG00000014418	Hps5	0.997835	-0.0136733
ENSMUSG00000014426	Map3k4	0.925433	-0.0604291
ENSMUSG00000014444	Piezo1	0.997835	0.00712586
ENSMUSG00000014470	Rnf166	0.879952	0.0866303
ENSMUSG00000014496	Ankrd28	0.0395724	-0.324381
ENSMUSG00000014498	Ankrd52	0.997835	0.122607
ENSMUSG00000014503	Pkd2l2	0.893721	0.0734842
ENSMUSG00000014504	Srp19	0.943058	-0.177975
ENSMUSG00000014547	Wdfy2	0.997835	-0.00751472
ENSMUSG00000014550	Rbsn	0.997835	-0.0792107
ENSMUSG00000014551	Mrps25	0.778951	-0.0201885
ENSMUSG00000014554	Dguok	0.253312	0.35066
ENSMUSG00000014592	Camta1	0.180618	0.25442
ENSMUSG00000014599	Csf1	0.871987	-0.144986
ENSMUSG00000014601	Strip1	0.737709	0.225796
ENSMUSG00000014606	Slc25a11	0.801551	-0.113446
ENSMUSG00000014633	Cmc2	0.647389	0.087849
ENSMUSG00000014668	Chfr	0.41701	0.0307998
ENSMUSG00000014725	Adam28	0.997835	-0.000450674
ENSMUSG00000014748	Tex261	0.134752	-0.296995
ENSMUSG00000014763	Fam120b	0.849738	-0.061868
ENSMUSG00000014767	Tbp	0.862064	0.0836482
ENSMUSG00000014769	Psmb1	0.867197	0.402251
ENSMUSG00000014771	Pdcd2	0.997835	-0.0134424
ENSMUSG00000014776	Nol3	0.952098	0.138948
ENSMUSG00000014778	Fhod1	0.997835	0.00974805
ENSMUSG00000014786	Slc9a5	0.997835	-0.0350795
ENSMUSG00000014791	Elmo3	0.997835	-0.095532
ENSMUSG00000014846	Tppp3	0.961239	-0.0403238
ENSMUSG00000014850	Msh3	0.98386	0.0269695
ENSMUSG00000014856	Tmem208	0.997835	-0.0141412
ENSMUSG00000014859	E2f4	0.920274	-0.164174
ENSMUSG00000014867	Surf4	0.995204	0.0991928
ENSMUSG00000014873	Surf2	0.997835	-0.129669
ENSMUSG00000014905	Dnajb9	0.997835	-0.0263292
ENSMUSG00000014907	Naf1	0.997835	-0.0121863
ENSMUSG00000014932	Yes1	0.576185	-0.169928
ENSMUSG00000014956	Ppp1cb	0.997835	0.0678326
ENSMUSG00000014959	Gorasp2	0.637504	0.54667
ENSMUSG00000014980	Tsen15	0.299911	0.378974
ENSMUSG00000015002	Efr3a	0.997835	-0.142268
ENSMUSG00000015013	Trappc2l	0.997835	0.0705263
ENSMUSG00000015016	Acsf3	0.875783	0.0628805
ENSMUSG00000015023	Ddx19a	0.807938	-0.0567416
ENSMUSG00000015027	Galns	0.566092	-0.100937
ENSMUSG00000015053	Gata2	0.997835	-0.0110217
ENSMUSG00000015083	C8g	0.0374945	-0.257998
ENSMUSG00000015085	Entpd2	0.997835	-0.0124551
ENSMUSG00000015087	Rabl6	0.970329	-0.179845
ENSMUSG00000015090	Ptgds	0.997835	-0.0389512
ENSMUSG00000015092	Edf1	0.833367	-0.278979
ENSMUSG00000015094	Npdc1	0.997835	0.0179195
ENSMUSG00000015095	Fbxw5	0.414499	-0.161637
ENSMUSG00000015112	Slc25a13	0.40264	-0.24308
ENSMUSG00000015120	Ube2i	0.479872	0.184256
ENSMUSG00000015126	Tsr3	0.997835	0.00962856
ENSMUSG00000015127	Unkl	0.997835	0.00608511
ENSMUSG00000015133	Lrrk1	0.230686	0.123173
ENSMUSG00000015134	Aldh1a3	0.997835	0.112726
ENSMUSG00000015143	Actn1	0.997835	-0.200782
ENSMUSG00000015149	Sirt2	0.39444	-0.420138
ENSMUSG00000015165	Hnrnpl	0.997835	0.195154
ENSMUSG00000015176	Nolc1	0.619791	0.21202
ENSMUSG00000015189	Casd1	0.997835	-0.144893
ENSMUSG00000015202	Cnksr3	0.642559	-0.180378
ENSMUSG00000015214	Mtmr1	0.389037	0.182497
ENSMUSG00000015217	Hmgb3	0.856488	0.0772971
ENSMUSG00000015243	Abca1	0.926879	-0.140698
ENSMUSG00000015247	Nipsnap3b	0.806436	-0.0957617
ENSMUSG00000015289	Lage3	0.997835	-0.0964476
ENSMUSG00000015290	Ubl4a	0.997835	-0.0318325
ENSMUSG00000015291	Gdi1	0.716653	0.242571
ENSMUSG00000015305	Sash1	0.105046	0.334512
ENSMUSG00000015312	Gadd45b	0.184162	-0.196389
ENSMUSG00000015314	Slamf6	0.997835	-0.0198808
ENSMUSG00000015316	Slamf1	0.997835	-0.0130184
ENSMUSG00000015335	Zdhhc12	0.997835	-0.114034
ENSMUSG00000015337	Endog	0.903593	-0.125917
ENSMUSG00000015341	Golga7	0.627029	0.163333
ENSMUSG00000015354	Pcolce2	0.613882	-0.13939
ENSMUSG00000015357	Clpx	0.997835	-0.168962
ENSMUSG00000015363	Trabd	0.485518	-0.109447
ENSMUSG00000015377	Dennd6b	0.997835	0.0031646
ENSMUSG00000015461	Atf6b	0.318644	0.155081
ENSMUSG00000015467	Egfl8	0.997835	-0.0508387
ENSMUSG00000015468	Notch4	0.54847	0.0853268
ENSMUSG00000015474	Ppt2	0.997835	-0.00255051
ENSMUSG00000015478	Rnf5	0.997835	0.0623341
ENSMUSG00000015488	Cacfd1	0.315533	-0.138487
ENSMUSG00000015501	Hivep2	0.984589	-0.0197801
ENSMUSG00000015522	Arnt	0.440942	0.1701
ENSMUSG00000015536	Mocs2	0.941071	-0.139191
ENSMUSG00000015542	Nat9	0.997835	0.00087441
ENSMUSG00000015568	Lpl	2.90987e-22	2.2218
ENSMUSG00000015575	Atp6v0e	0.164878	0.514258
ENSMUSG00000015597	Zfp318	0.579627	0.0372342
ENSMUSG00000015599	Ttbk1	0.997835	0.00832978
ENSMUSG00000015605	Srf	0.770778	-0.25816
ENSMUSG00000015619	Gata3	0.997835	0.00684105
ENSMUSG00000015627	Gata5	0.997835	-0.0147495
ENSMUSG00000015647	Lama5	0.997835	0.055284
ENSMUSG00000015652	Steap1	0.42658	-0.144142
ENSMUSG00000015653	Steap2	0.172923	-0.248218
ENSMUSG00000015656	Hspa8	0.997835	-0.0173213
ENSMUSG00000015659	Serac1	0.997835	0.0142716
ENSMUSG00000015668	Pdzd11	0.997835	-0.000512772
ENSMUSG00000015671	Psma2	0.344386	0.274553
ENSMUSG00000015672	Mrpl32	0.498236	0.075671
ENSMUSG00000015697	Setdb1	0.997835	0.0508217
ENSMUSG00000015702	Anxa9	0.536982	0.0776999
ENSMUSG00000015709	Arnt2	0.997835	0.0638201
ENSMUSG00000015711	Prune1	0.997835	0.0613177
ENSMUSG00000015714	Cers2	0.997835	0.142778
ENSMUSG00000015733	Capza2	0.983155	0.00827869
ENSMUSG00000015745	Plekho1	0.358579	-0.147959
ENSMUSG00000015747	Vps45	0.997835	-0.107018
ENSMUSG00000015748	Prpf3	0.997835	-0.0174671
ENSMUSG00000015749	Anp32e	0.926383	-0.0781194
ENSMUSG00000015750	Aph1a	0.997835	-0.057554
ENSMUSG00000015755	Tab2	0.997835	-0.0604592
ENSMUSG00000015757	Ppil4	0.690316	0.132579
ENSMUSG00000015759	Cnih1	0.191772	0.217717
ENSMUSG00000015766	Eps8	0.742563	-0.3
ENSMUSG00000015776	Med22	0.985191	0.0818823
ENSMUSG00000015790	Surf1	0.900901	-0.181785
ENSMUSG00000015804	Med28	0.430052	0.257792
ENSMUSG00000015806	Qdpr	0.997835	-0.106527
ENSMUSG00000015829	Tnr	0.997835	-0.00911104
ENSMUSG00000015837	Sqstm1	0.737407	-0.229549
ENSMUSG00000015839	Nfe2l2	0.969769	0.0558484
ENSMUSG00000015843	Rxrg	0.997835	-0.0180924
ENSMUSG00000015846	Rxra	0.946296	-0.144992
ENSMUSG00000015850	Adamtsl4	0.997835	0.0370864
ENSMUSG00000015869	Prpsap1	0.997835	0.18391
ENSMUSG00000015880	Ncapg	0.997835	0.0260053
ENSMUSG00000015882	Lcorl	0.00662876	0.0733819
ENSMUSG00000015889	Lta4h	0.997835	0.125068
ENSMUSG00000015932	Dstn	0.997835	0.0164921
ENSMUSG00000015937	H2afy	0.960102	0.220778
ENSMUSG00000015942	Gtf2ird2	0.98386	-0.0345702
ENSMUSG00000015943	Bola1	0.843203	0.162443
ENSMUSG00000015944	Gatsl2	0.997835	0.026027
ENSMUSG00000015950	Ncf1	0.997835	0.036117
ENSMUSG00000015961	Adss	0.997835	-0.038203
ENSMUSG00000015971	Actr8	0.761969	-0.158476
ENSMUSG00000015980	Lrrc27	0.893313	-0.0803309
ENSMUSG00000015994	Fnta	0.694474	0.252374
ENSMUSG00000016018	Skiv2l2	0.484852	-0.247849
ENSMUSG00000016024	Lbp	0.253472	-0.231621
ENSMUSG00000016028	Celsr1	0.819097	0.0254116
ENSMUSG00000016087	Fli1	0.997835	-0.0214126
ENSMUSG00000016128	Stard13	0.997835	-0.0133519
ENSMUSG00000016150	Tenm1	0.997835	-0.0759536
ENSMUSG00000016181	Diexf	0.287949	0.140648
ENSMUSG00000016200	Syt14	0.997835	0.0892479
ENSMUSG00000016206	H2-M3	0.997835	0.020384
ENSMUSG00000016239	Lonrf3	0.997835	0.00398879
ENSMUSG00000016252	Atp5e	0.997835	-0.110097
ENSMUSG00000016253	Nelfcd	0.08078	-0.200881
ENSMUSG00000016256	Ctsz	0.836797	-0.356347
ENSMUSG00000016257	Prelid3b	0.805246	-0.0188475
ENSMUSG00000016262	Sertad4	0.997835	-0.0570956
ENSMUSG00000016283	H2-M2	0.997835	0.0256814
ENSMUSG00000016308	Ube2a	0.997835	0.0383082
ENSMUSG00000016319	Slc25a5	0.0319353	0.581858
ENSMUSG00000016344	Ppdpf	0.997835	-0.0258936
ENSMUSG00000016356	Col20a1	0.997835	-0.0608717
ENSMUSG00000016382	Pls3	0.997835	-0.167395
ENSMUSG00000016409	Nkap	0.997835	0.0809035
ENSMUSG00000016427	Ndufa1	0.997835	-0.15496
ENSMUSG00000016458	Wt1	0.997835	0.127424
ENSMUSG00000016477	E2f3	0.942118	-0.089468
ENSMUSG00000016481	Cr1l	0.997835	-0.0887564
ENSMUSG00000016487	Ppfibp1	0.0223215	0.539858
ENSMUSG00000016493	Cd46	0.998633	-0.000234074
ENSMUSG00000016494	Cd34	0.997835	0.00616525
ENSMUSG00000016495	Plgrkt	0.760686	0.261505
ENSMUSG00000016496	Cd274	0.997835	-0.148678
ENSMUSG00000016503	Gtf3a	0.0369206	0.3177
ENSMUSG00000016510	Mtif3	0.997835	0.0628603
ENSMUSG00000016520	Lnx2	0.998065	-0.0150942
ENSMUSG00000016526	Dyrk3	0.997835	-0.00521553
ENSMUSG00000016528	Mapkapk2	0.000906606	1.04518
ENSMUSG00000016534	Lamp2	0.894987	0.337195
ENSMUSG00000016541	Atxn10	0.45686	-0.257224
ENSMUSG00000016552	Foxred2	0.997835	-0.0168519
ENSMUSG00000016554	Eif3d	0.508009	0.178256
ENSMUSG00000016559	H3f3b	0.997835	0.00566221
ENSMUSG00000016619	Nup50	0.315353	0.101988
ENSMUSG00000016624	Phf21b	0.997835	-0.0578133
ENSMUSG00000016637	Ift27	0.811366	-0.122689
ENSMUSG00000016664	Pacsin2	0.767603	-0.286576
ENSMUSG00000016756	Cmah	0.797025	0.228841
ENSMUSG00000016757	Ttll12	0.194412	0.227582
ENSMUSG00000016763	Scube1	0.997835	-0.0615367
ENSMUSG00000016831	Tox4	0.997835	-0.0388235
ENSMUSG00000016833	Mrps18c	0.987128	-0.0911982
ENSMUSG00000016918	Sulf1	0.997835	0.0177926
ENSMUSG00000016921	Srsf6	0.94009	-0.101139
ENSMUSG00000016933	Plcg1	0.997835	-0.131211
ENSMUSG00000016940	Kctd2	0.966754	0.0219313
ENSMUSG00000016946	Kctd5	0.340292	0.034287
ENSMUSG00000016984	Etaa1	0.43789	0.0937761
ENSMUSG00000016995	Matn4	0.997835	-0.0470847
ENSMUSG00000017002	Slpi	0.997835	-0.0308207
ENSMUSG00000017007	Rbpjl	0.997835	-0.0330763
ENSMUSG00000017009	Sdc4	0.82247	-0.161993
ENSMUSG00000017057	Il13ra1	0.00552858	-0.28021
ENSMUSG00000017119	Nbr1	0.997835	-0.0738658
ENSMUSG00000017132	Cyth1	0.997835	-0.0184105
ENSMUSG00000017144	Rnd3	0.100786	-0.366702
ENSMUSG00000017146	Brca1	0.973416	-0.0686773
ENSMUSG00000017167	Cntnap1	0.850237	-0.154377
ENSMUSG00000017176	Nt5c3b	0.545014	-0.0965898
ENSMUSG00000017188	Coa3	0.997835	0.158384
ENSMUSG00000017204	Gsdma	0.997835	0.00645445
ENSMUSG00000017210	Med24	0.997835	0.0407003
ENSMUSG00000017211	Gsdma2	0.997835	0.0169869
ENSMUSG00000017221	Psmd3	0.379345	-0.345082
ENSMUSG00000017264	Exosc10	0.264043	0.170077
ENSMUSG00000017286	Glod4	0.997835	-0.0666779
ENSMUSG00000017288	Vps53	0.337096	-0.192703
ENSMUSG00000017291	Taok1	0.997835	-0.182863
ENSMUSG00000017299	Dnttip1	0.997835	0.0246203
ENSMUSG00000017307	Acot8	0.997835	-0.145694
ENSMUSG00000017309	Cd300lg	0.997835	0.0036421
ENSMUSG00000017314	Mpp2	0.997835	-0.0932123
ENSMUSG00000017376	Nlk	0.275905	0.211417
ENSMUSG00000017386	Traf4	0.911263	-0.157338
ENSMUSG00000017390	Aldoc	0.997835	0.00879565
ENSMUSG00000017400	Stac2	0.997835	-0.0355521
ENSMUSG00000017404	Rpl19	0.431509	-0.465028
ENSMUSG00000017405	Nek8	0.920452	0.0731844
ENSMUSG00000017412	Cacnb4	0.997835	0.0476469
ENSMUSG00000017417	Plxdc1	0.3702	-0.110991
ENSMUSG00000017418	Arl5b	0.431509	0.0145993
ENSMUSG00000017421	Zfp207	0.997835	0.0557856
ENSMUSG00000017428	Psmd11	0.609487	-0.217201
ENSMUSG00000017446	C1qtnf1	0.215651	-0.249977
ENSMUSG00000017466	Timp2	3.61085e-07	-1.23916
ENSMUSG00000017478	Zc3h18	0.0113556	0.249896
ENSMUSG00000017485	Top2b	0.772089	-0.219985
ENSMUSG00000017491	Rarb	0.383192	-0.0684497
ENSMUSG00000017493	Igfbp4	0.645532	0.553603
ENSMUSG00000017499	Cdc6	0.997835	-0.00234757
ENSMUSG00000017548	Suz12	0.997835	0.0648388
ENSMUSG00000017550	Atad5	0.659099	-0.0191365
ENSMUSG00000017561	Crlf3	0.997835	-0.0230113
ENSMUSG00000017607	Tns4	0.770557	0.0738885
ENSMUSG00000017615	Tnfaip1	0.997835	-0.0361842
ENSMUSG00000017631	Abr	0.997835	0.0599629
ENSMUSG00000017652	Cd40	0.997835	-0.0651647
ENSMUSG00000017664	Slc35c2	0.974281	-0.0655845
ENSMUSG00000017667	Zfp334	0.0528159	0.175633
ENSMUSG00000017670	Elmo2	0.704741	-0.0754473
ENSMUSG00000017677	Wsb1	0.997835	0.0445559
ENSMUSG00000017679	Ttpal	0.852855	-0.0469679
ENSMUSG00000017686	Rhot1	0.997835	-0.011876
ENSMUSG00000017692	Rhbdl3	0.997835	0.199434
ENSMUSG00000017697	Ada	0.997835	-0.0692064
ENSMUSG00000017707	Serinc3	0.997835	-0.087638
ENSMUSG00000017713	Tha1	0.997835	-0.0237906
ENSMUSG00000017715	Pgs1	0.954749	0.111244
ENSMUSG00000017716	Birc5	0.997835	0.0352283
ENSMUSG00000017718	Afmid	0.997835	-0.0462277
ENSMUSG00000017721	Pigt	0.997835	0.0200528
ENSMUSG00000017724	Etv4	0.997835	-0.123406
ENSMUSG00000017734	Dbndd2	0.926383	-0.0628706
ENSMUSG00000017740	Slc12a5	0.997835	0.00371269
ENSMUSG00000017747	Ghdc	0.997835	0.00803537
ENSMUSG00000017754	Pltp	0.917206	-0.1281
ENSMUSG00000017756	Slc12a7	0.997835	-0.024466
ENSMUSG00000017760	Ctsa	0.217171	-0.356366
ENSMUSG00000017764	Zswim1	0.997835	0.0249351
ENSMUSG00000017765	Slc12a4	0.385405	-0.20367
ENSMUSG00000017767	Spata25	0.997835	0.0165052
ENSMUSG00000017774	Myo1c	0.220028	-0.503935
ENSMUSG00000017776	Crk	0.773323	0.209174
ENSMUSG00000017778	Cox7c	0.997835	0.0631183
ENSMUSG00000017781	Pitpna	0.997835	-0.13856
ENSMUSG00000017801	Mlx	0.78546	-0.0449904
ENSMUSG00000017802	Fam134c	0.997835	0.0039093
ENSMUSG00000017830	Dhx58	0.997835	-0.0275118
ENSMUSG00000017831	Rab5a	0.520934	0.24158
ENSMUSG00000017837	Nkiras2	0.997835	0.0561826
ENSMUSG00000017843	Ppp2r5c	0.997835	-0.159516
ENSMUSG00000017858	Ift52	0.594519	-0.189108
ENSMUSG00000017861	Mybl2	0.997835	-0.00613101
ENSMUSG00000017929	B4galt5	0.0173912	0.473024
ENSMUSG00000017969	Ptgis	0.00126967	-0.733975
ENSMUSG00000017999	Ddx27	0.997835	-0.0699107
ENSMUSG00000018001	Cyth3	0.997835	-0.165388
ENSMUSG00000018040	Rrp7a	0.173378	-0.286281
ENSMUSG00000018042	Cyb5r3	0.997835	0.142777
ENSMUSG00000018068	Ints2	0.997835	-0.0301768
ENSMUSG00000018076	Med13l	0.997835	0.0874642
ENSMUSG00000018102	Hist1h2bc	0.0745534	-0.44446
ENSMUSG00000018143	Mafk	0.368784	-0.214539
ENSMUSG00000018160	Med1	0.562654	-0.29801
ENSMUSG00000018167	Stard3	0.447375	-0.219944
ENSMUSG00000018171	Vmp1	0.997835	-0.022634
ENSMUSG00000018189	Uchl5	0.836797	0.0481011
ENSMUSG00000018196	Glrx2	0.997835	0.155279
ENSMUSG00000018199	Trove2	0.582135	-0.315957
ENSMUSG00000018209	Stk4	0.997835	0.0243047
ENSMUSG00000018217	Pmp22	0.841714	-0.14443
ENSMUSG00000018239	Zcchc10	0.0987615	0.204577
ENSMUSG00000018263	Tbx5	0.997835	0.00779929
ENSMUSG00000018286	Psmb6	0.997835	-0.272099
ENSMUSG00000018287	Spag7	0.997835	0.0694177
ENSMUSG00000018293	Pfn1	0.939111	0.176068
ENSMUSG00000018322	Tomm34	0.85391	-0.259727
ENSMUSG00000018326	Ywhab	0.997835	-0.218328
ENSMUSG00000018334	Ksr1	0.98386	0.0515348
ENSMUSG00000018340	Anxa6	0.272962	0.440029
ENSMUSG00000018347	Zkscan6	0.86483	-0.0148094
ENSMUSG00000018362	Kpna2	0.294906	0.157333
ENSMUSG00000018363	Smurf2	0.997835	0.135009
ENSMUSG00000018372	Cep95	0.997835	-0.0180756
ENSMUSG00000018377	Vezf1	0.997835	-0.153073
ENSMUSG00000018378	Cuedc1	0.997835	0.0695603
ENSMUSG00000018379	Srsf1	0.977193	-0.100691
ENSMUSG00000018381	Abi3	0.997835	-0.0176197
ENSMUSG00000018387	Shroom1	0.997835	-0.0569136
ENSMUSG00000018395	Kif3a	0.631686	-0.243403
ENSMUSG00000018398	2017-09-08	0.792049	-0.179039
ENSMUSG00000018401	Mtmr4	0.853348	-0.109183
ENSMUSG00000018405	Mrm1	0.543853	0.073592
ENSMUSG00000018411	Mapt	0.997835	0.00128929
ENSMUSG00000018412	Kansl1	0.824197	0.198251
ENSMUSG00000018415	Gid4	0.997835	-0.0543229
ENSMUSG00000018417	Myo1b	0.120698	0.206874
ENSMUSG00000018425	Dhx40	0.997835	0.0335578
ENSMUSG00000018427	Ypel2	0.997835	0.0647434
ENSMUSG00000018428	Akap1	0.874136	-0.0587238
ENSMUSG00000018433	Nol11	0.859634	0.0864252
ENSMUSG00000018442	Derl2	0.997835	-0.0547376
ENSMUSG00000018446	C1qbp	0.997835	-0.0162084
ENSMUSG00000018449	Rpain	0.648119	-0.191249
ENSMUSG00000018474	Chd3	0.493758	0.259057
ENSMUSG00000018476	Kdm6b	0.77739	-0.319526
ENSMUSG00000018481	Appbp2	0.449015	-0.426871
ENSMUSG00000018500	Adora2b	0.799676	0.0954149
ENSMUSG00000018501	Ncor1	0.997835	0.102651
ENSMUSG00000018507	Trpv2	0.997835	-0.0787113
ENSMUSG00000018509	Cenpv	0.997835	-0.0220211
ENSMUSG00000018537	Pcgf2	0.751744	0.149197
ENSMUSG00000018541	Cwc25	0.706493	0.107773
ENSMUSG00000018547	Pip4k2b	0.975227	-0.146425
ENSMUSG00000018548	Trim37	0.269529	-0.220009
ENSMUSG00000018559	Ctdnep1	0.997835	0.0499255
ENSMUSG00000018565	Elp5	0.997835	-0.0148236
ENSMUSG00000018567	Gabarap	0.997835	0.110674
ENSMUSG00000018570	2810408A11Rik	0.751744	-0.0741678
ENSMUSG00000018572	Phf23	0.416307	0.116385
ENSMUSG00000018574	Acadvl	0.714204	-0.186529
ENSMUSG00000018583	G3bp1	0.212753	0.432104
ENSMUSG00000018585	Atox1	0.997835	0.184257
ENSMUSG00000018593	Sparc	0.193123	-0.339708
ENSMUSG00000018599	Mief2	0.966442	0.0298955
ENSMUSG00000018604	Tbx3	0.997835	-0.0444023
ENSMUSG00000018648	Dusp14	0.0395724	0.17378
ENSMUSG00000018651	Tada2a	0.879983	0.156514
ENSMUSG00000018659	Pnpo	0.990297	0.000113909
ENSMUSG00000018661	Cog1	0.997835	-0.0325462
ENSMUSG00000018666	Cbx1	0.828435	-0.280035
ENSMUSG00000018669	Cdk5rap3	0.455438	0.190243
ENSMUSG00000018672	Copz2	0.997835	-0.067063
ENSMUSG00000018677	Slc25a39	0.626311	-0.334647
ENSMUSG00000018678	Sp2	0.997835	0.136775
ENSMUSG00000018697	Aatf	0.871987	-0.0968759
ENSMUSG00000018707	Dync1h1	0.997835	0.0322493
ENSMUSG00000018733	Pex12	0.694118	0.0118166
ENSMUSG00000018736	Ndel1	0.914296	-0.0972612
ENSMUSG00000018750	Zbtb4	0.668236	-0.0350766
ENSMUSG00000018752	Tnfsfm13	0.997835	0.0229971
ENSMUSG00000018761	Mpdu1	0.272047	-0.249704
ENSMUSG00000018765	Fxr2	0.997835	-0.0573801
ENSMUSG00000018770	Atp5g3	0.997835	0.0190786
ENSMUSG00000018774	Cd68	0.997835	-0.164328
ENSMUSG00000018796	Acsl1	0.997835	-0.0802366
ENSMUSG00000018800	Abca5	0.69717	0.0584084
ENSMUSG00000018809	Smyd4	0.997835	0.0128583
ENSMUSG00000018820	Zfyve27	0.354005	-0.1904
ENSMUSG00000018821	Avpi1	0.997835	-0.296359
ENSMUSG00000018841	Rad51d	0.997835	0.0296727
ENSMUSG00000018845	Unc45b	0.997835	-0.0620309
ENSMUSG00000018846	Pank3	1.49976e-12	1.94507
ENSMUSG00000018848	Rars	2.43159e-06	1.46556
ENSMUSG00000018849	Wwc1	0.997835	-0.0873373
ENSMUSG00000018858	Mrpl58	0.997835	-0.10588
ENSMUSG00000018861	Fdxr	0.54535	-0.430622
ENSMUSG00000018882	Mrpl45	0.43899	-0.147174
ENSMUSG00000018899	Irf1	0.318443	-0.353853
ENSMUSG00000018900	Slc22a5	0.241449	0.38528
ENSMUSG00000018906	P4ha2	0.790716	-0.109619
ENSMUSG00000018909	Arrb1	0.997835	0.0685748
ENSMUSG00000018919	Tm4sf5	0.423392	-0.148781
ENSMUSG00000018920	Cxcl16	0.000425652	-0.832103
ENSMUSG00000018921	Pelp1	0.969384	0.0112323
ENSMUSG00000018923	Med11	0.818076	-0.0605425
ENSMUSG00000018931	Natd1	0.662251	0.0733415
ENSMUSG00000018932	Map2k3	0.997835	0.0101545
ENSMUSG00000018965	Ywhah	0.986829	0.142794
ENSMUSG00000018973	Hoxb1	0.997835	0.0112476
ENSMUSG00000018974	Sart3	0.997835	-0.0358585
ENSMUSG00000018983	E2f2	0.997835	-0.0374783
ENSMUSG00000018995	Nars2	0.831779	-0.115517
ENSMUSG00000018999	Slc35b4	0.997835	0.0419746
ENSMUSG00000019039	Dalrd3	0.997835	-0.000391748
ENSMUSG00000019054	Fis1	0.935344	0.185549
ENSMUSG00000019055	Plod1	0.2426	0.194272
ENSMUSG00000019066	Rab3d	0.997835	-0.0405769
ENSMUSG00000019080	Mfsd3	0.997835	-0.00811794
ENSMUSG00000019082	Slc25a22	0.997835	-0.0424008
ENSMUSG00000019087	Atp6ap1	0.728496	-0.307657
ENSMUSG00000019088	Dnase1l1	0.997835	0.0290956
ENSMUSG00000019122	Ccl9	0.997835	-0.0292959
ENSMUSG00000019132	BC005537	0.361658	0.375492
ENSMUSG00000019139	Isyna1	0.000564054	-0.560685
ENSMUSG00000019143	Hars2	0.00648193	-0.236494
ENSMUSG00000019158	Tmem160	0.997835	-0.0596307
ENSMUSG00000019173	Rab5c	0.763094	-0.206769
ENSMUSG00000019179	Mdh2	0.489995	0.42355
ENSMUSG00000019188	H13	0.997835	-0.11259
ENSMUSG00000019189	Rnf145	0.997835	-0.0162814
ENSMUSG00000019194	Scn1b	0.997835	-0.0469746
ENSMUSG00000019210	Atp6v1e1	0.997835	-0.37344
ENSMUSG00000019214	Chtf18	0.833787	-0.0439857
ENSMUSG00000019235	Rps6kl1	0.88157	-0.0772258
ENSMUSG00000019254	Ppp1r12c	0.997835	-0.0253041
ENSMUSG00000019256	Ahr	0.445876	-0.228265
ENSMUSG00000019261	Map1s	0.997835	0.0223
ENSMUSG00000019295	Tmem129	0.997835	0.0507793
ENSMUSG00000019297	Nop9	0.445876	-0.0382593
ENSMUSG00000019302	Atp6v0a1	0.997835	-0.0869307
ENSMUSG00000019303	Psmc3ip	0.831779	-0.139257
ENSMUSG00000019312	Grb7	0.997835	0.0269926
ENSMUSG00000019338	Zfp687	0.997835	0.0559731
ENSMUSG00000019362	D8Ertd738e	0.997835	-0.104524
ENSMUSG00000019368	Sec14l4	0.997835	0.0342334
ENSMUSG00000019370	Calm3	0.535699	0.369369
ENSMUSG00000019373	Cops3	0.6756	0.0475315
ENSMUSG00000019428	Fkbp8	0.862064	-0.285157
ENSMUSG00000019432	Ddx39b	0.997835	0.00353416
ENSMUSG00000019433	Gipc1	0.122246	0.251461
ENSMUSG00000019437	Tlcd1	0.802619	-0.0863954
ENSMUSG00000019461	Plscr3	0.73714	-0.166956
ENSMUSG00000019464	Ptger1	0.836494	-0.0558732
ENSMUSG00000019467	Arhgef25	0.939111	-0.150687
ENSMUSG00000019470	Xab2	0.997835	-0.0668909
ENSMUSG00000019471	Cdc37	0.91521	-0.0309843
ENSMUSG00000019478	Rab4a	0.997835	0.0280529
ENSMUSG00000019487	Trip10	0.997835	-0.0745646
ENSMUSG00000019494	Cops6	0.997835	0.10305
ENSMUSG00000019505	Ubb	0.132428	0.615952
ENSMUSG00000019518	Ap4m1	0.45709	-0.177769
ENSMUSG00000019528	Gyg	0.76871	0.0866022
ENSMUSG00000019539	Rcn3	0.383192	0.285932
ENSMUSG00000019558	Slc6a8	0.981292	-0.187803
ENSMUSG00000019564	Arid3a	0.997835	-0.0308846
ENSMUSG00000019577	Pdk4	0.997835	0.00990439
ENSMUSG00000019578	Ubxn6	0.997835	-0.0852465
ENSMUSG00000019579	Mydgf	0.997835	0.0617871
ENSMUSG00000019590	Cyb561	0.954749	-0.115818
ENSMUSG00000019647	Sema6a	0.997835	0.00911689
ENSMUSG00000019659	Ccdc12	0.997835	0.102402
ENSMUSG00000019689	Fmc1	0.45709	0.170613
ENSMUSG00000019699	Akt3	0.997835	-0.0429543
ENSMUSG00000019710	Mrpl24	0.997835	-0.0257741
ENSMUSG00000019715	Gle1	0.836797	-0.0627285
ENSMUSG00000019718	L3hypdh	0.0332081	-0.37261
ENSMUSG00000019726	Lyst	0.997835	-0.0680936
ENSMUSG00000019731	Slc35e1	0.515938	-0.0807374
ENSMUSG00000019732	Calr3	0.997835	-0.0129119
ENSMUSG00000019734	Tmc4	0.997835	0.0106985
ENSMUSG00000019737	Syne4	0.569268	-0.123792
ENSMUSG00000019738	Polr2i	0.997835	0.0216786
ENSMUSG00000019756	Prl8a1	0.997835	-0.0287806
ENSMUSG00000019761	Krt10	0.169497	0.246297
ENSMUSG00000019763	Rmnd1	0.42631	0.266502
ENSMUSG00000019768	Esr1	0.960396	-0.00332756
ENSMUSG00000019773	Fbxo5	0.990583	0.016956
ENSMUSG00000019774	Mtrf1l	0.997835	-0.0304699
ENSMUSG00000019775	Rgs17	0.997835	-0.046409
ENSMUSG00000019777	Hdac2	0.101712	0.215854
ENSMUSG00000019779	Frk	0.939111	0.0265873
ENSMUSG00000019782	Rwdd1	0.597379	0.284226
ENSMUSG00000019785	Clvs2	0.997835	-0.0284586
ENSMUSG00000019787	Trdn	0.771295	-0.00786192
ENSMUSG00000019790	Stxbp5	0.96898	0.102164
ENSMUSG00000019791	Hint3	0.846339	0.176781
ENSMUSG00000019792	Trmt11	0.826226	-0.104178
ENSMUSG00000019794	Katna1	0.969715	-0.168212
ENSMUSG00000019795	Pcmt1	0.155774	0.270969
ENSMUSG00000019796	Lrp11	0.67665	-0.141501
ENSMUSG00000019797	1700021F05Rik	0.997835	0.162717
ENSMUSG00000019802	Sec63	0.54847	-0.184805
ENSMUSG00000019803	Nr2e1	0.997835	-0.00268503
ENSMUSG00000019804	Snx3	0.417066	0.275444
ENSMUSG00000019806	Aig1	0.997835	0.0260261
ENSMUSG00000019808	Adat2	0.727671	0.12428
ENSMUSG00000019809	Pex3	0.997835	-0.188761
ENSMUSG00000019810	Fuca2	0.77458	-0.218919
ENSMUSG00000019813	Cep57l1	0.831971	0.25061
ENSMUSG00000019814	Ltv1	0.997835	-0.0518702
ENSMUSG00000019818	Cd164	0.465949	0.35039
ENSMUSG00000019820	Utrn	0.997835	-0.0569907
ENSMUSG00000019822	Smpd2	0.983826	-0.121423
ENSMUSG00000019823	Mical1	0.99797	-0.0120819
ENSMUSG00000019826	Zbtb24	0.986573	0.132795
ENSMUSG00000019828	Grm1	0.997835	-0.000954753
ENSMUSG00000019831	Wasf1	0.288146	0.00282996
ENSMUSG00000019832	Rab32	0.71736	-0.0543594
ENSMUSG00000019837	Gtf3c6	0.997835	-0.0132536
ENSMUSG00000019838	Slc16a10	0.997835	-0.00661633
ENSMUSG00000019841	Rev3l	0.345873	0.175043
ENSMUSG00000019842	Traf3ip2	0.479256	0.287028
ENSMUSG00000019843	Fyn	0.915048	-0.0624649
ENSMUSG00000019845	Tube1	0.997835	-0.0152793
ENSMUSG00000019846	Lama4	0.831779	-0.0260783
ENSMUSG00000019849	Prep	0.997835	-0.0556082
ENSMUSG00000019850	Tnfaip3	0.856488	0.0163317
ENSMUSG00000019853	Hebp2	0.997835	0.0361564
ENSMUSG00000019854	Reps1	0.997835	-0.15545
ENSMUSG00000019856	Fam184a	0.200077	-0.460412
ENSMUSG00000019857	Asf1a	0.98386	-0.0475673
ENSMUSG00000019861	Gopc	0.301702	0.268317
ENSMUSG00000019863	Qrsl1	0.886216	-0.0761103
ENSMUSG00000019864	Rtn4ip1	0.582955	-0.166769
ENSMUSG00000019866	Aim1	0.997835	-0.044686
ENSMUSG00000019867	Gje1	0.997835	-0.00320115
ENSMUSG00000019868	Vta1	0.997835	0.0972153
ENSMUSG00000019873	Reep3	0.514925	0.234042
ENSMUSG00000019876	Pkib	0.880103	0.141896
ENSMUSG00000019877	Serinc1	0.856488	0.184618
ENSMUSG00000019878	Hsf2	0.997835	0.0802593
ENSMUSG00000019883	Echdc1	0.737407	0.0894314
ENSMUSG00000019888	Mgat4c	0.997835	-0.0357988
ENSMUSG00000019889	Ptprk	0.0657939	0.322225
ENSMUSG00000019891	Dcbld1	0.997835	-0.0341143
ENSMUSG00000019897	Ccdc59	0.997835	-0.0737984
ENSMUSG00000019907	Ppp1r12a	0.470554	0.110014
ENSMUSG00000019916	P4ha1	0.997835	-0.0162124
ENSMUSG00000019917	2017-09-10	0.846339	-0.124531
ENSMUSG00000019920	Lims1	0.563782	0.317799
ENSMUSG00000019923	Zwint	0.78546	-0.17252
ENSMUSG00000019927	Ube2d1	0.997835	-0.0725417
ENSMUSG00000019929	Dcn	0.997835	-0.0545724
ENSMUSG00000019935	Slc17a8	0.997835	-0.0173105
ENSMUSG00000019942	Cdk1	0.493758	-0.0318195
ENSMUSG00000019943	Atp2b1	0.966442	-0.514755
ENSMUSG00000019944	Rhobtb1	0.608843	-0.284746
ENSMUSG00000019947	Arid5b	0.0015598	-0.762273
ENSMUSG00000019948	Actr6	0.962419	-0.0792525
ENSMUSG00000019951	Uhrf1bp1l	0.997835	0.0431308
ENSMUSG00000019952	Poc1b	0.383192	0.321607
ENSMUSG00000019960	Dusp6	0.997835	-0.106608
ENSMUSG00000019961	Tmpo	0.997835	0.0574908
ENSMUSG00000019966	Kitl	2.22604e-09	0.682563
ENSMUSG00000019969	Psen1	0.389867	-0.214251
ENSMUSG00000019970	Sgk1	0.000670142	-0.464077
ENSMUSG00000019971	Cep290	0.727671	-0.197628
ENSMUSG00000019975	Ikbip	0.607264	-0.248421
ENSMUSG00000019977	Hbs1l	0.997835	0.0931217
ENSMUSG00000019978	Epb41l2	0.784332	-0.37206
ENSMUSG00000019979	Apaf1	0.997835	-0.060521
ENSMUSG00000019984	Med23	0.997835	-0.0511032
ENSMUSG00000019986	Ahi1	0.997835	0.138049
ENSMUSG00000019988	Nedd1	0.997835	0.116736
ENSMUSG00000019992	Mtfr2	0.997835	0.0120099
ENSMUSG00000019996	Map7	0.198372	0.366355
ENSMUSG00000019997	Ctgf	0.00415	-0.545827
ENSMUSG00000019998	Stx7	0.241449	0.407604
ENSMUSG00000020003	Pex7	0.997835	-0.0129642
ENSMUSG00000020009	Ifngr1	0.997835	-0.122781
ENSMUSG00000020014	Cfap54	0.394169	0.292708
ENSMUSG00000020015	Cdk17	0.799455	0.0126172
ENSMUSG00000020017	Hal	0.0975867	-0.194211
ENSMUSG00000020018	Snrpf	0.997835	-0.121981
ENSMUSG00000020019	Ntn4	0.469157	-0.0902894
ENSMUSG00000020021	Fgd6	0.441296	-0.174031
ENSMUSG00000020022	Ndufa12	0.91481	0.357004
ENSMUSG00000020023	Tmcc3	0.997835	-0.126539
ENSMUSG00000020024	Cep83	0.635082	-0.0878491
ENSMUSG00000020027	Socs2	0.353778	0.472352
ENSMUSG00000020029	Nudt4	0.997835	-0.0333291
ENSMUSG00000020032	Nuak1	0.0463229	-0.388268
ENSMUSG00000020034	Tcp11l2	0.997835	0.0403403
ENSMUSG00000020038	Cry1	0.901318	-0.0354528
ENSMUSG00000020042	Btbd11	0.997835	-0.0126866
ENSMUSG00000020044	Timp3	0.997835	0.556982
ENSMUSG00000020048	Hsp90b1	0.997835	0.0490425
ENSMUSG00000020056	Washc3	0.915048	0.349334
ENSMUSG00000020057	Dram1	0.997835	-0.00206238
ENSMUSG00000020059	Sycp3	0.997835	-0.00277507
ENSMUSG00000020063	Sirt1	0.997835	-0.200338
ENSMUSG00000020064	Herc4	0.212753	0.195253
ENSMUSG00000020069	Hnrnph3	0.874136	-0.117188
ENSMUSG00000020070	Rufy2	0.997835	-0.00726611
ENSMUSG00000020072	Pbld2	0.997835	-0.0495652
ENSMUSG00000020074	Ccar1	0.997835	0.020414
ENSMUSG00000020075	Ddx21	0.997835	0.0641521
ENSMUSG00000020076	Ddx50	0.789645	0.134598
ENSMUSG00000020077	Srgn	0.997835	-0.049675
ENSMUSG00000020078	Vps26a	0.902062	0.0112924
ENSMUSG00000020079	Supv3l1	0.997835	-0.033711
ENSMUSG00000020083	2010107G23Rik	0.955075	-0.0934638
ENSMUSG00000020085	Aifm2	0.997835	0.0250118
ENSMUSG00000020086	H2afy2	0.822397	0.262676
ENSMUSG00000020087	Tysnd1	0.771025	-0.171476
ENSMUSG00000020088	Sar1a	0.997835	0.0545199
ENSMUSG00000020089	Ppa1	0.787305	-0.138039
ENSMUSG00000020091	Eif4ebp2	0.983155	0.0255445
ENSMUSG00000020092	Pald1	0.0504403	-0.255087
ENSMUSG00000020096	Tbata	0.997835	-0.20478
ENSMUSG00000020097	Sgpl1	0.997835	-0.0354508
ENSMUSG00000020099	Unc5b	0.716234	-0.222674
ENSMUSG00000020100	Slc29a3	0.997835	0.0695498
ENSMUSG00000020105	Lrig3	0.958491	-0.0583909
ENSMUSG00000020107	Anapc16	0.751632	-0.271906
ENSMUSG00000020108	Ddit4	0.997835	-0.078298
ENSMUSG00000020109	Dnajb12	0.997835	-0.176211
ENSMUSG00000020111	Micu1	0.626311	0.1535
ENSMUSG00000020114	Cand1	0.0688168	0.272329
ENSMUSG00000020115	Tbk1	0.997835	0.00370703
ENSMUSG00000020116	Pno1	0.74135	0.0687248
ENSMUSG00000020120	Plek	0.997835	0.00337201
ENSMUSG00000020121	Srgap1	0.00282622	0.309282
ENSMUSG00000020122	Egfr	0.974281	-0.124173
ENSMUSG00000020124	Usp15	0.997835	-0.0544427
ENSMUSG00000020128	Vps54	0.771025	-0.196802
ENSMUSG00000020130	Tbc1d15	0.997835	-0.00334194
ENSMUSG00000020131	Pcsk4	0.961032	-0.0635447
ENSMUSG00000020132	Rab21	0.997835	-0.133885
ENSMUSG00000020133	2310011J03Rik	0.835822	-0.164445
ENSMUSG00000020134	Peli1	0.997835	-0.0842209
ENSMUSG00000020135	Apc2	0.997835	0.0258464
ENSMUSG00000020137	Thap2	0.51879	-0.0737017
ENSMUSG00000020140	Lgr5	0.0404791	0.280013
ENSMUSG00000020142	Slc1a4	0.531099	-0.0783718
ENSMUSG00000020149	Rab1a	0.997835	0.150304
ENSMUSG00000020150	Gamt	0.997835	-0.00243029
ENSMUSG00000020151	Ptprr	0.997835	0.010038
ENSMUSG00000020152	Actr2	0.940941	0.0717129
ENSMUSG00000020153	Ndufs7	0.997835	0.00746626
ENSMUSG00000020154	Ptprb	0.767354	0.0699871
ENSMUSG00000020155	Kcnmb1	0.997835	0.0161126
ENSMUSG00000020156	Mum1	0.997835	0.0896738
ENSMUSG00000020160	Meis1	0.905528	0.168159
ENSMUSG00000020163	Uqcr11	0.997835	-0.307102
ENSMUSG00000020166	Cnot2	0.419946	0.109378
ENSMUSG00000020167	Tcf3	0.108964	0.10947
ENSMUSG00000020170	Frs2	0.493758	0.188198
ENSMUSG00000020171	Yeats4	0.997835	-0.129495
ENSMUSG00000020173	Cobl	0.997835	-0.0301752
ENSMUSG00000020175	Rab36	0.997835	-0.103283
ENSMUSG00000020180	Snrpd3	0.643301	-0.193626
ENSMUSG00000020181	Nav3	0.997835	-0.0156002
ENSMUSG00000020182	Ddc	0.146402	-0.381351
ENSMUSG00000020183	Cpm	0.997835	-0.0154389
ENSMUSG00000020184	Mdm2	0.459848	-0.131925
ENSMUSG00000020185	E2f7	0.997835	-0.0296146
ENSMUSG00000020186	Csrp2	0.136535	0.700314
ENSMUSG00000020189	Osbpl8	0.997835	0.0822363
ENSMUSG00000020190	Mknk2	0.385884	-0.25383
ENSMUSG00000020196	Cabin1	0.997835	0.0147352
ENSMUSG00000020198	Ap3d1	0.997835	0.0491402
ENSMUSG00000020205	Phlda1	0.997835	-0.132166
ENSMUSG00000020211	Sf3a2	0.997835	-0.0579972
ENSMUSG00000020212	Mdm1	0.997835	0.0188381
ENSMUSG00000020219	Timm13	0.923435	0.12936
ENSMUSG00000020220	Vps13d	0.997835	-0.063298
ENSMUSG00000020224	Llph	0.997835	0.10343
ENSMUSG00000020225	Tmbim4	0.997835	-0.176927
ENSMUSG00000020226	Slc5a4b	0.997835	-0.0244686
ENSMUSG00000020227	Irak3	0.997835	0.021388
ENSMUSG00000020228	Helb	0.997835	0.0290685
ENSMUSG00000020230	Prmt2	0.774376	0.0279016
ENSMUSG00000020231	Dip2a	0.997835	-0.0776151
ENSMUSG00000020232	Hmg20b	0.997835	0.0695737
ENSMUSG00000020235	Fzr1	0.587692	-0.23367
ENSMUSG00000020238	Ncln	0.997835	-0.112085
ENSMUSG00000020241	Col6a2	0.00126965	0.911594
ENSMUSG00000020246	Hcfc2	0.997835	-0.0731705
ENSMUSG00000020248	Nfyb	0.695941	-0.221386
ENSMUSG00000020250	Txnrd1	0.997835	-0.0966051
ENSMUSG00000020251	Glt8d2	0.997835	-0.0193365
ENSMUSG00000020253	Ppm1m	0.117089	-0.270717
ENSMUSG00000020255	D10Wsu102e	0.270106	-0.259848
ENSMUSG00000020256	Aldh1l2	0.997835	0.0134594
ENSMUSG00000020257	Wdr82	0.664425	0.350202
ENSMUSG00000020258	Glyctk	0.997835	-0.0390477
ENSMUSG00000020260	Pofut2	0.530757	0.186802
ENSMUSG00000020261	Slc36a1	0.997835	-0.0264091
ENSMUSG00000020262	Adarb1	0.669953	0.189278
ENSMUSG00000020263	Appl2	0.85968	-0.00244011
ENSMUSG00000020264	Slc36a2	0.835569	0.0569355
ENSMUSG00000020265	Sumo3	0.997835	0.0927562
ENSMUSG00000020267	Hint1	0.997835	-0.149562
ENSMUSG00000020268	Lyrm7	0.879511	-0.0735031
ENSMUSG00000020271	Fbxw11	0.802619	0.0460209
ENSMUSG00000020272	Stk10	0.997835	-0.0330527
ENSMUSG00000020273	Papolg	0.997835	-0.0499672
ENSMUSG00000020275	Rel	0.997835	0.0100011
ENSMUSG00000020277	Pfkl	0.656337	-0.236431
ENSMUSG00000020279	Il9r	0.997835	0.0598976
ENSMUSG00000020280	Pus10	0.759926	0.0488955
ENSMUSG00000020282	Rhbdf1	0.0158835	-0.503863
ENSMUSG00000020283	Pex13	0.737912	0.182056
ENSMUSG00000020284	1810043G02Rik	0.370727	-0.217847
ENSMUSG00000020287	Mpg	0.997835	-0.05849
ENSMUSG00000020288	Ahsa2	0.997835	0.0714436
ENSMUSG00000020289	Nprl3	0.518265	0.279567
ENSMUSG00000020290	Xpo1	0.139146	-0.208476
ENSMUSG00000020300	Cpeb4	0.371337	-0.219145
ENSMUSG00000020303	Stc2	0.841015	0.0591399
ENSMUSG00000020305	Asb3	0.530757	-0.14722
ENSMUSG00000020307	Cdc34	0.918653	0.0977606
ENSMUSG00000020308	Tpgs1	0.997835	-0.0911897
ENSMUSG00000020309	Chac2	0.997835	-0.0654437
ENSMUSG00000020311	Erlec1	0.997835	0.1563
ENSMUSG00000020312	Shc2	0.997835	0.00626679
ENSMUSG00000020315	Sptbn1	0.997835	0.125412
ENSMUSG00000020319	Wdpcp	0.324745	-0.159499
ENSMUSG00000020321	Mdh1	0.97	0.259781
ENSMUSG00000020325	Fstl3	0.997835	0.00838162
ENSMUSG00000020326	Ccng1	0.85892	-0.126029
ENSMUSG00000020328	Nudcd2	0.997835	0.0348808
ENSMUSG00000020329	Polrmt	0.712469	-0.135662
ENSMUSG00000020330	Hmmr	0.997835	-0.00346429
ENSMUSG00000020331	Hcn2	0.997835	-0.000433696
ENSMUSG00000020335	Zfp354b	0.997835	-0.0691987
ENSMUSG00000020346	Mgat1	0.997835	-0.048079
ENSMUSG00000020349	Ppp2ca	0.91481	0.213423
ENSMUSG00000020357	Flt4	0.418275	-0.15335
ENSMUSG00000020358	Hnrnpab	0.407905	-0.0429124
ENSMUSG00000020359	Phykpl	0.997835	0.00545838
ENSMUSG00000020361	Hspa4	0.159858	0.355046
ENSMUSG00000020362	Cnot6	0.997835	0.0152682
ENSMUSG00000020364	Zfp354a	0.977443	0.0250078
ENSMUSG00000020366	Mapk9	0.604287	0.200115
ENSMUSG00000020368	Canx	0.997835	0.175262
ENSMUSG00000020372	Rack1	0.997885	0.00164916
ENSMUSG00000020375	Rufy1	0.997835	-0.104469
ENSMUSG00000020376	Rnf130	0.997835	0.166951
ENSMUSG00000020377	Ltc4s	0.997835	-0.0353694
ENSMUSG00000020380	Rad50	0.843203	0.101046
ENSMUSG00000020381	Mrnip	0.920725	0.07534
ENSMUSG00000020385	Clk4	0.755812	-0.0926565
ENSMUSG00000020386	Sar1b	0.287447	0.300111
ENSMUSG00000020387	Jade2	0.403033	-0.361628
ENSMUSG00000020388	Pdlim4	0.265044	0.336059
ENSMUSG00000020389	Cdkl3	0.644324	-0.123324
ENSMUSG00000020390	Ube2b	0.997835	0.145982
ENSMUSG00000020392	Cdkn2aipnl	0.00949243	0.27007
ENSMUSG00000020393	Kremen1	0.931326	0.0474343
ENSMUSG00000020397	Med7	0.693619	0.211756
ENSMUSG00000020400	Tnip1	0.997835	-0.169009
ENSMUSG00000020402	Vdac1	0.997835	0.0875981
ENSMUSG00000020409	Slu7	0.438277	0.153334
ENSMUSG00000020412	Ascc2	0.878736	-0.20207
ENSMUSG00000020413	Hus1	0.997835	-0.00540845
ENSMUSG00000020415	Pttg1	0.997835	0.0134697
ENSMUSG00000020420	Zfp607a	0.997835	0.0458343
ENSMUSG00000020422	Tns3	0.893313	-0.172921
ENSMUSG00000020423	Btg2	0.319566	-0.50096
ENSMUSG00000020427	Igfbp3	0.292585	-0.529203
ENSMUSG00000020430	Pes1	0.997835	-0.106006
ENSMUSG00000020431	Adcy1	0.77397	-0.115796
ENSMUSG00000020432	Tcn2	0.997835	0.032917
ENSMUSG00000020434	4921536K21Rik	0.997835	0.00954222
ENSMUSG00000020435	Osbp2	0.997835	-0.0553545
ENSMUSG00000020437	Myo1g	0.997835	0.0563442
ENSMUSG00000020439	Smtn	0.225351	0.39709
ENSMUSG00000020440	Arf5	0.561968	-0.452248
ENSMUSG00000020441	2310033P09Rik	0.489548	-0.21334
ENSMUSG00000020444	Guk1	0.603231	0.143611
ENSMUSG00000020448	Rnf185	0.521043	0.0777435
ENSMUSG00000020451	Limk2	0.846339	0.140317
ENSMUSG00000020453	Patz1	0.843862	-0.0140771
ENSMUSG00000020454	Eif4enif1	0.997835	0.0402727
ENSMUSG00000020455	Trim11	0.583508	0.154569
ENSMUSG00000020456	Ogdh	0.930483	-0.0702043
ENSMUSG00000020457	Drg1	0.997835	-0.102198
ENSMUSG00000020458	Rtn4	0.997835	-0.0666541
ENSMUSG00000020459	Mtif2	0.997835	0.109754
ENSMUSG00000020460	Rps27a	0.482228	-0.317734
ENSMUSG00000020462	Cfap36	0.997835	-0.0517454
ENSMUSG00000020463	Ppp4r3b	0.997835	-0.128271
ENSMUSG00000020464	Pnpt1	0.997835	-0.00454105
ENSMUSG00000020467	Efemp1	0.997835	-0.021239
ENSMUSG00000020471	Pold2	0.190214	0.186459
ENSMUSG00000020472	Zkscan17	0.763094	-0.0494802
ENSMUSG00000020473	Aebp1	0.644324	-0.444886
ENSMUSG00000020474	Polm	0.997179	0.0988558
ENSMUSG00000020476	Dbnl	0.3717	0.209491
ENSMUSG00000020477	Mrps24	0.997835	0.1119
ENSMUSG00000020482	Ccdc117	0.997835	0.0237719
ENSMUSG00000020483	Dynll2	0.997835	0.159975
ENSMUSG00000020484	Xbp1	0.455438	0.281523
ENSMUSG00000020485	Supt4a	0.997835	0.202874
ENSMUSG00000020486	2017-09-04	0.997835	-0.0109465
ENSMUSG00000020491	2810021J22Rik	0.0789774	0.108348
ENSMUSG00000020492	Ska2	0.997835	-0.028173
ENSMUSG00000020493	Prr11	0.997835	-0.00780792
ENSMUSG00000020495	Smg8	0.983155	-0.097532
ENSMUSG00000020496	Rnf187	0.489027	-0.381112
ENSMUSG00000020513	Tubd1	0.997835	0.0101359
ENSMUSG00000020514	Mrpl22	0.997835	0.0405213
ENSMUSG00000020515	Cnot8	0.997835	0.168342
ENSMUSG00000020516	Rps6kb1	0.0447857	0.245282
ENSMUSG00000020519	Sap30l	0.8447	0.0398609
ENSMUSG00000020520	Galnt10	0.997835	-0.216882
ENSMUSG00000020521	Rnft1	0.69123	-0.234571
ENSMUSG00000020522	Mfap3	0.368784	-0.241255
ENSMUSG00000020523	Fam114a2	0.997835	0.0319655
ENSMUSG00000020525	Ppm1d	0.997835	-0.0826928
ENSMUSG00000020526	Znhit3	0.997835	-0.0188587
ENSMUSG00000020527	Myo19	0.997835	0.0171015
ENSMUSG00000020528	Prpsap2	0.635082	-0.163311
ENSMUSG00000020530	Ggnbp2	0.959314	-0.195262
ENSMUSG00000020532	Acaca	0.997835	0.0204829
ENSMUSG00000020534	Shmt1	0.64688	-0.159284
ENSMUSG00000020536	Llgl1	0.930483	0.0634171
ENSMUSG00000020537	Drg2	0.0943217	-0.484701
ENSMUSG00000020538	Srebf1	0.997835	0.124047
ENSMUSG00000020541	Tom1l1	0.997835	-0.0937581
ENSMUSG00000020542	Myocd	0.17897	-0.167442
ENSMUSG00000020544	Cox11	0.809307	0.0461241
ENSMUSG00000020546	Stxbp4	0.389351	-0.0639185
ENSMUSG00000020547	Bzw2	0.997835	0.000160867
ENSMUSG00000020549	Elac2	0.997835	-0.0439506
ENSMUSG00000020553	Pctp	0.997835	-0.068978
ENSMUSG00000020561	Twistnb	0.0838937	0.134886
ENSMUSG00000020564	Atxn7l1	0.124886	-0.287268
ENSMUSG00000020566	Atp6v1c2	0.997835	-0.0273976
ENSMUSG00000020570	Sypl	0.142034	0.371148
ENSMUSG00000020571	Pdia6	0.828435	0.19617
ENSMUSG00000020572	Nampt	0.8165	-0.131692
ENSMUSG00000020576	Nbas	0.67873	0.0797478
ENSMUSG00000020577	Tspan13	0.997835	-0.0285849
ENSMUSG00000020580	Rock2	0.183843	0.420844
ENSMUSG00000020585	Laptm4a	0.938649	0.13759
ENSMUSG00000020589	Fam49a	0.471785	-0.265945
ENSMUSG00000020590	Snx13	0.935676	0.209169
ENSMUSG00000020592	Sdc1	0.56526	0.258538
ENSMUSG00000020593	Lpin1	0.0620463	0.222563
ENSMUSG00000020594	Pum2	0.574936	0.185471
ENSMUSG00000020598	Nrcam	0.997835	0.0320691
ENSMUSG00000020599	Rgs9	0.997835	-0.0197921
ENSMUSG00000020601	Trib2	0.00982185	-0.412944
ENSMUSG00000020605	Hs1bp3	0.847708	-0.110983
ENSMUSG00000020607	Fam84a	0.116578	-0.341161
ENSMUSG00000020608	Smc6	0.997835	0.0387697
ENSMUSG00000020610	Amz2	0.997835	-0.0470588
ENSMUSG00000020611	Gna13	0.997835	0.00018809
ENSMUSG00000020612	Prkar1a	0.985578	0.222716
ENSMUSG00000020614	Fam20a	0.000184943	0.22104
ENSMUSG00000020620	Abca8b	0.997835	0.0377368
ENSMUSG00000020621	Rdh14	0.997835	0.0117904
ENSMUSG00000020627	Klhl29	0.294088	-0.111818
ENSMUSG00000020628	Trappc12	0.621363	0.0804575
ENSMUSG00000020629	Adi1	0.401218	0.346806
ENSMUSG00000020630	Rnaseh1	0.960059	0.0312076
ENSMUSG00000020633	Dcdc2c	0.997835	-0.063774
ENSMUSG00000020634	Ubxn2a	0.997835	-0.00602497
ENSMUSG00000020635	Fkbp1b	0.997835	-0.0608899
ENSMUSG00000020640	Itsn2	0.264966	-0.127951
ENSMUSG00000020641	Rsad2	0.997835	0.00358491
ENSMUSG00000020642	Rnf144a	0.997835	0.0132943
ENSMUSG00000020644	Id2	0.658438	0.0850351
ENSMUSG00000020647	Ncoa1	0.0936949	0.444606
ENSMUSG00000020648	Dus4l	0.997835	0.0578858
ENSMUSG00000020649	Rrm2	0.918498	-0.0144101
ENSMUSG00000020650	Bcap29	0.997835	-0.0517517
ENSMUSG00000020652	Cenpo	0.884414	0.067729
ENSMUSG00000020653	Klf11	0.30694	0.101408
ENSMUSG00000020654	Adcy3	0.709199	0.179512
ENSMUSG00000020656	Grhl1	0.400888	0.197582
ENSMUSG00000020658	Efr3b	0.997835	0.0300306
ENSMUSG00000020659	Cbll1	0.997835	0.00462493
ENSMUSG00000020661	Dnmt3a	0.686143	-0.118849
ENSMUSG00000020664	Dld	0.9247	0.129775
ENSMUSG00000020668	Kif3c	0.997835	0.0160236
ENSMUSG00000020669	Sh3yl1	0.997835	0.0225856
ENSMUSG00000020671	Rab10	0.276909	0.286258
ENSMUSG00000020674	Pxdn	0.0319353	0.323159
ENSMUSG00000020677	Ddx52	0.997835	0.0925319
ENSMUSG00000020680	Taf15	0.206121	0.113732
ENSMUSG00000020681	Ace	0.997835	-0.0180628
ENSMUSG00000020684	Rasl10b	0.430352	-0.202647
ENSMUSG00000020687	Cdc27	0.990253	0.222016
ENSMUSG00000020691	Mettl2	0.648119	0.205897
ENSMUSG00000020692	Nle1	0.869435	-0.101293
ENSMUSG00000020694	Tlk2	0.997835	0.0482983
ENSMUSG00000020695	Mrc2	0.395406	0.222966
ENSMUSG00000020696	Rffl	0.493758	-0.21659
ENSMUSG00000020697	Lig3	0.997835	-0.0501748
[truncated: 12,300 more rows]
