# Supplementary material for: Single-cell RNA-sequencing reveals transcriptional dynamics of estrogen-induced dysplasia in the ovarian surface epithelium
Source: PLoS Genet. 2018 Nov 12;14(11):e1007788. doi: 10.1371/journal.pgen.1007788 (PMC6258431; doi:10.1371/journal.pgen.1007788)
Supplement: S4 Table — (XLS) [file pgen.1007788.s013.xls]

## Sheet: K=3 Control
Category	Term	Count	%	PValue	Genes	List Total	Pop Hits	Pop Total	Fold Enrichment	Bonferroni	Benjamini	FDR
GOTERM_BP_DIRECT	GO:0071310~cellular response to organic substance	4	4.54545	0.000429	PSAP, NR4A1, CASP1, TIMP2	82	33	18082	26.7288	0.233839	0.233839	0.634452
GOTERM_BP_DIRECT	GO:0048846~axon extension involved in axon guidance	3	3.40909	0.000871	ALCAM, NRP2, SEMA3F	82	10	18082	66.1537	0.418036	0.237134	1.28522
GOTERM_BP_DIRECT	GO:1902287~semaphorin-plexin signaling pathway involved in axon guidance	3	3.40909	0.00149723	NRP2, SEMA3F, PLXNB2	82	13	18082	50.8874	0.605633	0.266669	2.19883
GOTERM_BP_DIRECT	GO:0090303~positive regulation of wound healing	3	3.40909	0.00228343	CCL2, KANK1, MYLK	82	16	18082	41.346	0.758197	0.298762	3.33531
GOTERM_BP_DIRECT	GO:0001525~angiogenesis	6	6.81818	0.00438695	NRP2, CCL2, CTGF, MMP14, TNFAIP2, THY1	82	239	18082	5.53587	0.9348	0.420771	6.31575
GOTERM_BP_DIRECT	GO:0006508~proteolysis	9	10.2273	0.00449298	CPE, USP2, LGMN, RHBDF1, CASP1, MMP14, C1S1, CPZ, MMP11	82	582	18082	3.40998	0.938972	0.372537	6.46369
KEGG_PATHWAY	mmu04623:Cytosolic DNA-sensing pathway	4	4.54545	0.00495496	IFI202B, TMEM173, NFKBIA, CASP1	43	64	7720	11.2209	0.382345	0.382345	5.33418
GOTERM_BP_DIRECT	GO:0007568~aging	5	5.68182	0.00760216	CCL2, CTGF, CRYAB, TIMP2, TIMP1	82	173	18082	6.37318	0.991252	0.491859	10.7062
GOTERM_BP_DIRECT	GO:0045746~negative regulation of Notch signaling pathway	3	3.40909	0.008472	PEAR1, NFKBIA, MMP14	82	31	18082	21.3399	0.994925	0.483376	11.8605
GOTERM_BP_DIRECT	GO:0001503~ossification	4	4.54545	0.00917652	CTGF, MGP, MMP14, COL5A2	82	96	18082	9.18801	0.996736	0.470649	12.7853
GOTERM_BP_DIRECT	GO:0001666~response to hypoxia	5	5.68182	0.0108605	CCL2, PTGIS, CRYAB, CASP1, MMP14	82	192	18082	5.74251	0.998865	0.492432	14.9591
GOTERM_BP_DIRECT	GO:0035458~cellular response to interferon-beta	3	3.40909	0.014515	IFI202B, TMEM173, TGTP2	82	41	18082	16.135	0.999886	0.561959	19.504
GOTERM_BP_DIRECT	GO:0036486~ventral trunk neural crest cell migration	2	2.27273	0.0177998	NRP2, SEMA3F	82	4	18082	110.256	0.999986	0.605224	23.3949
GOTERM_BP_DIRECT	GO:0097491~sympathetic neuron projection guidance	2	2.27273	0.0177998	NRP2, SEMA3F	82	4	18082	110.256	0.999986	0.605224	23.3949
GOTERM_BP_DIRECT	GO:0097490~sympathetic neuron projection extension	2	2.27273	0.0177998	NRP2, SEMA3F	82	4	18082	110.256	0.999986	0.605224	23.3949
GOTERM_BP_DIRECT	GO:2000427~positive regulation of apoptotic cell clearance	2	2.27273	0.0177998	CCL2, C3	82	4	18082	110.256	0.999986	0.605224	23.3949
GOTERM_BP_DIRECT	GO:1902285~semaphorin-plexin signaling pathway involved in neuron projection guidance	2	2.27273	0.0177998	NRP2, SEMA3F	82	4	18082	110.256	0.999986	0.605224	23.3949
GOTERM_BP_DIRECT	GO:0009725~response to hormone	3	3.40909	0.0195689	TIMP2, MMP14, TIMP1	82	48	18082	13.782	0.999995	0.610955	25.417
GOTERM_BP_DIRECT	GO:0045785~positive regulation of cell adhesion	3	3.40909	0.0261101	CCL2, TGM2, CD63	82	56	18082	11.8132	1	0.690736	32.4694
GOTERM_BP_DIRECT	GO:0021637~trigeminal nerve structural organization	2	2.27273	0.026582	NRP2, SEMA3F	82	6	18082	73.5041	1	0.672211	32.9533
GOTERM_BP_DIRECT	GO:0002376~immune system process	6	6.81818	0.0287196	ALCAM, TMEM173, C3, CTPS, GSDMD, C1S1	82	383	18082	3.4545	1	0.67729	35.1052
GOTERM_BP_DIRECT	GO:0008654~phospholipid biosynthetic process	3	3.40909	0.0287612	PLA2G16, ISYNA1, MBOAT7	82	59	18082	11.2125	1	0.655628	35.1464
GOTERM_BP_DIRECT	GO:1901166~neural crest cell migration involved in autonomic nervous system development	2	2.27273	0.0309439	NRP2, SEMA3F	82	7	18082	63.0035	1	0.661906	37.2759
GOTERM_BP_DIRECT	GO:0051045~negative regulation of membrane protein ectodomain proteolysis	2	2.27273	0.0309439	TIMP2, TIMP1	82	7	18082	63.0035	1	0.661906	37.2759
GOTERM_BP_DIRECT	GO:0032611~interleukin-1 beta production	2	2.27273	0.0309439	TNFAIP8, CASP1	82	7	18082	63.0035	1	0.661906	37.2759
GOTERM_BP_DIRECT	GO:0043615~astrocyte cell migration	2	2.27273	0.0352866	CCL2, MMP14	82	8	18082	55.128	1	0.69092	41.32
GOTERM_BP_DIRECT	GO:0043154~negative regulation of cysteine-type endopeptidase activity involved in apoptotic process	3	3.40909	0.0363257	IFI202B, CRYAB, NR4A1	82	67	18082	9.87368	1	0.683017	42.2509
KEGG_PATHWAY	mmu04621:NOD-like receptor signaling pathway	3	3.40909	0.0369784	CCL2, NFKBIA, CASP1	43	56	7720	9.61794	0.974136	0.839178	34.0199
KEGG_PATHWAY	mmu05134:Legionellosis	3	3.40909	0.0381932	C3, NFKBIA, CASP1	43	57	7720	9.4492	0.977117	0.716095	34.9326
GOTERM_BP_DIRECT	GO:0035988~chondrocyte proliferation	2	2.27273	0.03961	CTGF, MMP14	82	9	18082	49.0027	1	0.697343	45.1036
GOTERM_BP_DIRECT	GO:0061549~sympathetic ganglion development	2	2.27273	0.03961	NRP2, SEMA3F	82	9	18082	49.0027	1	0.697343	45.1036
GOTERM_BP_DIRECT	GO:0070269~pyroptosis	2	2.27273	0.0439143	GSDMD, CASP1	82	10	18082	44.1024	1	0.7185	48.6434
GOTERM_BP_DIRECT	GO:0021612~facial nerve structural organization	2	2.27273	0.0439143	NRP2, SEMA3F	82	10	18082	44.1024	1	0.7185	48.6434
GOTERM_BP_DIRECT	GO:0032330~regulation of chondrocyte differentiation	2	2.27273	0.0481996	MAF, CTGF	82	11	18082	40.0931	1	0.736525	51.9551
GOTERM_BP_DIRECT	GO:0021785~branchiomotor neuron axon guidance	2	2.27273	0.0481996	NRP2, SEMA3F	82	11	18082	40.0931	1	0.736525	51.9551
GOTERM_BP_DIRECT	GO:0071347~cellular response to interleukin-1	3	3.40909	0.0500302	CCL2, PTGIS, SAA3	82	80	18082	8.26921	1	0.735003	53.3082
GOTERM_BP_DIRECT	GO:0034097~response to cytokine	3	3.40909	0.0511513	CXCL16, TIMP2, TIMP1	82	81	18082	8.16712	1	0.728623	54.1192
GOTERM_BP_DIRECT	GO:0016477~cell migration	4	4.54545	0.0543987	CTGF, RHBDF1, CD63, MMP14	82	191	18082	4.61806	1	0.737097	56.3949
GOTERM_BP_DIRECT	GO:0006629~lipid metabolic process	6	6.81818	0.0550653	PLA2G16, ISYNA1, PTGIS, C3, PSAP, MBOAT7	82	459	18082	2.88251	1	0.728205	56.8488
GOTERM_BP_DIRECT	GO:0021675~nerve development	2	2.27273	0.0567132	NRP2, SEMA3F	82	13	18082	33.925	1	0.726073	57.9521
GOTERM_BP_DIRECT	GO:0016485~protein processing	3	3.40909	0.0568901	CPE, CASP1, CPZ	82	86	18082	7.69229	1	0.714712	58.0689
GOTERM_BP_DIRECT	GO:0006518~peptide metabolic process	2	2.27273	0.0609418	CPE, CPZ	82	14	18082	31.5017	1	0.727896	60.664
KEGG_PATHWAY	mmu05133:Pertussis	3	3.40909	0.0610226	C3, CASP1, C1S1	43	74	7720	7.27844	0.997774	0.782786	50.0849
GOTERM_BP_DIRECT	GO:0030335~positive regulation of cell migration	4	4.54545	0.0629681	SEMA3F, CXCL16, MMP14, MYLK	82	203	18082	4.34507	1	0.728246	61.9048
GOTERM_BP_DIRECT	GO:0006956~complement activation	2	2.27273	0.0651517	C3, C1S1	82	15	18082	29.4016	1	0.729482	63.2011
GOTERM_BP_DIRECT	GO:0006469~negative regulation of protein kinase activity	3	3.40909	0.0677494	BGN, HSPB1, THY1	82	95	18082	6.96354	1	0.732908	64.6896
GOTERM_BP_DIRECT	GO:0006954~inflammatory response	5	5.68182	0.0686254	IFI202B, CCL2, C3, GSDMD, HDAC7	82	344	18082	3.20512	1	0.72706	65.1788
GOTERM_BP_DIRECT	GO:0071354~cellular response to interleukin-6	2	2.27273	0.0735156	CCL2, PTGIS	82	17	18082	25.9426	1	0.742004	67.7953
GOTERM_BP_DIRECT	GO:0050870~positive regulation of T cell activation	2	2.27273	0.0735156	CCL2, THY1	82	17	18082	25.9426	1	0.742004	67.7953
GOTERM_BP_DIRECT	GO:0043410~positive regulation of MAPK cascade	3	3.40909	0.079231	SORBS3, PSAP, TIMP2	82	104	18082	6.36093	1	0.759232	70.6208
GOTERM_BP_DIRECT	GO:0010951~negative regulation of endopeptidase activity	2	2.27273	0.0818055	TIMP2, TIMP1	82	19	18082	23.2118	1	0.761272	71.8164
GOTERM_BP_DIRECT	GO:0050718~positive regulation of interleukin-1 beta secretion	2	2.27273	0.0941033	GSDMD, CASP1	82	22	18082	20.0466	1	0.801127	76.9272
GOTERM_BP_DIRECT	GO:0035924~cellular response to vascular endothelial growth factor stimulus	2	2.27273	0.0941033	NR4A1, HSPB1	82	22	18082	20.0466	1	0.801127	76.9272

## Sheet: K=3 E2
Category	Term	Count	%	PValue	Genes	List Total	Pop Hits	Pop Total	Fold Enrichment	Bonferroni	Benjamini	FDR
GOTERM_BP_DIRECT	GO:0007155~cell adhesion	10	10.6383	0.000413	NCAM1, CD9, FLRT1, PKP4, COL6A2, COL6A1, CFDP1, EMILIN2, KITL, ADGRG1	85	485	18082	4.38617	0.248943	0.248943	0.6202
GOTERM_BP_DIRECT	GO:0030154~cell differentiation	11	11.7021	0.00325007	CDC42, TWSG1, SFRP1, FGF9, JAK1, ILDR2, NDRG2, ADGRG1, DCLK1, UTP14B, TEC	85	780	18082	3.00003	0.895228	0.676315	4.78445
GOTERM_BP_DIRECT	GO:0007166~cell surface receptor signaling pathway	6	6.38298	0.0035405	NCAM1, CD9, ADGRF4, ADGRG6, ADGRG2, ADGRG1	85	219	18082	5.8282	0.914387	0.559263	5.20142
GOTERM_BP_DIRECT	GO:0009749~response to glucose	4	4.25532	0.00572627	LPL, CTSL, COL6A2, ILDR2	85	78	18082	10.9092	0.981309	0.63025	8.28529
GOTERM_BP_DIRECT	GO:0014070~response to organic cyclic compound	4	4.25532	0.00614331	CTSL, SFRP1, PLIN2, IDH1	85	80	18082	10.6365	0.986024	0.574329	8.86294
KEGG_PATHWAY	mmu00190:Oxidative phosphorylation	5	5.31915	0.00782264	SDHB, ND4L, NDUFA7, ATP6V1B2, PPA2	45	139	7720	6.17106	0.634041	0.634041	8.71686
GOTERM_BP_DIRECT	GO:0035556~intracellular signal transduction	7	7.44681	0.010782	ARHGEF3, JAK1, ARHGAP29, DCLK1, PRKD3, IGFBP5, TEC	85	400	18082	3.72276	0.999454	0.714091	15.0631
GOTERM_BP_DIRECT	GO:0031069~hair follicle morphogenesis	3	3.19149	0.011488	CTSL, CDC42, IGFBP5	85	35	18082	18.2339	0.999667	0.681423	15.9715
KEGG_PATHWAY	mmu04640:Hematopoietic cell lineage	4	4.25532	0.0119406	CD9, CD55, IL4RA, KITL	45	84	7720	8.16931	0.785102	0.536429	13.0211
GOTERM_BP_DIRECT	GO:0055114~oxidation-reduction process	9	9.57447	0.0131718	ALDH1A2, SDHB, CRYL1, ND4L, RDH10, CREG1, NDUFA7, IDH1, MSRB2	85	676	18082	2.8322	0.999898	0.682915	18.1015
GOTERM_BP_DIRECT	GO:0021762~substantia nigra development	3	3.19149	0.0134519	CDC42, FGF9, NDRG2	85	38	18082	16.7944	0.999916	0.647542	18.4509
KEGG_PATHWAY	mmu04151:PI3K-Akt signaling pathway	7	7.44681	0.0138591	MAP2K1, FGF9, IL4RA, COL6A2, COL6A1, JAK1, KITL	45	351	7720	3.42134	0.832433	0.44869	14.9624
GOTERM_BP_DIRECT	GO:0008584~male gonad development	4	4.25532	0.0153311	CTSL, SFRP1, FGF9, KITL	85	112	18082	7.59748	0.999978	0.657222	20.7592
GOTERM_BP_DIRECT	GO:0001649~osteoblast differentiation	4	4.25532	0.0156974	SFRP1, FGF9, COL6A1, IGFBP5	85	113	18082	7.53024	0.999983	0.630934	21.202
GOTERM_BP_DIRECT	GO:0042493~response to drug	6	6.38298	0.0208227	NCAM1, LPL, SFRP1, PLIN2, LGALS1, FOSB	85	339	18082	3.76512	1	0.703351	27.1602
GOTERM_BP_DIRECT	GO:0042773~ATP synthesis coupled electron transport	2	2.12766	0.0275551	ND4L, NDUFA7	85	6	18082	70.9098	1	0.774518	34.3487
GOTERM_BP_DIRECT	GO:0002138~retinoic acid biosynthetic process	2	2.12766	0.0275551	ALDH1A2, RDH10	85	6	18082	70.9098	1	0.774518	34.3487
GOTERM_BP_DIRECT	GO:0045668~negative regulation of osteoblast differentiation	3	3.19149	0.0279279	TWSG1, SFRP1, IGFBP5	85	56	18082	11.3962	1	0.753921	34.7268
GOTERM_BP_DIRECT	GO:0009267~cellular response to starvation	3	3.19149	0.0317199	CTSL, SFRP1, ANGPTL4	85	60	18082	10.6365	1	0.774448	38.4582
GOTERM_BP_DIRECT	GO:1903672~positive regulation of sprouting angiogenesis	2	2.12766	0.0320741	HMGB1, JAK1	85	7	18082	60.7798	1	0.756338	38.7963
KEGG_PATHWAY	mmu04015:Rap1 signaling pathway	5	5.31915	0.03283	CDC42, MAP2K1, FGF9, KITL, PRKD3	45	214	7720	4.00831	0.986057	0.656371	32.136
KEGG_PATHWAY	mmu04380:Osteoclast differentiation	4	4.25532	0.0345998	MAP2K1, JAK1, FOSB, TEC	45	126	7720	5.44621	0.988971	0.594016	33.5643
GOTERM_BP_DIRECT	GO:0010628~positive regulation of gene expression	6	6.38298	0.0381883	ALDH1A2, CDC42, MAP2K1, FGF9, AGO3, CTSH	85	399	18082	3.19894	1	0.79551	44.3672
GOTERM_BP_DIRECT	GO:0008284~positive regulation of cell proliferation	7	7.44681	0.0402866	ALDH1A2, SFRP1, FGF9, SLC25A5, ENPP2, KITL, CTSH	85	542	18082	2.74743	1	0.794671	46.1673
GOTERM_BP_DIRECT	GO:2000270~negative regulation of fibroblast apoptotic process	2	2.12766	0.0410499	SFRP1, CFDP1	85	9	18082	47.2732	1	0.783213	46.8085
GOTERM_BP_DIRECT	GO:0090197~positive regulation of chemokine secretion	2	2.12766	0.0455069	LPL, IL4RA	85	10	18082	42.5459	1	0.800875	50.4126
KEGG_PATHWAY	mmu04370:VEGF signaling pathway	3	3.19149	0.0456172	CDC42, MAP2K1, MAPKAPK2	45	60	7720	8.57778	0.997462	0.630669	41.855
GOTERM_BP_DIRECT	GO:0051384~response to glucocorticoid	3	3.19149	0.0475708	CTSL, HMGB1, MAP2K1	85	75	18082	8.50918	1	0.799793	52.0031
KEGG_PATHWAY	mmu01100:Metabolic pathways	13	13.8298	0.0495094	FUT8, NDUFA7, ATP6V1B2, SDHB, ALDH1A2, CRYL1, ND4L, RDH10, PANK3, ST3GAL6, GCSH, IDH1, PCCA	45	1278	7720	1.74509	0.998496	0.604852	44.5501
GOTERM_BP_DIRECT	GO:0006468~protein phosphorylation	7	7.44681	0.0514342	MAP2K1, PIM1, JAK1, MAPKAPK2, DCLK1, PRKD3, TEC	85	576	18082	2.58525	1	0.810493	54.8531
KEGG_PATHWAY	mmu05012:Parkinson's disease	4	4.25532	0.052512	SDHB, ND4L, SLC25A5, NDUFA7	45	149	7720	4.60552	0.998997	0.578129	46.5506
KEGG_PATHWAY	mmu05212:Pancreatic cancer	3	3.19149	0.0526627	CDC42, MAP2K1, JAK1	45	65	7720	7.91795	0.999017	0.53672	46.6493
GOTERM_BP_DIRECT	GO:0098609~cell-cell adhesion	4	4.25532	0.0579167	RARS, PPFIBP1, IDH1, ESYT2	85	189	18082	4.50221	1	0.834309	59.2829
GOTERM_BP_DIRECT	GO:0033555~multicellular organismal response to stress	2	2.12766	0.0587556	NCAM1, LGALS1	85	13	18082	32.7276	1	0.825957	59.8256
GOTERM_BP_DIRECT	GO:0042574~retinal metabolic process	2	2.12766	0.0587556	ALDH1A2, RDH10	85	13	18082	32.7276	1	0.825957	59.8256
GOTERM_BP_DIRECT	GO:0030900~forebrain development	3	3.19149	0.0606587	ALDH1A2, TWSG1, DCLK1	85	86	18082	7.42079	1	0.823532	61.0317
GOTERM_BP_DIRECT	GO:0031076~embryonic camera-type eye development	2	2.12766	0.0631313	ALDH1A2, RDH10	85	14	18082	30.3899	1	0.824155	62.5482
GOTERM_BP_DIRECT	GO:0007165~signal transduction	11	11.7021	0.0651262	SMOC2, MPZL1, TAGAP, RGS3, ADGRF4, ADGRG6, NDRG2, ARHGAP29, ADGRG2, SH3BP1, ADGRG1	85	1255	18082	1.86456	1	0.822448	63.7315
GOTERM_BP_DIRECT	GO:0016310~phosphorylation	7	7.44681	0.0651279	PANK3, MAP2K1, JAK1, MAPKAPK2, DCLK1, PRKD3, TEC	85	612	18082	2.43318	1	0.81115	63.7324
GOTERM_BP_DIRECT	GO:0014032~neural crest cell development	2	2.12766	0.0761381	ALDH1A2, RDH10	85	17	18082	25.027	1	0.849295	69.6589
GOTERM_BP_DIRECT	GO:0050731~positive regulation of peptidyl-tyrosine phosphorylation	3	3.19149	0.080205	ENPP2, KITL, TEC	85	101	18082	6.3187	1	0.855035	71.6093
GOTERM_BP_DIRECT	GO:0048566~embryonic digestive tract development	2	2.12766	0.080434	ALDH1A2, FGF9	85	18	18082	23.6366	1	0.846573	71.7156
GOTERM_BP_DIRECT	GO:0070208~protein heterotrimerization	2	2.12766	0.0847101	COL6A2, COL6A1	85	19	18082	22.3926	1	0.852936	73.633
GOTERM_BP_DIRECT	GO:1901224~positive regulation of NIK/NF-kappaB signaling	2	2.12766	0.0847101	HMGB1, AGO3	85	19	18082	22.3926	1	0.852936	73.633
GOTERM_BP_DIRECT	GO:0060324~face development	2	2.12766	0.0889665	ALDH1A2, MAP2K1	85	20	18082	21.2729	1	0.858674	75.4205
GOTERM_BP_DIRECT	GO:0042127~regulation of cell proliferation	4	4.25532	0.0890059	IL4RA, JAK1, CFDP1, TEC	85	227	18082	3.74854	1	0.850434	75.4364
GOTERM_BP_DIRECT	GO:0046579~positive regulation of Ras protein signal transduction	2	2.12766	0.0974208	MAP2K1, KITL	85	22	18082	19.339	1	0.868596	78.6404
GOTERM_BP_DIRECT	GO:0007399~nervous system development	5	5.31915	0.0985067	CDC42, BTBD3, NDRG2, ADGRG1, DCLK1	85	377	18082	2.82134	1	0.86416	79.0241
