# Supplementary material for: Single-cell RNA-sequencing reveals transcriptional dynamics of estrogen-induced dysplasia in the ovarian surface epithelium
Source: PLoS Genet. 2018 Nov 12;14(11):e1007788. doi: 10.1371/journal.pgen.1007788 (PMC6258431; doi:10.1371/journal.pgen.1007788)
Supplement: S5 Table — (XLS) [file pgen.1007788.s014.xls]

## Sheet: Sheet1
ensembl_gene_id	mgi_symbol	k2.auroc	k2.cluster.marker	k3.auroc	k3.cluster.marker
ENSMUSG00000000001	Gnai3	0.531727	1	0.556925	3
ENSMUSG00000000028	Cdc45	NA	NA	NA	NA
ENSMUSG00000000056	Narf	0.538047	1	0.518645	3
ENSMUSG00000000078	Klf6	0.52902	2	0.530753	1
ENSMUSG00000000085	Scmh1	0.507826	2	0.534101	3
ENSMUSG00000000088	Cox5a	NA	NA	NA	NA
ENSMUSG00000000093	Tbx2	NA	NA	NA	NA
ENSMUSG00000000126	Wnt9a	0.524453	1	0.544246	3
ENSMUSG00000000127	Fer	0.532547	1	0.543584	3
ENSMUSG00000000131	Xpo6	0.555212	2	0.555818	1
ENSMUSG00000000134	Tfe3	0.518451	2	0.533556	2
ENSMUSG00000000142	Axin2	0.605178	1	0.594673	3
ENSMUSG00000000148	Brat1	NA	NA	NA	NA
ENSMUSG00000000149	Gna12	0.508681	2	0.506958	2
ENSMUSG00000000154	Slc22a18	NA	NA	NA	NA
ENSMUSG00000000167	Pih1d2	0.506631	1	0.55269	3
ENSMUSG00000000168	Dlat	0.531063	1	0.516198	2
ENSMUSG00000000171	Sdhd	0.625891	1	0.608534	3
ENSMUSG00000000184	Ccnd2	NA	NA	NA	NA
ENSMUSG00000000194	Gpr107	0.534802	2	0.536785	1
ENSMUSG00000000215	Ins2	0.533445	1	0.557321	3
ENSMUSG00000000244	Tspan32	NA	NA	NA	NA
ENSMUSG00000000247	Lhx2	NA	NA	NA	NA
ENSMUSG00000000253	Gmpr	0.543533	2	0.617658	2
ENSMUSG00000000266	Mid2	0.521653	2	0.525386	1
ENSMUSG00000000275	Trim25	0.599918	1	0.585224	2
ENSMUSG00000000276	Dgke	0.537948	1	0.53739	2
ENSMUSG00000000278	Scpep1	0.535234	2	0.536106	1
ENSMUSG00000000282	Mnt	0.508907	2	0.513131	2
ENSMUSG00000000295	Hddc2	0.51843	2	0.513515	1
ENSMUSG00000000301	Pemt	0.535135	1	0.526058	3
ENSMUSG00000000308	Ckmt1	0.628902	1	0.614198	2
ENSMUSG00000000320	Alox12	NA	NA	NA	NA
ENSMUSG00000000325	Arvcf	0.515666	1	0.537948	2
ENSMUSG00000000326	Comt	NA	NA	NA	NA
ENSMUSG00000000339	Rtca	0.526072	2	0.523914	1
ENSMUSG00000000340	Dbt	0.528101	2	0.524807	1
ENSMUSG00000000346	Dazap2	0.570283	1	0.562536	2
ENSMUSG00000000355	Mcts1	0.529055	2	0.528416	1
ENSMUSG00000000359	Rem1	NA	NA	NA	NA
ENSMUSG00000000374	Trappc10	0.508094	1	0.512332	2
ENSMUSG00000000378	Ccm2	0.548142	2	0.548256	1
ENSMUSG00000000384	Tbrg4	0.565066	1	0.540559	2
ENSMUSG00000000399	Ndufa9	0.55167	2	0.552223	1
ENSMUSG00000000420	Galnt1	0.540719	1	0.592238	3
ENSMUSG00000000435	Myf5	NA	NA	NA	NA
ENSMUSG00000000439	Mkrn2	0.515538	2	0.531356	3
ENSMUSG00000000441	Raf1	0.576999	2	0.575121	1
ENSMUSG00000000489	Pdgfb	NA	NA	NA	NA
ENSMUSG00000000531	Grasp	NA	NA	NA	NA
ENSMUSG00000000532	Acvr1b	0.533056	1	0.529595	2
ENSMUSG00000000538	Tom1l2	0.639188	1	0.567556	2
ENSMUSG00000000552	Zfp385a	0.565787	1	0.612037	2
ENSMUSG00000000555	Itga5	NA	NA	NA	NA
ENSMUSG00000000561	Wdr77	0.518543	2	0.59217	2
ENSMUSG00000000562	Adora3	NA	NA	NA	NA
ENSMUSG00000000563	Atp5f1	NA	NA	NA	NA
ENSMUSG00000000567	Sox9	0.595281	1	0.568164	2
ENSMUSG00000000568	Hnrnpd	0.530243	2	0.539408	1
ENSMUSG00000000579	Dynlt1c	0.560535	1	0.593202	3
ENSMUSG00000000581	C1d	0.555098	1	0.549235	3
ENSMUSG00000000594	Gm2a	NA	NA	NA	NA
ENSMUSG00000000600	Krit1	0.526354	2	0.528009	1
ENSMUSG00000000605	Clcn4	0.576328	2	0.574557	1
ENSMUSG00000000627	Sema4f	NA	NA	NA	NA
ENSMUSG00000000628	Hk2	0.702134	2	0.701608	1
ENSMUSG00000000631	Myo18a	0.557332	1	0.565794	2
ENSMUSG00000000632	Sez6	0.540578	1	0.565794	2
ENSMUSG00000000690	Hoxb6	0.500891	1	0.536699	2
ENSMUSG00000000693	Loxl3	0.561567	2	0.564137	1
ENSMUSG00000000708	Kat2b	0.552518	2	0.553373	1
ENSMUSG00000000711	Rab5b	0.549719	1	0.547739	2
ENSMUSG00000000724	Cryba1	NA	NA	NA	NA
ENSMUSG00000000731	Aire	0.542635	1	0.529767	3
ENSMUSG00000000738	Spg7	0.511014	1	0.520933	3
ENSMUSG00000000740	Rpl13	NA	NA	NA	NA
ENSMUSG00000000743	Chmp1a	0.527189	2	0.527745	2
ENSMUSG00000000751	Rpa1	0.536895	1	0.523752	2
ENSMUSG00000000753	Serpinf1	0.875622	1	0.665657	2
ENSMUSG00000000759	Tubgcp3	0.515411	2	0.534163	3
ENSMUSG00000000776	Polr3d	0.554582	1	0.529095	2
ENSMUSG00000000782	Tcf7	0.527648	1	0.552276	3
ENSMUSG00000000787	Ddx3x	0.514506	2	0.51428	1
ENSMUSG00000000804	Usp32	0.511551	2	0.518131	2
ENSMUSG00000000811	Txnrd3	NA	NA	NA	NA
ENSMUSG00000000823	Zfp512b	0.508582	2	0.514695	3
ENSMUSG00000000826	Dnajc5	0.59832	2	0.59251	1
ENSMUSG00000000827	Tpd52l2	0.528758	2	0.536047	2
ENSMUSG00000000838	Fmr1	0.643705	2	0.645111	1
ENSMUSG00000000869	Il4	NA	NA	NA	NA
ENSMUSG00000000876	Pxmp4	0.53874	1	0.540039	2
ENSMUSG00000000881	Dlg3	0.638997	2	0.635363	1
ENSMUSG00000000884	Gnb1l	NA	NA	NA	NA
ENSMUSG00000000901	Mmp11	0.508596	2	0.544608	2
ENSMUSG00000000902	Smarcb1	0.512393	1	0.520507	2
ENSMUSG00000000915	Hip1r	0.544473	1	0.564324	2
ENSMUSG00000000916	Nsun5	0.535827	2	0.532533	1
ENSMUSG00000000938	Hoxa10	0.566565	2	0.566052	1
ENSMUSG00000000942	Hoxa4	NA	NA	NA	NA
ENSMUSG00000000948	Gm38393	0.526552	1	0.536048	3
ENSMUSG00000000957	Mmp14	0.57034	1	0.603868	2
ENSMUSG00000000959	Oxa1l	0.619458	1	0.571787	3
ENSMUSG00000000976	Heatr6	0.524375	1	0.514684	2
ENSMUSG00000001014	Icam4	NA	NA	NA	NA
ENSMUSG00000001016	Ilf2	0.504121	1	0.542175	2
ENSMUSG00000001017	Chtop	0.51428	2	0.526503	2
ENSMUSG00000001018	Snapin	0.527372	2	0.530489	1
ENSMUSG00000001020	S100a4	0.735084	1	0.643819	2
ENSMUSG00000001025	S100a6	NA	NA	NA	NA
ENSMUSG00000001029	Icam2	0.68369	1	0.600332	2
ENSMUSG00000001034	Mapk7	NA	NA	NA	NA
ENSMUSG00000001036	Epn2	0.51264	2	0.512936	1
ENSMUSG00000001039	B9d1	0.518776	1	0.511369	3
ENSMUSG00000001052	Sec24b	0.535149	2	0.526901	1
ENSMUSG00000001053	N4bp3	NA	NA	NA	NA
ENSMUSG00000001054	Rmnd5b	0.57743	1	0.55057	3
ENSMUSG00000001056	Nhp2	0.59533	1	0.603625	3
ENSMUSG00000001062	Vps9d1	0.512272	1	0.52507	2
ENSMUSG00000001065	Zfp276	NA	NA	NA	NA
ENSMUSG00000001082	Mfsd10	0.532363	1	0.52393	2
ENSMUSG00000001089	Luzp1	0.541667	1	0.526818	3
ENSMUSG00000001098	Kctd10	NA	NA	NA	NA
ENSMUSG00000001100	Poldip2	0.53891	2	0.542767	1
ENSMUSG00000001105	Ift20	NA	NA	NA	NA
ENSMUSG00000001119	Col6a1	0.713013	1	0.665966	3
ENSMUSG00000001120	Pcbp3	0.53517	1	0.530843	3
ENSMUSG00000001123	Lgals9	0.552553	1	0.532181	2
ENSMUSG00000001127	Araf	0.586656	2	0.586764	1
ENSMUSG00000001128	Cfp	NA	NA	NA	NA
ENSMUSG00000001131	Timp1	0.530596	2	0.569989	2
ENSMUSG00000001134	Uxt	0.582287	2	0.581675	1
ENSMUSG00000001138	Cnnm3	0.517511	1	0.523968	2
ENSMUSG00000001143	Lman2l	0.554703	1	0.525322	3
ENSMUSG00000001150	Mcm3ap	0.539199	1	0.525823	3
ENSMUSG00000001151	Pcnt	0.546905	1	0.562657	2
ENSMUSG00000001156	Mxd1	NA	NA	NA	NA
ENSMUSG00000001157	Gmcl1	0.553557	2	0.558305	1
ENSMUSG00000001158	Snrnp27	0.671502	2	0.666467	1
ENSMUSG00000001166	Oas1c	NA	NA	NA	NA
ENSMUSG00000001173	Ocrl	0.546658	2	0.54474	1
ENSMUSG00000001175	Calm1	NA	NA	NA	NA
ENSMUSG00000001211	Agpat3	0.546332	2	0.546326	1
ENSMUSG00000001225	Slc26a3	0.550927	1	0.587793	3
ENSMUSG00000001228	Uhrf1	NA	NA	NA	NA
ENSMUSG00000001229	Dpp9	0.532773	2	0.529045	1
ENSMUSG00000001240	Ramp2	NA	NA	NA	NA
ENSMUSG00000001247	Lsr	0.579785	1	0.595731	2
ENSMUSG00000001248	Gramd1a	0.502913	2	0.515356	3
ENSMUSG00000001270	Ckb	NA	NA	NA	NA
ENSMUSG00000001280	Sp1	0.51211	1	0.507763	2
ENSMUSG00000001285	Myg1	0.547181	1	0.52161	2
ENSMUSG00000001288	Rarg	0.540663	1	0.523369	3
ENSMUSG00000001289	Pfdn5	NA	NA	NA	NA
ENSMUSG00000001300	Efnb2	0.558011	1	0.538087	2
ENSMUSG00000001305	Rrp15	0.501824	2	0.531357	2
ENSMUSG00000001313	Rnd2	0.564246	1	0.614951	3
ENSMUSG00000001323	Srr	0.511643	1	0.540345	3
ENSMUSG00000001333	Sync	NA	NA	NA	NA
ENSMUSG00000001334	Fndc5	NA	NA	NA	NA
ENSMUSG00000001366	Fbxo9	0.500728	1	0.545958	3
ENSMUSG00000001376	Vps50	0.547746	2	0.544976	1
ENSMUSG00000001380	Hars	0.51264	2	0.530039	2
ENSMUSG00000001383	Zmat2	0.546375	2	0.555732	1
ENSMUSG00000001403	Ube2c	0.526856	2	0.524664	1
ENSMUSG00000001415	Smg5	0.511064	1	0.522565	3
ENSMUSG00000001416	Cct3	0.504645	2	0.51052	1
ENSMUSG00000001418	Glmp	0.500269	1	0.544881	2
ENSMUSG00000001419	Mef2d	0.557573	2	0.56002	1
ENSMUSG00000001424	Snd1	0.522834	2	0.525886	1
ENSMUSG00000001435	Col18a1	NA	NA	NA	NA
ENSMUSG00000001436	Slc19a1	0.521512	1	0.561426	3
ENSMUSG00000001440	Kpnb1	0.510788	2	0.523641	3
ENSMUSG00000001441	Npepps	0.509713	1	0.544665	2
ENSMUSG00000001445	Mrpl10	0.555742	1	0.534843	3
ENSMUSG00000001467	Cyp51	0.543844	1	0.526705	2
ENSMUSG00000001472	Tcf25	0.565193	2	0.568654	1
ENSMUSG00000001473	Tubb6	0.522254	2	0.523399	1
ENSMUSG00000001482	Def8	0.505104	2	0.51545	2
ENSMUSG00000001496	Nkx2-1	NA	NA	NA	NA
ENSMUSG00000001497	Pax9	NA	NA	NA	NA
ENSMUSG00000001506	Col1a1	0.648908	1	0.637069	2
ENSMUSG00000001507	Itga3	0.598235	2	0.603623	1
ENSMUSG00000001510	Dlx3	NA	NA	NA	NA
ENSMUSG00000001517	Foxm1	NA	NA	NA	NA
ENSMUSG00000001518	Itfg2	0.529083	2	0.528316	1
ENSMUSG00000001520	Nrip2	0.574426	1	0.538214	2
ENSMUSG00000001521	Tulp3	0.522926	2	0.523542	1
ENSMUSG00000001524	Gtf2h4	0.511615	2	0.511833	3
ENSMUSG00000001525	Tubb5	0.543901	1	0.55146	3
ENSMUSG00000001542	Ell2	0.522353	1	0.596392	3
ENSMUSG00000001552	Jup	0.649022	1	0.604756	2
ENSMUSG00000001555	Fkbp10	0.557834	1	0.584939	2
ENSMUSG00000001569	Nom1	0.510123	2	0.509748	1
ENSMUSG00000001576	Ergic1	0.505889	1	0.558202	2
ENSMUSG00000001583	Tnk1	NA	NA	NA	NA
ENSMUSG00000001604	Tcea3	0.573472	1	0.552923	2
ENSMUSG00000001622	Csn3	0.546502	2	0.546584	1
ENSMUSG00000001627	Ifrd1	0.53242	1	0.530939	2
ENSMUSG00000001630	Stk38l	0.54547	2	0.540616	1
ENSMUSG00000001632	Brpf1	0.50714	2	0.511462	3
ENSMUSG00000001642	Akr1b3	NA	NA	NA	NA
ENSMUSG00000001655	Hoxc13	0.520968	1	0.512605	2
ENSMUSG00000001657	Hoxc8	0.580873	2	0.581003	1
ENSMUSG00000001661	Hoxc6	0.536845	1	0.533285	3
ENSMUSG00000001663	Gstt1	0.607857	1	0.622424	2
ENSMUSG00000001665	Gstt3	0.564642	1	0.565629	2
ENSMUSG00000001666	Ddt	0.632182	1	0.570192	2
ENSMUSG00000001674	Ddx18	0.554674	1	0.555616	2
ENSMUSG00000001687	Ubl3	0.551267	2	0.55466	1
ENSMUSG00000001700	Gramd3	NA	NA	NA	NA
ENSMUSG00000001707	Eef1e1	0.503549	1	0.510868	2
ENSMUSG00000001729	Akt1	0.515185	2	0.533779	3
ENSMUSG00000001739	Cldn15	0.73924	1	0.640523	2
ENSMUSG00000001741	Il16	0.518776	1	0.573085	3
ENSMUSG00000001750	Tcirg1	0.5192	2	0.523528	1
ENSMUSG00000001751	Naglu	0.541426	1	0.539034	3
ENSMUSG00000001755	Coasy	0.562875	1	0.55843	2
ENSMUSG00000001761	Smo	0.666822	2	0.672198	1
ENSMUSG00000001763	Tspan33	0.504404	1	0.527637	2
ENSMUSG00000001767	Crnkl1	0.515722	2	0.520912	1
ENSMUSG00000001768	Rin2	0.710143	2	0.708319	1
ENSMUSG00000001774	Chordc1	0.51259	1	0.510057	2
ENSMUSG00000001783	Rtcb	0.603311	1	0.585984	2
ENSMUSG00000001785	Pwp1	0.544509	1	0.55542	2
ENSMUSG00000001786	Fbxo7	0.552737	1	0.556319	3
ENSMUSG00000001794	Capns1	NA	NA	NA	NA
ENSMUSG00000001827	Folr1	0.516988	2	0.518618	1
ENSMUSG00000001829	Clpb	0.534562	1	0.57839	3
ENSMUSG00000001833	2017-09-07	0.530462	2	0.52778	1
ENSMUSG00000001844	Zdhhc4	0.525435	2	0.525071	1
ENSMUSG00000001847	Rac1	0.603976	2	0.603273	1
ENSMUSG00000001855	Nup214	0.504949	1	0.539318	3
ENSMUSG00000001870	Ltbp1	0.516274	2	0.520526	1
ENSMUSG00000001891	Ugp2	0.581771	1	0.579985	3
ENSMUSG00000001909	Trmt1	0.518748	1	0.509601	2
ENSMUSG00000001910	Nacc1	0.556696	2	0.556189	1
ENSMUSG00000001911	Nfix	0.539581	2	0.542053	1
ENSMUSG00000001918	Slc1a5	0.615831	1	0.557556	3
ENSMUSG00000001924	Uba1	0.548835	2	0.547913	1
ENSMUSG00000001930	Vwf	0.510392	2	0.518353	1
ENSMUSG00000001942	Siae	0.559015	1	0.585524	3
ENSMUSG00000001946	Esam	0.702989	1	0.643223	2
ENSMUSG00000001948	Spa17	0.508964	2	0.528695	2
ENSMUSG00000001962	Fam50a	0.508017	2	0.506461	1
ENSMUSG00000001964	Emd	0.533523	2	0.53938	1
ENSMUSG00000001983	Taco1	NA	NA	NA	NA
ENSMUSG00000001985	Grik3	NA	NA	NA	NA
ENSMUSG00000001986	Gria3	0.602421	2	0.604746	1
ENSMUSG00000001995	Sipa1l2	0.52873	2	0.54194	3
ENSMUSG00000001998	Ap4e1	0.518578	1	0.525742	2
ENSMUSG00000001999	Blvra	0.560711	2	0.563736	1
ENSMUSG00000002006	Pdzd4	NA	NA	NA	NA
ENSMUSG00000002010	Idh3g	0.51575	1	0.55261	3
ENSMUSG00000002014	Ssr4	0.582273	1	0.570129	2
ENSMUSG00000002015	Bcap31	0.526892	2	0.531611	1
ENSMUSG00000002017	Fam98a	0.51047	2	0.507326	3
ENSMUSG00000002020	Ltbp2	0.792734	2	0.794104	1
ENSMUSG00000002028	Kmt2a	0.542359	1	0.539557	2
ENSMUSG00000002031	Ift46	0.572277	1	0.563305	3
ENSMUSG00000002043	Trappc6a	0.53874	2	0.537536	1
ENSMUSG00000002052	Supt6	0.592863	1	0.597544	2
ENSMUSG00000002055	Spag5	0.520289	1	0.512294	2
ENSMUSG00000002058	Unc119	0.661761	1	0.654579	2
ENSMUSG00000002059	Rab34	0.564925	1	0.560901	2
ENSMUSG00000002064	Sdf2	0.650096	1	0.579051	2
ENSMUSG00000002068	Ccne1	0.520197	2	0.517374	1
ENSMUSG00000002076	Hsf2bp	NA	NA	NA	NA
ENSMUSG00000002083	Bbc3	0.55589	2	0.555903	1
ENSMUSG00000002102	Psmc3	0.512513	2	0.513562	2
ENSMUSG00000002103	Acp2	0.531487	2	0.529117	1
ENSMUSG00000002105	Slc39a13	0.552864	2	0.55506	1
ENSMUSG00000002107	Celf2	0.697333	1	0.63039	2
ENSMUSG00000002109	Ddb2	NA	NA	NA	NA
ENSMUSG00000002129	Sf3a1	0.502453	1	0.510849	2
ENSMUSG00000002147	Stat6	0.547435	1	0.560937	3
ENSMUSG00000002205	Vrk3	0.509593	2	0.535197	2
ENSMUSG00000002210	Smg9	0.517193	1	0.51436	2
ENSMUSG00000002221	Paxip1	0.500763	1	0.507231	2
ENSMUSG00000002222	Rmnd5a	0.613364	2	0.609105	1
ENSMUSG00000002227	Mov10	0.578929	2	0.580639	1
ENSMUSG00000002233	Rhoc	0.559213	1	0.619674	3
ENSMUSG00000002249	Tead3	0.524538	2	0.527444	1
ENSMUSG00000002250	Ppard	NA	NA	NA	NA
ENSMUSG00000002265	Peg3	0.699412	2	0.69757	1
ENSMUSG00000002279	Lmf1	0.507592	1	0.511597	2
ENSMUSG00000002280	Narfl	0.511573	2	0.523548	3
ENSMUSG00000002289	Angptl4	0.566989	1	0.65035	3
ENSMUSG00000002297	Dbf4	0.580343	2	0.583512	1
ENSMUSG00000002307	Daxx	0.507614	1	0.53705	3
ENSMUSG00000002308	Cd320	0.532116	1	0.674955	3
ENSMUSG00000002319	Ipo4	0.530554	1	0.561256	2
ENSMUSG00000002320	Tm9sf1	0.505514	1	0.526072	2
ENSMUSG00000002325	Irf9	0.538797	1	0.540077	2
ENSMUSG00000002326	Gmpr2	0.508653	2	0.534424	2
ENSMUSG00000002329	Mdp1	0.529988	1	0.516553	2
ENSMUSG00000002332	Dhrs1	0.556696	1	0.559163	3
ENSMUSG00000002341	Ncan	0.514294	1	0.541952	3
ENSMUSG00000002342	Tmem161a	0.547478	1	0.522979	2
ENSMUSG00000002343	Armc6	NA	NA	NA	NA
ENSMUSG00000002345	Borcs8	0.525421	1	0.515542	3
ENSMUSG00000002346	Slc25a42	0.522636	2	0.523456	1
ENSMUSG00000002365	Snx9	0.512385	1	0.528974	2
ENSMUSG00000002372	Ranbp3	0.518734	2	0.522371	2
ENSMUSG00000002379	Ndufa11	NA	NA	NA	NA
ENSMUSG00000002393	Nr2f6	0.519045	2	0.52635	2
ENSMUSG00000002395	Use1	0.500813	1	0.574666	2
ENSMUSG00000002396	Ocel1	0.508413	2	0.510678	1
ENSMUSG00000002409	Dyrk1b	NA	NA	NA	NA
ENSMUSG00000002413	Braf	0.561376	2	0.561185	1
ENSMUSG00000002416	Ndufb2	0.555494	2	0.551944	1
ENSMUSG00000002428	Hltf	0.50813	2	0.56137	2
ENSMUSG00000002455	Prpf6	0.528553	1	0.520577	2
ENSMUSG00000002458	Rgs19	0.511997	1	0.510678	2
ENSMUSG00000002459	Rgs20	0.518486	2	0.51578	1
ENSMUSG00000002475	Abhd3	NA	NA	NA	NA
ENSMUSG00000002477	Snrpd1	0.507091	2	0.514868	3
ENSMUSG00000002486	Tchp	0.540748	2	0.540923	1
ENSMUSG00000002489	Tiam1	0.521166	1	0.537847	3
ENSMUSG00000002496	Tsc2	0.548439	2	0.556389	1
ENSMUSG00000002504	Slc9a3r2	0.52709	1	0.549488	2
ENSMUSG00000002524	Puf60	0.545286	1	0.524185	3
ENSMUSG00000002546	Golga2	0.503938	2	0.50815	2
ENSMUSG00000002550	Uck1	0.51281	2	0.513479	1
ENSMUSG00000002565	Scin	NA	NA	NA	NA
ENSMUSG00000002580	Mien1	0.59668	1	0.546503	2
ENSMUSG00000002602	Axl	0.770247	2	0.763979	1
ENSMUSG00000002603	Tgfb1	NA	NA	NA	NA
ENSMUSG00000002608	Ccdc97	0.525959	2	0.526529	1
ENSMUSG00000002617	Zfp40	NA	NA	NA	NA
ENSMUSG00000002625	Akap8l	0.540748	2	0.543782	1
ENSMUSG00000002635	Pdcd2l	0.555735	2	0.55769	1
ENSMUSG00000002658	Gtf2f1	0.5069	2	0.515514	2
ENSMUSG00000002660	Clpp	0.505726	1	0.516616	2
ENSMUSG00000002661	Alkbh7	0.501442	1	0.551367	3
ENSMUSG00000002679	Med6	0.504878	1	0.513663	2
ENSMUSG00000002688	Prkd1	0.511452	2	0.51185	1
ENSMUSG00000002718	Cse1l	0.514577	2	0.521118	3
ENSMUSG00000002728	Naa20	0.513319	1	0.529211	3
ENSMUSG00000002731	Prkra	0.517659	2	0.520111	1
ENSMUSG00000002732	Fkbp7	0.515977	1	0.508507	3
ENSMUSG00000002733	Plekha3	0.542246	2	0.544726	1
ENSMUSG00000002741	Ykt6	0.505882	2	0.507833	1
ENSMUSG00000002748	Baz1b	0.572715	2	0.576401	1
ENSMUSG00000002763	Pex6	0.521533	1	0.537563	3
ENSMUSG00000002767	Mrpl2	0.554434	1	0.550063	3
ENSMUSG00000002768	Mea1	0.519059	1	0.553803	3
ENSMUSG00000002769	Gnmt	NA	NA	NA	NA
ENSMUSG00000002771	Grin2d	NA	NA	NA	NA
ENSMUSG00000002778	Kdelr1	0.506504	1	0.517839	2
ENSMUSG00000002781	Tmem143	NA	NA	NA	NA
ENSMUSG00000002791	Pdxk-ps	NA	NA	NA	NA
ENSMUSG00000002797	Ggct	0.519101	2	0.521069	1
ENSMUSG00000002799	Jag2	NA	NA	NA	NA
ENSMUSG00000002803	Btbd6	0.547449	2	0.547141	1
ENSMUSG00000002804	Nudt14	0.564995	1	0.548932	3
ENSMUSG00000002808	Epdr1	NA	NA	NA	NA
ENSMUSG00000002812	Flii	0.529465	1	0.512877	2
ENSMUSG00000002814	Top3a	NA	NA	NA	NA
ENSMUSG00000002820	Atg4d	0.517914	1	0.563297	2
ENSMUSG00000002825	Qtrt1	0.514881	1	0.517866	3
ENSMUSG00000002833	Hdgfrp2	0.542769	2	0.541417	1
ENSMUSG00000002835	Chaf1a	NA	NA	NA	NA
ENSMUSG00000002844	Adprh	0.544099	1	0.606172	3
ENSMUSG00000002845	Tmem39a	0.52733	1	0.516338	2
ENSMUSG00000002846	Timmdc1	0.503747	1	0.539418	2
ENSMUSG00000002870	Mcm2	0.56665	2	0.570233	1
ENSMUSG00000002871	Tpra1	0.569053	2	0.567167	1
ENSMUSG00000002881	Nab1	0.560061	2	0.556933	1
ENSMUSG00000002885	Adgre5	NA	NA	NA	NA
ENSMUSG00000002897	Il17ra	0.563362	2	0.56558	1
ENSMUSG00000002900	Lamb1	0.569456	1	0.544684	2
ENSMUSG00000002908	Kcnn1	NA	NA	NA	NA
ENSMUSG00000002910	Arrdc2	NA	NA	NA	NA
ENSMUSG00000002948	Map2k7	0.510618	2	0.541853	3
ENSMUSG00000002949	Timm44	0.53553	1	0.535261	2
ENSMUSG00000002957	Ap2a2	0.604881	2	0.602244	1
ENSMUSG00000002963	Pnkp	0.519921	2	0.520798	1
ENSMUSG00000002968	Med25	0.511509	1	0.516845	2
ENSMUSG00000002980	Bcam	0.516733	2	0.537922	2
ENSMUSG00000002981	Clptm1	0.52504	2	0.521055	1
ENSMUSG00000002983	Relb	0.551168	2	0.552687	1
ENSMUSG00000002984	Tomm40	0.520954	2	0.525143	1
ENSMUSG00000002985	Apoe	0.632027	1	0.577326	3
ENSMUSG00000002996	Hbp1	0.541271	1	0.522923	3
ENSMUSG00000003031	Cdkn1b	0.563214	2	0.561464	1
ENSMUSG00000003032	Klf4	0.603	1	0.552245	3
ENSMUSG00000003033	Ap1m1	0.512725	2	0.549358	3
ENSMUSG00000003037	Rab8a	0.503959	2	0.524815	3
ENSMUSG00000003038	Hmgn2	0.579247	1	0.567264	2
ENSMUSG00000003039	Fam32a	0.584486	2	0.586985	1
ENSMUSG00000003062	Stard3nl	0.518819	2	0.517424	1
ENSMUSG00000003068	Stk11	0.538839	1	0.538208	2
ENSMUSG00000003070	Efna2	0.503683	2	0.520539	2
ENSMUSG00000003072	Atp5d	NA	NA	NA	NA
ENSMUSG00000003099	Ppp5c	0.518974	1	0.512809	3
ENSMUSG00000003119	Cdk12	0.519405	1	0.525216	2
ENSMUSG00000003123	Lipe	NA	NA	NA	NA
ENSMUSG00000003131	Pafah1b2	0.53095	1	0.520431	2
ENSMUSG00000003134	Tbc1d8	NA	NA	NA	NA
ENSMUSG00000003135	Cnot11	0.520445	2	0.527631	2
ENSMUSG00000003153	Slc2a3	0.509141	1	0.512735	3
ENSMUSG00000003154	Foxj2	0.543088	2	0.534598	1
ENSMUSG00000003161	Sri	0.513785	2	0.515223	1
ENSMUSG00000003166	Dgcr2	0.527585	1	0.548913	3
ENSMUSG00000003178	NA	NA	NA	NA	NA
ENSMUSG00000003184	Irf3	0.590749	2	0.590938	1
ENSMUSG00000003190	Bcl2l12	NA	NA	NA	NA
ENSMUSG00000003198	Zfp959	NA	NA	NA	NA
ENSMUSG00000003199	Mpnd	0.506348	1	0.523406	3
ENSMUSG00000003200	Sh3gl1	0.505882	2	0.514557	2
ENSMUSG00000003208	Ccdc94	NA	NA	NA	NA
ENSMUSG00000003226	Ranbp2	0.500558	2	0.503641	3
ENSMUSG00000003227	Edar	NA	NA	NA	NA
ENSMUSG00000003228	Grk5	NA	NA	NA	NA
ENSMUSG00000003233	Dvl3	0.548665	1	0.632601	3
ENSMUSG00000003234	Abcf3	0.549082	1	0.523682	2
ENSMUSG00000003235	Eif2b5	0.534703	1	0.529915	3
ENSMUSG00000003269	Cyth2	0.533325	2	0.535935	1
ENSMUSG00000003273	Car11	0.538302	1	0.553461	2
ENSMUSG00000003279	Dlgap1	0.504157	1	0.547137	2
ENSMUSG00000003299	Mrpl4	0.555127	1	0.526769	2
ENSMUSG00000003308	Keap1	0.553218	1	0.525413	2
ENSMUSG00000003316	Glg1	0.514464	2	0.518074	2
ENSMUSG00000003344	Btbd2	0.540323	1	0.521625	3
ENSMUSG00000003345	Csnk1g2	0.520303	1	0.529076	2
ENSMUSG00000003346	Abhd17a	0.566975	1	0.563145	2
ENSMUSG00000003348	Mob3a	NA	NA	NA	NA
ENSMUSG00000003352	Cacnb3	0.535396	1	0.561541	2
ENSMUSG00000003354	Ccdc65	NA	NA	NA	NA
ENSMUSG00000003355	Fkbp11	0.658636	1	0.580325	2
ENSMUSG00000003360	Ddx23	NA	NA	NA	NA
ENSMUSG00000003363	Pld3	0.556788	2	0.555546	1
ENSMUSG00000003378	Grik5	0.522374	2	0.532246	3
ENSMUSG00000003380	Rabac1	0.534428	1	0.529019	3
ENSMUSG00000003382	Etv3	0.516486	1	0.54309	3
ENSMUSG00000003402	Prkcsh	0.55237	1	0.562422	2
ENSMUSG00000003410	Elavl3	NA	NA	NA	NA
ENSMUSG00000003411	Rab3b	NA	NA	NA	NA
ENSMUSG00000003420	Fcgrt	0.55003	1	0.56722	2
ENSMUSG00000003421	Nosip	0.544996	1	0.57869	2
ENSMUSG00000003423	Pih1d1	0.532858	1	0.519316	2
ENSMUSG00000003429	Rps11	NA	NA	NA	NA
ENSMUSG00000003435	Supt5	0.515652	1	0.540977	2
ENSMUSG00000003436	Dll3	NA	NA	NA	NA
ENSMUSG00000003437	Paf1	0.551839	2	0.550157	1
ENSMUSG00000003438	Timm50	0.532187	2	0.531375	1
ENSMUSG00000003444	Med29	0.514224	1	0.508711	3
ENSMUSG00000003452	Bicd1	0.626584	1	0.702441	3
ENSMUSG00000003458	Ncstn	0.506362	1	0.521798	3
ENSMUSG00000003464	Pex19	0.52774	2	0.519754	1
ENSMUSG00000003500	Impdh1	NA	NA	NA	NA
ENSMUSG00000003518	Dusp3	0.588056	1	0.58857	2
ENSMUSG00000003526	Prodh	0.501718	2	0.535634	3
ENSMUSG00000003527	Dgcr14	0.520642	1	0.561846	3
ENSMUSG00000003528	Slc25a1	0.607157	1	0.575591	2
ENSMUSG00000003531	Dgcr6	0.555911	1	0.559304	2
ENSMUSG00000003534	Ddr1	0.643204	1	0.60208	3
ENSMUSG00000003541	Ier3	NA	NA	NA	NA
ENSMUSG00000003545	Fosb	0.643168	1	0.661639	3
ENSMUSG00000003546	Klc4	0.511997	2	0.512111	2
ENSMUSG00000003549	Ercc1	0.547322	2	0.546184	1
ENSMUSG00000003559	As3mt	0.501569	1	0.506122	2
ENSMUSG00000003573	Homer3	0.524545	2	0.520354	1
ENSMUSG00000003575	Crtc1	0.534209	1	0.544901	3
ENSMUSG00000003581	Rnf215	0.502177	1	0.529872	3
ENSMUSG00000003604	Aven	0.51534	1	0.522701	3
ENSMUSG00000003617	Cp	0.543081	2	0.545126	1
ENSMUSG00000003623	Crot	0.601155	1	0.596924	3
ENSMUSG00000003644	Rps6ka1	0.549203	1	0.534558	3
ENSMUSG00000003660	Snrnp200	0.564501	2	0.564608	1
ENSMUSG00000003662	Ciao1	0.523329	2	0.524114	1
ENSMUSG00000003680	Taf6l	0.555975	1	0.58485	3
ENSMUSG00000003721	Insig2	0.595182	1	0.618799	2
ENSMUSG00000003731	Kpna6	0.559192	1	0.539931	3
ENSMUSG00000003746	Man1a	0.63764	1	0.621863	3
ENSMUSG00000003752	Itpkc	NA	NA	NA	NA
ENSMUSG00000003762	Coq8b	0.52897	2	0.526015	1
ENSMUSG00000003778	Brd8	0.540578	2	0.54078	1
ENSMUSG00000003779	Kif20a	0.521533	2	0.521498	1
ENSMUSG00000003808	Farsa	0.506638	2	0.504136	3
ENSMUSG00000003809	Gcdh	0.509275	2	0.51893	3
ENSMUSG00000003810	Mast2	0.543293	1	0.552162	2
ENSMUSG00000003812	Dnase2a	0.509826	2	0.520797	3
ENSMUSG00000003813	Rad23a	0.505373	2	0.517301	2
ENSMUSG00000003814	Calr	NA	NA	NA	NA
ENSMUSG00000003824	Syce2	0.552016	2	0.5504	1
ENSMUSG00000003847	Nfat5	0.547138	2	0.553052	1
ENSMUSG00000003848	Nob1	0.508766	1	0.527337	3
ENSMUSG00000003849	Nqo1	0.602322	1	0.591879	3
ENSMUSG00000003865	Gys1	0.521385	1	0.522764	2
ENSMUSG00000003868	Ruvbl2	0.517539	2	0.517439	1
ENSMUSG00000003873	Bax	0.530681	2	0.52748	1
ENSMUSG00000003923	Tfam	0.511452	1	0.527352	2
ENSMUSG00000003929	Zfp81	0.506815	2	0.53925	3
ENSMUSG00000003948	Mmd	NA	NA	NA	NA
ENSMUSG00000003949	Hlf	0.586232	1	0.544678	2
ENSMUSG00000003955	Fam162a	0.649488	1	0.588355	3
ENSMUSG00000003970	Rpl8	NA	NA	NA	NA
ENSMUSG00000003992	Ssbp2	0.530893	1	0.525106	3
ENSMUSG00000004018	Fancl	0.528193	1	0.540048	3
ENSMUSG00000004032	Gstm5	0.573931	2	0.577616	1
ENSMUSG00000004040	Stat3	NA	NA	NA	NA
ENSMUSG00000004043	Stat5a	0.508045	1	0.513904	3
ENSMUSG00000004044	Ptrf	NA	NA	NA	NA
ENSMUSG00000004054	Map3k11	0.549521	2	0.553323	1
ENSMUSG00000004056	Akt2	0.554632	2	0.55769	1
ENSMUSG00000004069	Dnaja3	0.528136	1	0.547652	3
ENSMUSG00000004070	Hmox2	0.59721	1	0.564127	2
ENSMUSG00000004071	Cdip1	0.612303	1	0.57886	3
ENSMUSG00000004085	Map3k20	NA	NA	NA	NA
ENSMUSG00000004096	Cwc15	0.521498	1	0.535733	3
ENSMUSG00000004099	Dnmt1	0.53382	2	0.537793	1
ENSMUSG00000004100	Ppan	0.541271	1	0.539306	3
ENSMUSG00000004113	Cacna1b	NA	NA	NA	NA
ENSMUSG00000004127	Trmt10a	0.52002	2	0.527809	1
ENSMUSG00000004187	Kifc2	NA	NA	NA	NA
ENSMUSG00000004207	Psap	NA	NA	NA	NA
ENSMUSG00000004221	Ikbkg	0.629277	1	0.58464	3
ENSMUSG00000004233	Wars2	NA	NA	NA	NA
ENSMUSG00000004263	Atn1	0.542367	2	0.545662	1
ENSMUSG00000004264	Phb2	0.583856	2	0.582447	1
ENSMUSG00000004266	Ptpn6	NA	NA	NA	NA
ENSMUSG00000004267	Eno2	0.500438	1	0.509675	3
ENSMUSG00000004268	Emg1	0.559792	2	0.56488	1
ENSMUSG00000004270	Lpcat3	0.555127	2	0.550715	1
ENSMUSG00000004285	Atp6v1f	NA	NA	NA	NA
ENSMUSG00000004317	Clcn5	0.611427	2	0.612579	1
ENSMUSG00000004319	Clcn3	0.500396	2	0.511425	3
ENSMUSG00000004356	Utp20	0.515652	1	0.521736	3
ENSMUSG00000004359	Spic	0.517369	1	0.515793	2
ENSMUSG00000004360	9330159F19Rik	0.516295	1	0.511505	3
ENSMUSG00000004364	Cul3	0.520034	1	0.516547	2
ENSMUSG00000004371	Il11	NA	NA	NA	NA
ENSMUSG00000004383	Large1	0.505769	2	0.511382	2
ENSMUSG00000004393	Ddx56	0.511466	1	0.512426	3
ENSMUSG00000004394	Tmed4	0.60949	1	0.549342	2
ENSMUSG00000004415	Col26a1	NA	NA	NA	NA
ENSMUSG00000004446	Bid	0.553981	2	0.560535	1
ENSMUSG00000004451	Ralb	0.569774	1	0.553525	2
ENSMUSG00000004455	Ppp1cc	0.541377	2	0.535828	1
ENSMUSG00000004460	Dnajb11	0.529748	1	0.54461	3
ENSMUSG00000004462	Tbccd1	0.523965	2	0.530425	1
ENSMUSG00000004473	Clec11a	NA	NA	NA	NA
ENSMUSG00000004500	Zfp324	NA	NA	NA	NA
ENSMUSG00000004508	Gab2	0.53512	1	0.518917	3
ENSMUSG00000004530	Coro1c	0.606931	2	0.610792	1
ENSMUSG00000004535	Tax1bp1	NA	NA	NA	NA
ENSMUSG00000004542	Psg19	NA	NA	NA	NA
ENSMUSG00000004558	Ndrg2	0.810287	1	0.747286	3
ENSMUSG00000004561	Mettl17	0.525414	1	0.52735	3
ENSMUSG00000004562	Arhgef40	NA	NA	NA	NA
ENSMUSG00000004565	Pnpla6	0.519186	2	0.583187	3
ENSMUSG00000004567	Mcoln1	0.528291	1	0.514848	2
ENSMUSG00000004568	Arhgef18	0.542147	2	0.535177	1
ENSMUSG00000004591	Pkn2	0.539701	2	0.542653	1
ENSMUSG00000004609	Cd33	NA	NA	NA	NA
ENSMUSG00000004610	Etfb	0.514506	1	0.525384	3
ENSMUSG00000004626	Stxbp2	0.503535	2	0.54867	2
ENSMUSG00000004631	Sgce	0.516146	2	0.513951	1
ENSMUSG00000004633	Chn2	0.525435	1	0.51763	2
ENSMUSG00000004637	Wwox	0.518635	1	0.56354	3
ENSMUSG00000004642	Slbp	0.522396	1	0.537353	3
ENSMUSG00000004651	Tyr	0.507564	2	0.541037	3
ENSMUSG00000004661	Arid3b	NA	NA	NA	NA
ENSMUSG00000004665	Cnn2	0.507621	2	0.578798	2
ENSMUSG00000004667	Polr2e	0.554653	1	0.555965	2
ENSMUSG00000004677	Myo9b	0.529097	2	0.527787	1
ENSMUSG00000004748	Mtfp1	NA	NA	NA	NA
ENSMUSG00000004768	Rab23	0.502573	2	0.521044	3
ENSMUSG00000004771	Rab11a	0.643211	1	0.583456	2
ENSMUSG00000004788	Eif2b2	0.542013	1	0.544771	3
ENSMUSG00000004789	Dlst	0.552511	1	0.55172	3
ENSMUSG00000004798	Ulk2	0.549683	2	0.551658	1
ENSMUSG00000004814	Ccl24	NA	NA	NA	NA
ENSMUSG00000004815	Dgkq	NA	NA	NA	NA
ENSMUSG00000004842	Pou1f1	0.562429	2	0.564322	1
ENSMUSG00000004843	Chmp2b	0.503252	1	0.507938	3
ENSMUSG00000004846	Plod3	0.525612	2	0.528238	1
ENSMUSG00000004849	Ap1s1	0.570764	2	0.571298	1
ENSMUSG00000004864	Mapk13	0.566317	1	0.556202	3
ENSMUSG00000004865	Srpk1	0.514337	2	0.519969	1
ENSMUSG00000004872	Pax3	NA	NA	NA	NA
ENSMUSG00000004880	Lbr	0.527966	1	0.523074	2
ENSMUSG00000004885	Crabp2	NA	NA	NA	NA
ENSMUSG00000004891	Nes	NA	NA	NA	NA
ENSMUSG00000004895	Prcc	0.553974	1	0.592423	3
ENSMUSG00000004896	Rrnad1	0.510809	2	0.507426	1
ENSMUSG00000004897	Hdgf	0.574221	2	0.57768	1
ENSMUSG00000004929	Thop1	NA	NA	NA	NA
ENSMUSG00000004931	Apba3	0.588621	1	0.569154	3
ENSMUSG00000004934	Pias4	0.665034	1	0.572625	2
ENSMUSG00000004936	Map2k1	0.582994	1	0.639859	3
ENSMUSG00000004937	Sgta	0.562606	1	0.555516	3
ENSMUSG00000004939	Nmrk2	0.536435	1	0.531776	3
ENSMUSG00000004945	Tmem242	0.538097	1	0.530774	2
ENSMUSG00000004947	Dtx2	0.507522	1	0.539813	3
ENSMUSG00000004951	Hspb1	0.798976	1	0.707192	2
ENSMUSG00000004952	Rasa4	NA	NA	NA	NA
ENSMUSG00000004980	Hnrnpa2b1	NA	NA	NA	NA
ENSMUSG00000004994	Ccdc130	0.50591	2	0.505675	3
ENSMUSG00000004996	Mri1	0.534739	1	0.521458	2
ENSMUSG00000005034	Prkacb	0.527669	2	0.546533	3
ENSMUSG00000005043	Sgsh	0.502114	1	0.571484	3
ENSMUSG00000005054	Cstb	0.520749	2	0.523992	1
ENSMUSG00000005057	Sh2b2	NA	NA	NA	NA
ENSMUSG00000005069	Pex5	0.576108	2	0.575643	1
ENSMUSG00000005078	Jkamp	NA	NA	NA	NA
ENSMUSG00000005089	Slc1a2	0.57994	1	0.551497	3
ENSMUSG00000005102	Eif2ak4	0.523612	2	0.528674	1
ENSMUSG00000005103	Wdr1	0.559552	2	0.55679	1
ENSMUSG00000005124	Wisp1	0.570241	2	0.567746	1
ENSMUSG00000005125	Ndrg1	NA	NA	NA	NA
ENSMUSG00000005142	Man2b1	0.537482	1	0.549228	2
ENSMUSG00000005148	Klf5	NA	NA	NA	NA
ENSMUSG00000005150	Wdr83	0.511226	2	0.511002	2
ENSMUSG00000005161	Prdx2	NA	NA	NA	NA
ENSMUSG00000005198	Polr2a	0.579693	1	0.588145	3
ENSMUSG00000005204	Senp3	0.573691	1	0.552363	3
ENSMUSG00000005225	Plekha8	0.55449	2	0.562228	1
ENSMUSG00000005233	Spc25	0.528836	2	0.530203	1
ENSMUSG00000005262	Ufd1	0.574907	1	0.557796	2
ENSMUSG00000005267	Zfp287	0.560344	1	0.553698	3
ENSMUSG00000005268	Prlr	NA	NA	NA	NA
ENSMUSG00000005299	Letm1	0.541363	2	0.545133	1
ENSMUSG00000005312	Ubqln1	0.538372	2	0.542925	1
ENSMUSG00000005338	Cadm3	NA	NA	NA	NA
ENSMUSG00000005354	Txn2	0.600491	1	0.557717	3
ENSMUSG00000005360	Slc1a3	0.614947	1	0.564121	2
ENSMUSG00000005362	Crbn	0.576681	2	0.579567	1
ENSMUSG00000005364	Il5ra	NA	NA	NA	NA
ENSMUSG00000005370	Msh6	0.538408	2	0.541374	1
ENSMUSG00000005371	Fbxo11	0.577254	2	0.578095	1
ENSMUSG00000005373	Mlxipl	0.509006	1	0.534843	3
ENSMUSG00000005374	Tbl2	0.528899	1	0.521848	3
ENSMUSG00000005378	Wbscr22	0.518819	2	0.519297	1
ENSMUSG00000005410	Mcm5	0.513616	2	0.515502	1
ENSMUSG00000005413	Hmox1	0.589003	2	0.590938	1
ENSMUSG00000005417	Mprip	0.553381	2	0.558848	1
ENSMUSG00000005442	Cic	0.510788	2	0.511621	1
ENSMUSG00000005447	Pafah1b3	0.557035	1	0.52995	2
ENSMUSG00000005469	Prkaca	0.50087	1	0.532029	2
ENSMUSG00000005470	Asf1b	0.514478	2	0.51528	1
ENSMUSG00000005481	Ddx39	0.544791	2	0.541495	1
ENSMUSG00000005483	Dnajb1	0.50345	1	0.511894	3
ENSMUSG00000005493	Msh4	0.514916	1	0.512675	2
ENSMUSG00000005501	Usp40	0.501739	1	0.518518	2
ENSMUSG00000005505	Kbtbd4	0.505641	2	0.512636	3
ENSMUSG00000005506	Celf1	0.59902	2	0.603967	1
ENSMUSG00000005510	Ndufs3	0.556187	2	0.551901	1
ENSMUSG00000005514	Por	0.546587	1	0.55078	3
ENSMUSG00000005533	Igf1r	NA	NA	NA	NA
ENSMUSG00000005534	Insr	0.559736	2	0.560435	1
ENSMUSG00000005540	Fcer2a	NA	NA	NA	NA
ENSMUSG00000005566	Trim28	0.512569	1	0.505551	2
ENSMUSG00000005575	Ube2m	0.551889	2	0.550486	1
ENSMUSG00000005580	Adcy9	NA	NA	NA	NA
ENSMUSG00000005583	Mef2c	NA	NA	NA	NA
ENSMUSG00000005609	Ctr9	0.514973	1	0.508284	3
ENSMUSG00000005610	Eif4g2	NA	NA	NA	NA
ENSMUSG00000005615	Pcyt1a	0.590445	1	0.577302	3
ENSMUSG00000005621	Zfp592	0.517277	2	0.523413	1
ENSMUSG00000005625	Psmd4	0.513304	2	0.5211	3
ENSMUSG00000005640	Insrr	NA	NA	NA	NA
ENSMUSG00000005649	Cabp5	NA	NA	NA	NA
ENSMUSG00000005656	Snx6	0.648385	1	0.604763	3
ENSMUSG00000005667	Mthfd2	0.529903	2	0.533619	1
ENSMUSG00000005674	Tomm40l	0.516839	1	0.541408	3
ENSMUSG00000005682	Pan2	0.516486	2	0.517524	1
ENSMUSG00000005683	Cs	0.514648	1	0.521693	2
ENSMUSG00000005686	Ampd3	NA	NA	NA	NA
ENSMUSG00000005687	Bcas2	0.541306	2	0.543282	1
ENSMUSG00000005698	Ctcf	0.519844	2	0.521048	1
ENSMUSG00000005699	Pard6a	0.512894	2	0.539862	2
ENSMUSG00000005718	Tfap4	NA	NA	NA	NA
ENSMUSG00000005732	Ranbp1	0.593612	1	0.544412	2
ENSMUSG00000005763	Cd247	NA	NA	NA	NA
ENSMUSG00000005774	Rfx5	0.568311	2	0.562128	1
ENSMUSG00000005779	Psmb4	0.547916	2	0.5492	1
ENSMUSG00000005802	Slc30a4	0.577027	2	0.580174	1
ENSMUSG00000005803	Sqrdl	NA	NA	NA	NA
ENSMUSG00000005804	Bloc1s6	0.505585	2	0.510363	1
ENSMUSG00000005813	Metap1	0.524898	1	0.519016	3
ENSMUSG00000005823	Gpr108	0.520063	1	0.514058	3
ENSMUSG00000005836	Gata6	NA	NA	NA	NA
ENSMUSG00000005846	Rsl1d1	0.611554	1	0.582031	3
ENSMUSG00000005871	Apc	0.578781	2	0.577945	1
ENSMUSG00000005873	Reep5	0.603898	2	0.606254	1
ENSMUSG00000005881	Ergic3	0.511735	1	0.516807	2
ENSMUSG00000005882	Uqcc1	0.509176	1	0.548987	3
ENSMUSG00000005883	Spo11	NA	NA	NA	NA
ENSMUSG00000005886	Ncoa2	0.51732	2	0.514165	1
ENSMUSG00000005893	Nr2c2	0.507536	1	0.553092	3
ENSMUSG00000005897	Nr2c1	0.533523	2	0.534205	1
ENSMUSG00000005899	Smpd4	0.524375	1	0.576671	3
ENSMUSG00000005907	Pex1	0.510272	2	0.556418	3
ENSMUSG00000005917	Otx1	NA	NA	NA	NA
ENSMUSG00000005936	Kctd20	0.530299	2	0.528917	1
ENSMUSG00000005949	Ctns	0.516104	1	0.54181	3
ENSMUSG00000005951	Shpk	0.544099	1	0.519449	3
ENSMUSG00000005958	Ephb3	NA	NA	NA	NA
ENSMUSG00000005968	Tuft1	0.520642	1	0.542842	3
ENSMUSG00000005973	Rcn1	0.51305	2	0.561846	2
ENSMUSG00000005981	Trap1	0.560252	1	0.550375	2
ENSMUSG00000005982	Naa60	0.538811	1	0.548239	3
ENSMUSG00000005983	1700037C18Rik	0.506051	2	0.502187	1
ENSMUSG00000005986	Ankrd13d	NA	NA	NA	NA
ENSMUSG00000006005	Tpr	NA	NA	NA	NA
ENSMUSG00000006010	BC003331	0.569336	1	0.541241	3
ENSMUSG00000006014	Prg4	0.52207	2	0.528245	1
ENSMUSG00000006019	Dhx34	0.539475	2	0.538493	1
ENSMUSG00000006021	Kptn	NA	NA	NA	NA
ENSMUSG00000006024	Napa	0.561927	2	0.561621	1
ENSMUSG00000006050	Sra1	0.500042	1	0.51804	3
ENSMUSG00000006057	Atp5g1	NA	NA	NA	NA
ENSMUSG00000006058	Snf8	NA	NA	NA	NA
ENSMUSG00000006095	Tbcb	0.5096	2	0.508605	1
ENSMUSG00000006127	Inpp5k	0.531084	1	0.527541	3
ENSMUSG00000006134	Crkl	NA	NA	NA	NA
ENSMUSG00000006169	Clint1	0.510576	2	0.517081	1
ENSMUSG00000006191	Cdkal1	0.503916	1	0.513471	3
ENSMUSG00000006205	Htra1	NA	NA	NA	NA
ENSMUSG00000006215	Zbtb17	0.535969	1	0.529501	3
ENSMUSG00000006219	Fblim1	NA	NA	NA	NA
ENSMUSG00000006221	Hspb7	NA	NA	NA	NA
ENSMUSG00000006235	Epor	NA	NA	NA	NA
ENSMUSG00000006241	Ccdc159	NA	NA	NA	NA
ENSMUSG00000006262	Mob1b	0.566664	2	0.559277	1
ENSMUSG00000006273	Atp6v1b2	NA	NA	NA	NA
ENSMUSG00000006276	Eps15l1	0.520968	1	0.518806	3
ENSMUSG00000006281	Tep1	0.531565	1	0.540271	3
ENSMUSG00000006288	Ttc5	0.525796	1	0.54913	3
ENSMUSG00000006289	Osgep	0.573055	1	0.558594	3
ENSMUSG00000006299	Aamp	0.566897	1	0.608247	2
ENSMUSG00000006301	Tmbim1	0.570354	1	0.58433	2
ENSMUSG00000006304	Arpc2	NA	NA	NA	NA
ENSMUSG00000006307	Kmt2b	0.545937	2	0.545226	1
ENSMUSG00000006313	Upk1a	NA	NA	NA	NA
ENSMUSG00000006315	Tmem147	0.555402	2	0.550436	1
ENSMUSG00000006333	Rps9	NA	NA	NA	NA
ENSMUSG00000006335	Tfpt	NA	NA	NA	NA
ENSMUSG00000006342	Susd2	0.543349	2	0.543067	1
ENSMUSG00000006344	Ggt5	0.558633	1	0.579286	3
ENSMUSG00000006356	Crip2	0.581962	1	0.540052	2
ENSMUSG00000006360	Crip1	NA	NA	NA	NA
ENSMUSG00000006362	Cbfa2t3	0.556866	1	0.646158	3
ENSMUSG00000006369	Fbln1	0.659774	1	0.578849	2
ENSMUSG00000006373	Pgrmc1	NA	NA	NA	NA
ENSMUSG00000006378	Gcat	0.51305	1	0.535844	2
ENSMUSG00000006390	Elovl1	0.552214	1	0.572986	3
ENSMUSG00000006392	Med8	0.547336	1	0.537056	3
ENSMUSG00000006395	Hyi	0.553515	1	0.541	3
ENSMUSG00000006398	Cdc20	NA	NA	NA	NA
ENSMUSG00000006403	Adamts4	NA	NA	NA	NA
ENSMUSG00000006412	Pfdn2	0.662482	1	0.57222	2
ENSMUSG00000006418	Rnf114	0.551161	2	0.554838	1
ENSMUSG00000006423	C330007P06Rik	0.512032	2	0.514119	2
ENSMUSG00000006435	Neurl1a	0.619175	1	0.562996	3
ENSMUSG00000006442	Srm	0.557615	1	0.567226	2
ENSMUSG00000006445	Epha2	0.601919	1	0.590002	2
ENSMUSG00000006456	Rbm14	0.556088	2	0.550014	1
ENSMUSG00000006457	Actn3	0.5618	2	0.557333	1
ENSMUSG00000006463	Zdhhc24	0.545293	2	0.541166	1
ENSMUSG00000006464	Bbs1	NA	NA	NA	NA
ENSMUSG00000006471	Ndor1	0.513856	2	0.533989	3
ENSMUSG00000006476	Nsmf	0.534315	2	0.533019	1
ENSMUSG00000006494	Pdk1	0.551451	1	0.561611	3
ENSMUSG00000006498	Ptbp1	0.529635	2	0.528488	1
ENSMUSG00000006517	Mvd	0.532264	1	0.517098	2
ENSMUSG00000006526	Tmem110	NA	NA	NA	NA
ENSMUSG00000006527	Sfmbt1	0.516655	1	0.521131	3
ENSMUSG00000006542	Prkag3	NA	NA	NA	NA
ENSMUSG00000006575	Rundc3a	NA	NA	NA	NA
ENSMUSG00000006576	Slc4a3	0.513128	1	0.533891	3
ENSMUSG00000006585	Cdt1	0.519313	2	0.514194	1
ENSMUSG00000006586	Runx1t1	0.547046	1	0.541909	2
ENSMUSG00000006589	Aprt	0.61909	1	0.562372	2
ENSMUSG00000006599	Gtf2h1	0.55203	2	0.549714	1
ENSMUSG00000006611	Hfe	NA	NA	NA	NA
ENSMUSG00000006641	Slc5a6	NA	NA	NA	NA
ENSMUSG00000006642	Tcf23	NA	NA	NA	NA
ENSMUSG00000006649	Nphs1	NA	NA	NA	NA
ENSMUSG00000006651	Aplp1	0.501873	2	0.57497	2
ENSMUSG00000006673	Qrich1	0.507805	2	0.513341	3
ENSMUSG00000006676	Usp19	0.543264	1	0.574856	2
ENSMUSG00000006678	Pola1	0.506292	1	0.522307	2
ENSMUSG00000006699	Cdc42	0.727307	1	0.726971	3
ENSMUSG00000006705	Pknox1	0.504242	2	0.538011	2
ENSMUSG00000006715	Gmnn	0.523428	1	0.536598	3
ENSMUSG00000006717	Acot13	0.553331	1	0.527251	3
ENSMUSG00000006720	Zfp184	0.526948	2	0.534434	1
ENSMUSG00000006728	Cdk4	NA	NA	NA	NA
ENSMUSG00000006731	B4galnt1	0.565321	1	0.611798	3
ENSMUSG00000006732	Mettl1	0.509381	1	0.509284	2
ENSMUSG00000006736	Tspan31	0.525351	1	0.52507	2
ENSMUSG00000006740	Kif5b	0.609766	2	0.61493	1
ENSMUSG00000006763	Saal1	0.533198	2	0.525829	1
ENSMUSG00000006782	Cnp	0.521611	1	0.5279	3
ENSMUSG00000006784	Ttc25	0.531317	1	0.552543	2
ENSMUSG00000006800	Sulf2	NA	NA	NA	NA
ENSMUSG00000006818	Sod2	0.54564	2	0.549435	1
ENSMUSG00000006850	Tmco6	NA	NA	NA	NA
ENSMUSG00000006906	Stambp	0.502602	1	0.560103	3
ENSMUSG00000006920	Ezh1	0.512668	1	0.52076	3
ENSMUSG00000006930	Hap1	0.600455	1	0.588355	2
ENSMUSG00000006931	P3h4	0.601212	1	0.5758	2
ENSMUSG00000006932	Ctnnb1	0.620193	1	0.597319	3
ENSMUSG00000006941	Eif1b	0.530356	1	0.563614	3
ENSMUSG00000006958	Chrd	NA	NA	NA	NA
ENSMUSG00000006998	Psmd2	0.574475	1	0.563012	2
ENSMUSG00000007029	Vars	0.504383	2	0.509448	1
ENSMUSG00000007030	Vwa7	NA	NA	NA	NA
ENSMUSG00000007035	Msh5	NA	NA	NA	NA
ENSMUSG00000007036	Abhd16a	0.529514	1	0.524902	3
ENSMUSG00000007038	Neu1	0.518253	2	0.519575	1
ENSMUSG00000007039	Ddah2	0.618277	1	0.574121	2
ENSMUSG00000007041	Clic1	0.5852	1	0.602867	2
ENSMUSG00000007050	Lsm2	0.504835	1	0.506363	2
ENSMUSG00000007080	Pole	0.544388	2	0.547699	1
ENSMUSG00000007097	Atp1a2	0.512909	2	0.511635	1
ENSMUSG00000007207	Stx1a	NA	NA	NA	NA
ENSMUSG00000007216	Zfp775	NA	NA	NA	NA
ENSMUSG00000007279	Scube2	NA	NA	NA	NA
ENSMUSG00000007338	Mrpl49	0.522417	1	0.550848	3
ENSMUSG00000007379	Dennd2c	0.51679	2	0.520512	1
ENSMUSG00000007411	Mark3	0.540571	1	0.541421	2
ENSMUSG00000007415	Gatad1	0.586974	2	0.585363	1
ENSMUSG00000007458	M6pr	0.596518	2	0.594104	1
ENSMUSG00000007476	Lrrc8a	0.586826	2	0.590595	1
ENSMUSG00000007564	Ppp2r1a	0.518295	1	0.518621	3
ENSMUSG00000007570	Fance	0.502517	1	0.523381	3
ENSMUSG00000007589	Tinf2	NA	NA	NA	NA
ENSMUSG00000007594	Hapln4	NA	NA	NA	NA
ENSMUSG00000007603	Dus3l	0.526425	1	0.546047	2
ENSMUSG00000007610	Gtpbp3	0.514959	2	0.554959	3
ENSMUSG00000007613	Tgfbr1	0.527599	2	0.532083	1
ENSMUSG00000007617	Homer1	0.571938	2	0.574285	1
ENSMUSG00000007646	Rad51c	0.530518	1	0.566047	2
ENSMUSG00000007655	Cav1	0.616446	1	0.565154	3
ENSMUSG00000007656	Arpp19	NA	NA	NA	NA
ENSMUSG00000007659	Bcl2l1	0.543915	2	0.540223	1
ENSMUSG00000007670	Khsrp	0.55319	2	0.552444	1
ENSMUSG00000007721	Ccdc124	0.509749	2	0.515795	1
ENSMUSG00000007739	Cct4	0.537991	1	0.52484	3
ENSMUSG00000007777	0610009B22Rik	0.580753	1	0.555955	3
ENSMUSG00000007783	Cpt1c	0.527443	2	0.546255	3
ENSMUSG00000007812	Zfp655	0.530978	2	0.523113	1
ENSMUSG00000007815	Rhoa	0.513884	1	0.514639	2
ENSMUSG00000007817	Zmiz1	0.553911	2	0.55213	1
ENSMUSG00000007827	Ankrd26	0.59029	2	0.586721	1
ENSMUSG00000007833	Aldh16a1	0.506949	1	0.548189	2
ENSMUSG00000007836	Hnrnpa0	0.549132	2	0.545812	1
ENSMUSG00000007837	Prrg2	0.521901	1	0.565308	3
ENSMUSG00000007850	Hnrnph1	0.501506	2	0.539461	3
ENSMUSG00000007867	Ift43	0.554024	1	0.558595	2
ENSMUSG00000007872	Id3	NA	NA	NA	NA
ENSMUSG00000007880	Arid1a	0.557884	1	0.540753	3
ENSMUSG00000007888	Crlf1	NA	NA	NA	NA
ENSMUSG00000007891	Ctsd	NA	NA	NA	NA
ENSMUSG00000007892	Rplp1	NA	NA	NA	NA
ENSMUSG00000007946	Phox2a	0.560627	1	0.578925	2
ENSMUSG00000007950	Abhd8	0.540762	2	0.54221	1
ENSMUSG00000007987	Ift22	0.531013	2	0.534899	2
ENSMUSG00000007989	Fzd3	0.503068	2	0.546069	3
ENSMUSG00000008028	1700008O03Rik	NA	NA	NA	NA
ENSMUSG00000008035	Mid1ip1	0.560796	2	0.561457	1
ENSMUSG00000008036	Ap2s1	0.528348	2	0.55182	2
ENSMUSG00000008090	Fgfrl1	0.541596	2	0.537722	1
ENSMUSG00000008136	Fhl2	NA	NA	NA	NA
ENSMUSG00000008140	Emc10	0.54916	2	0.548728	1
ENSMUSG00000008167	Fbxw9	0.51088	2	0.522998	2
ENSMUSG00000008193	Spib	0.523067	2	0.522956	1
ENSMUSG00000008200	Fnbp4	0.502644	1	0.520327	3
ENSMUSG00000008206	Cers4	0.558322	1	0.531547	2
ENSMUSG00000008226	Scrn3	0.523407	2	0.518839	1
ENSMUSG00000008301	Phax	0.501456	2	0.533867	2
ENSMUSG00000008305	Tle1	0.546983	2	0.552323	1
ENSMUSG00000008307	1700109H08Rik	NA	NA	NA	NA
ENSMUSG00000008333	Snrpb2	0.516839	1	0.572974	3
ENSMUSG00000008348	Ubc	NA	NA	NA	NA
ENSMUSG00000008373	Prpf31	0.524092	1	0.535337	3
ENSMUSG00000008384	Sertad1	0.528907	2	0.536407	1
ENSMUSG00000008393	Carhsp1	0.584733	1	0.568962	2
ENSMUSG00000008398	Elk3	0.509954	1	0.52798	3
ENSMUSG00000008429	Herpud2	0.518889	1	0.516203	3
ENSMUSG00000008435	Rdh13	0.516783	1	0.517619	3
ENSMUSG00000008450	Nutf2	0.556003	2	0.55461	1
ENSMUSG00000008461	Fut1	NA	NA	NA	NA
ENSMUSG00000008475	Arpc5	0.501845	1	0.533581	3
ENSMUSG00000008496	Pou2f2	NA	NA	NA	NA
ENSMUSG00000008540	Mgst1	NA	NA	NA	NA
ENSMUSG00000008575	Nfib	NA	NA	NA	NA
ENSMUSG00000008604	Ubqln4	0.540776	2	0.538172	1
ENSMUSG00000008668	Rps18	NA	NA	NA	NA
ENSMUSG00000008682	Rpl10	NA	NA	NA	NA
ENSMUSG00000008683	Rps15a	NA	NA	NA	NA
ENSMUSG00000008690	Ncaph2	0.513177	2	0.51327	2
ENSMUSG00000008730	Hipk1	0.555678	2	0.557233	1
ENSMUSG00000008763	Man1a2	0.560393	2	0.565123	1
ENSMUSG00000008822	Acyp1	0.644313	1	0.580395	2
ENSMUSG00000008845	Cd163	NA	NA	NA	NA
ENSMUSG00000008855	Hdac5	0.512824	2	0.515463	2
ENSMUSG00000008859	Rala	0.550277	2	0.55506	1
ENSMUSG00000008892	Vdac3	0.508992	1	0.535164	3
ENSMUSG00000008932	Slc1a7	0.554837	1	0.580813	3
ENSMUSG00000008958	Vps72	0.556767	1	0.56699	3
ENSMUSG00000008976	Gabpa	0.520586	1	0.554873	3
ENSMUSG00000009013	Dynll1	NA	NA	NA	NA
ENSMUSG00000009030	Pdcl	0.526213	2	0.524214	1
ENSMUSG00000009035	Tmem184b	0.514662	1	0.533968	2
ENSMUSG00000009073	Nf2	0.539913	2	0.539222	1
ENSMUSG00000009076	Zmat5	0.553133	1	0.578563	3
ENSMUSG00000009079	Ewsr1	0.542091	2	0.542024	1
ENSMUSG00000009090	Ap1b1	0.56988	1	0.5431	2
ENSMUSG00000009092	Derl3	NA	NA	NA	NA
ENSMUSG00000009112	Bcl2l13	0.641613	2	0.634019	1
ENSMUSG00000009114	2610028H24Rik	NA	NA	NA	NA
ENSMUSG00000009145	Dqx1	0.595273	1	0.615594	3
ENSMUSG00000009207	Lnpk	0.545746	2	0.545219	1
ENSMUSG00000009281	Rarres2	0.525485	1	0.512785	3
ENSMUSG00000009291	Pttg1ip	0.615308	1	0.568585	3
ENSMUSG00000009292	Trpm2	0.526871	1	0.555392	3
ENSMUSG00000009293	Ube2g2	0.538556	1	0.53977	3
ENSMUSG00000009350	Mpo	NA	NA	NA	NA
ENSMUSG00000009376	Met	0.623685	2	0.628359	1
ENSMUSG00000009406	Elk1	0.501534	1	0.520889	3
ENSMUSG00000009418	Nav1	0.549104	1	0.571954	2
ENSMUSG00000009470	Tnpo1	0.534223	2	0.538615	1
ENSMUSG00000009487	Otog	NA	NA	NA	NA
ENSMUSG00000009535	Rnmt	0.513488	2	0.511978	1
ENSMUSG00000009549	Srp14	0.501902	2	0.526515	3
ENSMUSG00000009555	Cdk9	0.550305	2	0.552301	1
ENSMUSG00000009563	Tor2a	0.507352	1	0.537142	3
ENSMUSG00000009566	Fpgs	0.524941	2	0.525029	1
ENSMUSG00000009569	Mkl2	0.533495	1	0.53164	3
ENSMUSG00000009575	Cbx5	0.536633	1	0.561599	3
ENSMUSG00000009585	Apobec3	0.537602	2	0.539601	1
ENSMUSG00000009614	Sardh	0.515736	1	0.532017	3
ENSMUSG00000009621	Vav2	0.521109	2	0.524643	1
ENSMUSG00000009628	Tex15	NA	NA	NA	NA
ENSMUSG00000009630	Ppp2cb	0.530278	2	0.527494	1
ENSMUSG00000009640	Dmap1	0.502644	1	0.506899	3
ENSMUSG00000009647	Mcu	0.525457	1	0.539893	3
ENSMUSG00000009681	Bcr	0.526029	1	0.56028	2
ENSMUSG00000009687	Fxyd5	NA	NA	NA	NA
ENSMUSG00000009731	Kcnd1	NA	NA	NA	NA
ENSMUSG00000009733	Tfcp2	0.55302	1	0.581048	3
ENSMUSG00000009739	Pou6f1	0.524015	2	0.519933	1
ENSMUSG00000009741	Ubp1	0.535587	1	0.534564	2
ENSMUSG00000009772	Nuak2	0.564571	1	0.536009	2
ENSMUSG00000009828	Ick	0.502941	1	0.518349	3
ENSMUSG00000009863	Sdhb	0.610366	1	0.623074	3
ENSMUSG00000009894	Snap47	0.576137	1	0.537081	3
ENSMUSG00000009905	Kdsr	0.510265	1	0.517364	2
ENSMUSG00000009907	Vps4b	0.543597	1	0.558867	2
ENSMUSG00000009927	Rps25	NA	NA	NA	NA
ENSMUSG00000009995	Taz	0.505033	2	0.525971	3
ENSMUSG00000010025	Aldh3a2	0.538104	1	0.540845	3
ENSMUSG00000010045	Tmem115	0.51305	2	0.550001	2
ENSMUSG00000010047	Hyal2	0.517306	1	0.509107	2
ENSMUSG00000010048	Ifrd2	NA	NA	NA	NA
ENSMUSG00000010051	Hyal1	0.548128	1	0.523059	3
ENSMUSG00000010054	Tusc2	0.535884	1	0.518287	3
ENSMUSG00000010057	Nprl2	0.522509	1	0.51804	3
ENSMUSG00000010067	Rassf1	0.588833	1	0.54079	3
ENSMUSG00000010080	Epn3	0.606902	2	0.599986	1
ENSMUSG00000010095	Slc3a2	0.583008	2	0.581618	1
ENSMUSG00000010097	Nxf1	0.527005	2	0.527702	1
ENSMUSG00000010110	Stx5a	0.506037	2	0.524272	2
ENSMUSG00000010154	Spire2	NA	NA	NA	NA
ENSMUSG00000010175	Prox1	NA	NA	NA	NA
ENSMUSG00000010205	Raver1	0.514598	1	0.508476	3
ENSMUSG00000010277	2610507B11Rik	0.502326	1	0.527947	2
ENSMUSG00000010290	AI597479	0.523216	1	0.522542	2
ENSMUSG00000010307	Tmem86a	0.528313	2	0.571348	3
ENSMUSG00000010358	Ifi35	0.600243	1	0.562353	3
ENSMUSG00000010362	Rdm1	0.562613	1	0.554412	2
ENSMUSG00000010376	Nedd8	NA	NA	NA	NA
ENSMUSG00000010392	Gosr1	0.505514	1	0.505242	3
ENSMUSG00000010406	Mrpl52	NA	NA	NA	NA
ENSMUSG00000010453	Kansl3	0.515567	2	0.534385	3
ENSMUSG00000010476	Ebf3	NA	NA	NA	NA
ENSMUSG00000010517	Faf1	0.610048	1	0.56699	3
ENSMUSG00000010538	Tsacc	0.505373	1	0.512921	3
ENSMUSG00000010554	Mettl16	0.523795	2	0.520204	1
ENSMUSG00000010601	Apol7a	0.519596	2	0.520364	3
ENSMUSG00000010607	Pigyl	0.531741	1	0.541037	3
ENSMUSG00000010608	Rbm25	NA	NA	NA	NA
ENSMUSG00000010609	Psen2	0.51527	1	0.586707	2
ENSMUSG00000010651	Acaa1b	0.573415	1	0.531135	2
ENSMUSG00000010660	Plcd1	0.573238	1	0.577982	3
ENSMUSG00000010663	Fads1	0.620659	2	0.621184	1
ENSMUSG00000010721	Lmbr1	NA	NA	NA	NA
ENSMUSG00000010751	Tnfrsf22	NA	NA	NA	NA
ENSMUSG00000010755	Cars	0.517122	1	0.507991	2
ENSMUSG00000010797	Wnt2	NA	NA	NA	NA
ENSMUSG00000010830	Kdelr3	0.552299	1	0.566421	3
ENSMUSG00000010911	Apip	0.561694	1	0.564857	3
ENSMUSG00000010914	Pdhx	0.508808	2	0.525755	3
ENSMUSG00000010936	Vac14	0.542868	2	0.539222	1
ENSMUSG00000011096	Akt1s1	NA	NA	NA	NA
ENSMUSG00000011114	Tbrg1	NA	NA	NA	NA
ENSMUSG00000011154	Cfap161	NA	NA	NA	NA
ENSMUSG00000011158	Brf1	0.559149	1	0.55789	3
ENSMUSG00000011179	Odc1	0.602032	2	0.60005	1
ENSMUSG00000011254	Thg1l	0.507069	1	0.520584	2
ENSMUSG00000011256	Adam19	NA	NA	NA	NA
ENSMUSG00000011257	Pabpc4	0.532031	1	0.556453	2
ENSMUSG00000011306	Sugp1	0.514054	1	0.531775	2
ENSMUSG00000011382	Dhdh	NA	NA	NA	NA
ENSMUSG00000011427	Zfp790	NA	NA	NA	NA
ENSMUSG00000011658	Fuz	0.514535	2	0.51763	2
ENSMUSG00000011752	Pgam1	NA	NA	NA	NA
ENSMUSG00000011831	Evi5	0.538174	2	0.540094	1
ENSMUSG00000011832	Evi5l	0.502404	1	0.582581	3
ENSMUSG00000011837	Snapc2	0.566727	1	0.541043	3
ENSMUSG00000011877	Git1	0.560075	1	0.545705	2
ENSMUSG00000011884	Gltp	0.509558	2	0.52379	2
ENSMUSG00000011958	Bnip2	0.518748	1	0.513194	2
ENSMUSG00000011960	Ccnt1	0.571598	1	0.531319	2
ENSMUSG00000012017	Scarf2	0.506815	2	0.521798	3
ENSMUSG00000012076	Brms1l	0.528447	2	0.526272	1
ENSMUSG00000012114	Med15	0.519024	1	0.5313	2
ENSMUSG00000012117	Dhdds	0.505967	1	0.531522	2
ENSMUSG00000012123	Aim1l	0.5172	1	0.552221	3
ENSMUSG00000012126	Ubxn11	NA	NA	NA	NA
ENSMUSG00000012296	Tjap1	0.582542	2	0.580332	1
ENSMUSG00000012350	Ehf	NA	NA	NA	NA
ENSMUSG00000012396	Nanog	0.579488	1	0.570198	3
ENSMUSG00000012405	Rpl15	NA	NA	NA	NA
ENSMUSG00000012422	Tmem167	0.544735	2	0.542381	1
ENSMUSG00000012428	Steap4	NA	NA	NA	NA
ENSMUSG00000012429	Mplkip	0.530455	1	0.542644	3
ENSMUSG00000012443	Kif11	0.526595	2	0.524157	1
ENSMUSG00000012483	Rpa3	0.522155	2	0.536963	3
ENSMUSG00000012519	Mlkl	0.509699	1	0.514516	3
ENSMUSG00000012535	Tnpo3	0.589328	2	0.583248	1
ENSMUSG00000012609	Ttll5	0.520989	1	0.515832	3
ENSMUSG00000012640	Zfp715	0.519822	1	0.543127	3
ENSMUSG00000012705	Retn	0.5234	1	0.542873	3
ENSMUSG00000012777	Acpt	0.546841	2	0.548199	1
ENSMUSG00000012819	Cdh23	NA	NA	NA	NA
ENSMUSG00000012848	Rps5	NA	NA	NA	NA
ENSMUSG00000013033	Adgrl1	0.526538	1	0.524568	3
ENSMUSG00000013076	Amotl1	0.602152	2	0.600901	1
ENSMUSG00000013089	Etv5	0.532788	1	0.582093	2
ENSMUSG00000013150	Gfod2	0.500933	1	0.526921	2
ENSMUSG00000013155	Enkd1	NA	NA	NA	NA
ENSMUSG00000013160	Atp6v0d1	0.561107	2	0.563779	1
ENSMUSG00000013236	Ptprs	0.510505	2	0.516995	1
ENSMUSG00000013275	Slc41a1	0.514619	1	0.525894	2
ENSMUSG00000013353	4931406B18Rik	0.509077	1	0.553233	2
ENSMUSG00000013367	Iglon5	NA	NA	NA	NA
ENSMUSG00000013415	Igf2bp1	0.581085	2	0.584777	1
ENSMUSG00000013419	Zfp651	0.55319	1	0.531739	3
ENSMUSG00000013465	Nelfb	0.518988	1	0.546155	2
ENSMUSG00000013495	Tmem175	0.535474	2	0.537371	1
ENSMUSG00000013539	Tango2	0.587059	1	0.554666	2
ENSMUSG00000013584	Aldh1a2	0.639294	1	0.723064	3
ENSMUSG00000013593	Ndufs2	0.545937	1	0.548975	2
ENSMUSG00000013611	Snx31	NA	NA	NA	NA
ENSMUSG00000013622	Atraid	0.602343	2	0.604817	1
ENSMUSG00000013629	Cad	0.519193	2	0.516817	1
ENSMUSG00000013646	Sh3bp5l	0.515652	1	0.558564	3
ENSMUSG00000013662	Atad1	0.51749	2	0.534472	3
ENSMUSG00000013663	Pten	0.587236	2	0.595597	1
ENSMUSG00000013698	Pea15a	0.514902	2	0.525438	2
ENSMUSG00000013701	Timm23	0.606577	1	0.625461	3
ENSMUSG00000013736	Trnt1	0.536294	1	0.518885	2
ENSMUSG00000013787	Ehmt2	0.508992	2	0.502987	1
ENSMUSG00000013822	Elof1	0.558923	1	0.547847	2
ENSMUSG00000013833	Med16	0.547456	1	0.535552	2
ENSMUSG00000013846	St3gal1	0.709083	1	0.592899	3
ENSMUSG00000013858	Tmem259	0.54161	1	0.520013	2
ENSMUSG00000013878	Rnf170	0.593245	2	0.595069	1
ENSMUSG00000013973	Dedd	0.518409	1	0.521636	2
ENSMUSG00000013974	Mcemp1	NA	NA	NA	NA
ENSMUSG00000013997	Nit1	0.536351	1	0.521788	2
ENSMUSG00000014039	Prdm15	0.544904	2	0.538379	1
ENSMUSG00000014074	Rnf168	0.509317	1	0.508238	2
ENSMUSG00000014075	Tctex1d2	0.571132	1	0.561822	3
ENSMUSG00000014077	Chp1	0.54489	2	0.54444	1
ENSMUSG00000014158	Trpv4	NA	NA	NA	NA
ENSMUSG00000014164	Klhl3	0.550277	1	0.558126	2
ENSMUSG00000014177	Tvp23b	0.533056	1	0.528125	2
ENSMUSG00000014195	Dnajc7	0.575614	1	0.560449	3
ENSMUSG00000014198	Zfp385c	NA	NA	NA	NA
ENSMUSG00000014226	Cacybp	0.532392	1	0.542453	3
ENSMUSG00000014232	Cluap1	0.548269	1	0.54053	3
ENSMUSG00000014243	Zswim7	0.571188	1	0.551609	3
ENSMUSG00000014245	Pigl	0.517885	1	0.535603	2
ENSMUSG00000014294	Ndufa2	NA	NA	NA	NA
ENSMUSG00000014301	Pam16	0.561079	1	0.552929	2
ENSMUSG00000014303	Glis2	0.567456	2	0.563465	1
ENSMUSG00000014313	Cox6c	NA	NA	NA	NA
ENSMUSG00000014329	Bicc1	NA	NA	NA	NA
ENSMUSG00000014349	Ube2z	0.545703	2	0.543918	1
ENSMUSG00000014353	Tmem87b	0.539404	2	0.54494	1
ENSMUSG00000014355	Anapc1	0.591364	2	0.588551	1
ENSMUSG00000014361	Mertk	0.532264	2	0.529388	1
ENSMUSG00000014402	Tsg101	0.538429	2	0.543796	1
ENSMUSG00000014418	Hps5	0.510703	2	0.554885	3
ENSMUSG00000014426	Map3k4	0.518875	1	0.517022	2
ENSMUSG00000014444	Piezo1	0.514994	1	0.526367	3
ENSMUSG00000014470	Rnf166	0.516655	1	0.535127	3
ENSMUSG00000014496	Ankrd28	0.546742	1	0.568221	2
ENSMUSG00000014498	Ankrd52	NA	NA	NA	NA
ENSMUSG00000014503	Pkd2l2	NA	NA	NA	NA
ENSMUSG00000014504	Srp19	0.537482	2	0.535063	1
ENSMUSG00000014547	Wdfy2	NA	NA	NA	NA
ENSMUSG00000014550	Rbsn	0.536916	2	0.542796	1
ENSMUSG00000014551	Mrps25	0.64027	2	0.640144	1
ENSMUSG00000014554	Dguok	0.508752	2	0.571527	3
ENSMUSG00000014592	Camta1	0.700076	1	0.619427	3
ENSMUSG00000014599	Csf1	0.588126	1	0.565033	2
ENSMUSG00000014601	Strip1	0.543081	2	0.549114	1
ENSMUSG00000014606	Slc25a11	0.586507	1	0.561871	2
ENSMUSG00000014633	Cmc2	0.505535	1	0.520389	3
ENSMUSG00000014668	Chfr	0.552808	2	0.55193	1
ENSMUSG00000014725	Adam28	0.529267	1	0.551102	3
ENSMUSG00000014748	Tex261	0.555459	2	0.56205	1
ENSMUSG00000014763	Fam120b	0.510943	1	0.510027	3
ENSMUSG00000014767	Tbp	0.514676	1	0.509265	2
ENSMUSG00000014769	Psmb1	NA	NA	NA	NA
ENSMUSG00000014771	Pdcd2	0.529621	1	0.524321	3
ENSMUSG00000014776	Nol3	0.515185	1	0.559435	3
ENSMUSG00000014778	Fhod1	0.540408	1	0.563008	3
ENSMUSG00000014786	Slc9a5	NA	NA	NA	NA
ENSMUSG00000014791	Elmo3	0.51879	2	0.523513	1
ENSMUSG00000014846	Tppp3	NA	NA	NA	NA
ENSMUSG00000014850	Msh3	0.543759	2	0.544397	1
ENSMUSG00000014856	Tmem208	0.504482	1	0.506756	2
ENSMUSG00000014859	E2f4	0.504157	1	0.545223	2
ENSMUSG00000014867	Surf4	0.555721	2	0.557033	1
ENSMUSG00000014873	Surf2	0.523301	1	0.524285	2
ENSMUSG00000014905	Dnajb9	0.566819	1	0.531442	3
ENSMUSG00000014907	Naf1	0.558181	2	0.56433	1
ENSMUSG00000014932	Yes1	0.501598	1	0.503159	3
ENSMUSG00000014956	Ppp1cb	0.539829	2	0.543911	1
ENSMUSG00000014959	Gorasp2	0.512018	2	0.557383	3
ENSMUSG00000014980	Tsen15	0.527797	1	0.551714	3
ENSMUSG00000015002	Efr3a	0.516945	2	0.527561	2
ENSMUSG00000015013	Trappc2l	0.541052	1	0.535078	3
ENSMUSG00000015016	Acsf3	NA	NA	NA	NA
ENSMUSG00000015023	Ddx19a	0.500997	1	0.500365	3
ENSMUSG00000015027	Galns	0.516316	1	0.520457	2
ENSMUSG00000015053	Gata2	NA	NA	NA	NA
ENSMUSG00000015083	C8g	NA	NA	NA	NA
ENSMUSG00000015085	Entpd2	0.545484	1	0.519981	3
ENSMUSG00000015087	Rabl6	0.579268	2	0.583448	1
ENSMUSG00000015090	Ptgds	0.520437	1	0.534224	3
ENSMUSG00000015092	Edf1	0.509954	2	0.524563	2
ENSMUSG00000015094	Npdc1	0.512456	2	0.506933	1
ENSMUSG00000015095	Fbxw5	0.511686	1	0.514151	3
ENSMUSG00000015112	Slc25a13	0.503082	2	0.527618	2
ENSMUSG00000015120	Ube2i	0.501379	2	0.520562	3
ENSMUSG00000015126	Tsr3	0.506136	1	0.527171	3
ENSMUSG00000015127	Unkl	NA	NA	NA	NA
ENSMUSG00000015133	Lrrk1	0.549818	2	0.551722	1
ENSMUSG00000015134	Aldh1a3	0.610649	2	0.610606	1
ENSMUSG00000015143	Actn1	0.576278	1	0.579267	2
ENSMUSG00000015149	Sirt2	0.522092	1	0.563728	2
ENSMUSG00000015165	Hnrnpl	0.522912	2	0.522191	1
ENSMUSG00000015176	Nolc1	0.576038	2	0.571098	1
ENSMUSG00000015189	Casd1	0.613654	2	0.612965	1
ENSMUSG00000015202	Cnksr3	0.55044	2	0.55313	1
ENSMUSG00000015214	Mtmr1	0.500636	2	0.544524	3
ENSMUSG00000015217	Hmgb3	0.518691	1	0.509817	3
ENSMUSG00000015243	Abca1	0.710892	2	0.711907	1
ENSMUSG00000015247	Nipsnap3b	0.52545	1	0.530457	2
ENSMUSG00000015289	Lage3	0.536541	1	0.534107	2
ENSMUSG00000015290	Ubl4a	0.560867	2	0.558005	1
ENSMUSG00000015291	Gdi1	0.54424	2	0.540938	1
ENSMUSG00000015305	Sash1	0.608882	1	0.609857	3
ENSMUSG00000015312	Gadd45b	0.516797	1	0.535958	2
ENSMUSG00000015314	Slamf6	NA	NA	NA	NA
ENSMUSG00000015316	Slamf1	0.535318	2	0.54058	1
ENSMUSG00000015335	Zdhhc12	0.510873	1	0.514119	2
ENSMUSG00000015337	Endog	0.529295	1	0.549406	2
ENSMUSG00000015341	Golga7	0.569718	2	0.563593	1
ENSMUSG00000015354	Pcolce2	NA	NA	NA	NA
ENSMUSG00000015357	Clpx	0.514619	1	0.532891	2
ENSMUSG00000015363	Trabd	0.542967	1	0.529684	2
ENSMUSG00000015377	Dennd6b	NA	NA	NA	NA
ENSMUSG00000015461	Atf6b	0.588508	2	0.585392	1
ENSMUSG00000015467	Egfl8	0.51223	2	0.514294	1
ENSMUSG00000015468	Notch4	NA	NA	NA	NA
ENSMUSG00000015474	Ppt2	0.506532	2	0.510334	1
ENSMUSG00000015478	Rnf5	0.551309	1	0.525476	2
ENSMUSG00000015488	Cacfd1	0.50181	1	0.517187	2
ENSMUSG00000015501	Hivep2	0.547633	2	0.55	1
ENSMUSG00000015522	Arnt	0.501089	1	0.545173	3
ENSMUSG00000015536	Mocs2	0.533516	2	0.529238	1
ENSMUSG00000015542	Nat9	0.508808	1	0.541989	3
ENSMUSG00000015568	Lpl	NA	NA	NA	NA
ENSMUSG00000015575	Atp6v0e	NA	NA	NA	NA
ENSMUSG00000015597	Zfp318	0.509593	1	0.519505	3
ENSMUSG00000015599	Ttbk1	NA	NA	NA	NA
ENSMUSG00000015605	Srf	0.571768	2	0.566123	1
ENSMUSG00000015619	Gata3	0.5117	2	0.545105	3
ENSMUSG00000015627	Gata5	NA	NA	NA	NA
ENSMUSG00000015647	Lama5	0.519886	2	0.531566	3
ENSMUSG00000015652	Steap1	0.531982	1	0.525444	2
ENSMUSG00000015653	Steap2	0.535615	2	0.529931	1
ENSMUSG00000015656	Hspa8	NA	NA	NA	NA
ENSMUSG00000015659	Serac1	NA	NA	NA	NA
ENSMUSG00000015668	Pdzd11	0.520105	1	0.517668	2
ENSMUSG00000015671	Psma2	0.509459	2	0.539961	3
ENSMUSG00000015672	Mrpl32	0.549372	1	0.533606	3
ENSMUSG00000015697	Setdb1	0.532116	2	0.531254	1
ENSMUSG00000015702	Anxa9	0.587094	1	0.559732	3
ENSMUSG00000015709	Arnt2	NA	NA	NA	NA
ENSMUSG00000015711	Prune1	0.530639	1	0.520883	3
ENSMUSG00000015714	Cers2	0.521759	2	0.525	1
ENSMUSG00000015733	Capza2	0.643232	2	0.641974	1
ENSMUSG00000015745	Plekho1	0.505981	2	0.552283	2
ENSMUSG00000015747	Vps45	0.51592	1	0.522992	2
ENSMUSG00000015748	Prpf3	0.51551	1	0.521366	3
ENSMUSG00000015749	Anp32e	0.538641	2	0.53958	1
ENSMUSG00000015750	Aph1a	0.557983	2	0.556704	1
ENSMUSG00000015755	Tab2	0.529083	1	0.524411	2
ENSMUSG00000015757	Ppil4	0.513163	1	0.521464	3
ENSMUSG00000015759	Cnih1	0.538146	1	0.551473	3
ENSMUSG00000015766	Eps8	0.641571	2	0.643482	1
ENSMUSG00000015776	Med22	0.508285	2	0.529662	3
ENSMUSG00000015790	Surf1	0.52282	1	0.525717	2
ENSMUSG00000015804	Med28	0.516655	2	0.517137	3
ENSMUSG00000015806	Qdpr	0.504694	1	0.523613	2
ENSMUSG00000015829	Tnr	NA	NA	NA	NA
ENSMUSG00000015837	Sqstm1	0.620886	1	0.577835	2
ENSMUSG00000015839	Nfe2l2	0.571089	1	0.534954	3
ENSMUSG00000015843	Rxrg	NA	NA	NA	NA
ENSMUSG00000015846	Rxra	0.572128	2	0.572985	1
ENSMUSG00000015850	Adamtsl4	0.540408	1	0.533594	3
ENSMUSG00000015869	Prpsap1	0.552228	1	0.550607	3
ENSMUSG00000015880	Ncapg	NA	NA	NA	NA
ENSMUSG00000015882	Lcorl	0.5343	2	0.524214	1
ENSMUSG00000015889	Lta4h	0.567625	1	0.54215	3
ENSMUSG00000015932	Dstn	NA	NA	NA	NA
ENSMUSG00000015937	H2afy	0.504729	1	0.540271	3
ENSMUSG00000015942	Gtf2ird2	0.513856	1	0.541737	2
ENSMUSG00000015943	Bola1	0.54103	2	0.547799	1
ENSMUSG00000015944	Gatsl2	0.569074	2	0.563644	1
ENSMUSG00000015950	Ncf1	NA	NA	NA	NA
ENSMUSG00000015961	Adss	0.524036	2	0.522427	1
ENSMUSG00000015971	Actr8	0.546064	1	0.544017	3
ENSMUSG00000015980	Lrrc27	NA	NA	NA	NA
ENSMUSG00000015994	Fnta	0.511198	1	0.527053	3
ENSMUSG00000016018	Skiv2l2	0.57408	2	0.578538	1
ENSMUSG00000016024	Lbp	0.577395	1	0.546338	2
ENSMUSG00000016028	Celsr1	0.578031	1	0.53663	2
ENSMUSG00000016087	Fli1	NA	NA	NA	NA
ENSMUSG00000016128	Stard13	NA	NA	NA	NA
ENSMUSG00000016150	Tenm1	0.536718	2	0.540437	1
ENSMUSG00000016181	Diexf	0.551118	1	0.580498	3
ENSMUSG00000016200	Syt14	0.570015	2	0.571641	1
ENSMUSG00000016206	H2-M3	NA	NA	NA	NA
ENSMUSG00000016239	Lonrf3	NA	NA	NA	NA
ENSMUSG00000016252	Atp5e	NA	NA	NA	NA
ENSMUSG00000016253	Nelfcd	0.511975	1	0.507972	2
ENSMUSG00000016256	Ctsz	0.536789	2	0.537035	1
ENSMUSG00000016257	Prelid3b	0.51879	1	0.52526	2
ENSMUSG00000016262	Sertad4	0.523993	2	0.524099	1
ENSMUSG00000016283	H2-M2	NA	NA	NA	NA
ENSMUSG00000016308	Ube2a	0.516231	2	0.51478	1
ENSMUSG00000016319	Slc25a5	0.6758	2	0.682261	1
ENSMUSG00000016344	Ppdpf	0.518819	1	0.51909	3
ENSMUSG00000016356	Col20a1	NA	NA	NA	NA
ENSMUSG00000016382	Pls3	0.609978	2	0.60704	1
ENSMUSG00000016409	Nkap	0.511403	1	0.538187	3
ENSMUSG00000016427	Ndufa1	NA	NA	NA	NA
ENSMUSG00000016458	Wt1	NA	NA	NA	NA
ENSMUSG00000016477	E2f3	0.562479	2	0.56205	1
ENSMUSG00000016481	Cr1l	0.538379	1	0.533277	2
ENSMUSG00000016487	Ppfibp1	NA	NA	NA	NA
ENSMUSG00000016493	Cd46	NA	NA	NA	NA
ENSMUSG00000016494	Cd34	NA	NA	NA	NA
ENSMUSG00000016495	Plgrkt	0.533077	1	0.537569	3
ENSMUSG00000016496	Cd274	0.542812	1	0.587201	2
ENSMUSG00000016503	Gtf3a	0.529458	1	0.539121	3
ENSMUSG00000016510	Mtif3	0.509897	2	0.520562	3
ENSMUSG00000016520	Lnx2	NA	NA	NA	NA
ENSMUSG00000016526	Dyrk3	NA	NA	NA	NA
ENSMUSG00000016528	Mapkapk2	0.684856	1	0.732857	3
ENSMUSG00000016534	Lamp2	0.50697	2	0.539096	3
ENSMUSG00000016541	Atxn10	0.594156	1	0.583247	2
ENSMUSG00000016552	Foxred2	NA	NA	NA	NA
ENSMUSG00000016554	Eif3d	0.557544	1	0.543461	3
ENSMUSG00000016559	H3f3b	NA	NA	NA	NA
ENSMUSG00000016619	Nup50	0.512272	1	0.514281	3
ENSMUSG00000016624	Phf21b	NA	NA	NA	NA
ENSMUSG00000016637	Ift27	0.567809	1	0.558088	2
ENSMUSG00000016664	Pacsin2	0.611455	1	0.587112	2
ENSMUSG00000016756	Cmah	0.554349	1	0.604021	3
ENSMUSG00000016757	Ttll12	0.511735	1	0.55397	3
ENSMUSG00000016763	Scube1	0.511035	1	0.52135	2
ENSMUSG00000016831	Tox4	0.579375	1	0.545971	2
ENSMUSG00000016833	Mrps18c	0.517963	1	0.512199	2
ENSMUSG00000016918	Sulf1	0.63788	1	0.574433	3
ENSMUSG00000016921	Srsf6	0.568205	2	0.566195	1
ENSMUSG00000016933	Plcg1	0.593994	2	0.590873	1
ENSMUSG00000016940	Kctd2	0.513573	2	0.518203	1
ENSMUSG00000016946	Kctd5	0.593838	2	0.591788	1
ENSMUSG00000016984	Etaa1	0.517808	2	0.581951	3
ENSMUSG00000016995	Matn4	NA	NA	NA	NA
ENSMUSG00000017002	Slpi	0.547994	2	0.54301	1
ENSMUSG00000017007	Rbpjl	NA	NA	NA	NA
ENSMUSG00000017009	Sdc4	NA	NA	NA	NA
ENSMUSG00000017057	Il13ra1	0.513813	2	0.524348	2
ENSMUSG00000017119	Nbr1	0.512937	2	0.51726	1
ENSMUSG00000017132	Cyth1	0.516457	2	0.514873	1
ENSMUSG00000017144	Rnd3	0.543236	1	0.590243	2
ENSMUSG00000017146	Brca1	NA	NA	NA	NA
ENSMUSG00000017167	Cntnap1	0.530617	1	0.517687	3
ENSMUSG00000017176	Nt5c3b	0.536322	1	0.513701	2
ENSMUSG00000017188	Coa3	0.56443	1	0.539096	3
ENSMUSG00000017204	Gsdma	NA	NA	NA	NA
ENSMUSG00000017210	Med24	0.543392	1	0.547133	3
ENSMUSG00000017211	Gsdma2	NA	NA	NA	NA
ENSMUSG00000017221	Psmd3	0.558485	1	0.580579	2
ENSMUSG00000017264	Exosc10	0.508144	1	0.531034	3
ENSMUSG00000017286	Glod4	0.593633	1	0.550191	2
ENSMUSG00000017288	Vps53	0.576193	1	0.549925	2
ENSMUSG00000017291	Taok1	0.53008	1	0.541028	2
ENSMUSG00000017299	Dnttip1	0.506532	2	0.515208	3
ENSMUSG00000017307	Acot8	0.517702	2	0.519597	1
ENSMUSG00000017309	Cd300lg	0.516337	2	0.534589	3
ENSMUSG00000017314	Mpp2	0.525421	1	0.529253	2
ENSMUSG00000017376	Nlk	0.516415	2	0.527344	3
ENSMUSG00000017386	Traf4	0.513198	2	0.513572	1
ENSMUSG00000017390	Aldoc	0.679625	1	0.585376	2
ENSMUSG00000017400	Stac2	NA	NA	NA	NA
ENSMUSG00000017404	Rpl19	0.558654	1	0.561839	2
ENSMUSG00000017405	Nek8	0.51814	2	0.550125	3
ENSMUSG00000017412	Cacnb4	NA	NA	NA	NA
ENSMUSG00000017417	Plxdc1	0.537566	1	0.515659	2
ENSMUSG00000017418	Arl5b	0.514527	1	0.513279	3
ENSMUSG00000017421	Zfp207	0.553706	1	0.531554	3
ENSMUSG00000017428	Psmd11	0.510901	2	0.523195	2
ENSMUSG00000017446	C1qtnf1	0.560499	1	0.567898	2
ENSMUSG00000017466	Timp2	NA	NA	NA	NA
ENSMUSG00000017478	Zc3h18	0.520699	2	0.579416	3
ENSMUSG00000017485	Top2b	0.585242	1	0.566472	2
ENSMUSG00000017491	Rarb	NA	NA	NA	NA
ENSMUSG00000017493	Igfbp4	NA	NA	NA	NA
ENSMUSG00000017499	Cdc6	NA	NA	NA	NA
ENSMUSG00000017548	Suz12	0.501796	2	0.512698	3
ENSMUSG00000017550	Atad5	0.516175	2	0.513465	1
ENSMUSG00000017561	Crlf3	0.520218	2	0.51934	1
ENSMUSG00000017607	Tns4	NA	NA	NA	NA
ENSMUSG00000017615	Tnfaip1	0.544056	1	0.531598	2
ENSMUSG00000017631	Abr	0.528355	2	0.530274	1
ENSMUSG00000017652	Cd40	NA	NA	NA	NA
ENSMUSG00000017664	Slc35c2	0.532745	1	0.533638	2
ENSMUSG00000017667	Zfp334	0.521887	1	0.557803	3
ENSMUSG00000017670	Elmo2	0.522473	2	0.5248	1
ENSMUSG00000017677	Wsb1	0.508229	2	0.514708	1
ENSMUSG00000017679	Ttpal	0.51404	2	0.512121	1
ENSMUSG00000017686	Rhot1	0.553289	1	0.529322	3
ENSMUSG00000017692	Rhbdl3	0.525605	1	0.523282	3
ENSMUSG00000017697	Ada	0.52323	1	0.517611	2
ENSMUSG00000017707	Serinc3	0.560598	2	0.558391	1
ENSMUSG00000017713	Tha1	NA	NA	NA	NA
ENSMUSG00000017715	Pgs1	0.510774	2	0.519987	3
ENSMUSG00000017716	Birc5	0.528595	2	0.530946	1
ENSMUSG00000017718	Afmid	NA	NA	NA	NA
ENSMUSG00000017721	Pigt	NA	NA	NA	NA
ENSMUSG00000017724	Etv4	0.555989	1	0.557657	2
ENSMUSG00000017734	Dbndd2	0.505295	1	0.507022	2
ENSMUSG00000017740	Slc12a5	NA	NA	NA	NA
ENSMUSG00000017747	Ghdc	0.527782	1	0.536211	2
ENSMUSG00000017754	Pltp	NA	NA	NA	NA
ENSMUSG00000017756	Slc12a7	0.538351	2	0.541202	1
ENSMUSG00000017760	Ctsa	0.514167	1	0.551453	2
ENSMUSG00000017764	Zswim1	NA	NA	NA	NA
ENSMUSG00000017765	Slc12a4	0.524488	2	0.534728	2
ENSMUSG00000017767	Spata25	NA	NA	NA	NA
ENSMUSG00000017774	Myo1c	0.511155	2	0.563379	2
ENSMUSG00000017776	Crk	0.518027	1	0.521316	3
ENSMUSG00000017778	Cox7c	NA	NA	NA	NA
ENSMUSG00000017781	Pitpna	0.537029	1	0.533803	2
ENSMUSG00000017801	Mlx	0.542656	1	0.521093	3
ENSMUSG00000017802	Fam134c	NA	NA	NA	NA
ENSMUSG00000017830	Dhx58	NA	NA	NA	NA
ENSMUSG00000017831	Rab5a	0.523951	2	0.522727	1
ENSMUSG00000017837	Nkiras2	0.592983	1	0.56678	3
ENSMUSG00000017843	Ppp2r5c	0.52569	1	0.530128	2
ENSMUSG00000017858	Ift52	0.524368	2	0.520319	1
ENSMUSG00000017861	Mybl2	NA	NA	NA	NA
ENSMUSG00000017929	B4galt5	0.521816	2	0.546688	3
ENSMUSG00000017969	Ptgis	0.907802	1	0.780958	2
ENSMUSG00000017999	Ddx27	0.539037	1	0.518771	2
ENSMUSG00000018001	Cyth3	0.553571	2	0.550643	1
ENSMUSG00000018040	Rrp7a	0.530193	1	0.563804	2
ENSMUSG00000018042	Cyb5r3	0.58474	1	0.548647	3
ENSMUSG00000018068	Ints2	0.536124	1	0.523125	2
ENSMUSG00000018076	Med13l	0.591095	2	0.592396	1
ENSMUSG00000018102	Hist1h2bc	0.523626	1	0.579622	2
ENSMUSG00000018143	Mafk	0.520706	1	0.551243	2
ENSMUSG00000018160	Med1	0.557559	2	0.557604	1
ENSMUSG00000018167	Stard3	0.538705	1	0.54483	2
ENSMUSG00000018171	Vmp1	0.572079	2	0.571326	1
ENSMUSG00000018189	Uchl5	NA	NA	NA	NA
ENSMUSG00000018196	Glrx2	0.561305	1	0.539578	3
ENSMUSG00000018199	Trove2	0.530349	1	0.559431	2
ENSMUSG00000018209	Stk4	0.530723	2	0.522599	1
ENSMUSG00000018217	Pmp22	0.604471	2	0.606883	1
ENSMUSG00000018239	Zcchc10	0.546686	1	0.555714	3
ENSMUSG00000018263	Tbx5	NA	NA	NA	NA
ENSMUSG00000018286	Psmb6	NA	NA	NA	NA
ENSMUSG00000018287	Spag7	0.578922	1	0.539034	3
ENSMUSG00000018293	Pfn1	0.606789	1	0.580455	3
ENSMUSG00000018322	Tomm34	0.515538	2	0.536908	2
ENSMUSG00000018326	Ywhab	0.545399	2	0.543382	1
ENSMUSG00000018334	Ksr1	NA	NA	NA	NA
ENSMUSG00000018340	Anxa6	0.758413	1	0.678664	3
ENSMUSG00000018347	Zkscan6	0.503351	2	0.509737	3
ENSMUSG00000018362	Kpna2	0.518564	1	0.537439	3
ENSMUSG00000018363	Smurf2	0.52417	2	0.534212	3
ENSMUSG00000018372	Cep95	0.51235	2	0.549167	3
ENSMUSG00000018377	Vezf1	0.503096	1	0.524056	2
ENSMUSG00000018378	Cuedc1	0.509452	2	0.509905	2
ENSMUSG00000018379	Srsf1	0.52106	2	0.525357	1
ENSMUSG00000018381	Abi3	NA	NA	NA	NA
ENSMUSG00000018387	Shroom1	NA	NA	NA	NA
ENSMUSG00000018395	Kif3a	0.541695	1	0.542612	2
ENSMUSG00000018398	2017-09-08	0.549528	2	0.552859	1
ENSMUSG00000018401	Mtmr4	0.51474	1	0.508378	2
ENSMUSG00000018405	Mrm1	NA	NA	NA	NA
ENSMUSG00000018411	Mapt	NA	NA	NA	NA
ENSMUSG00000018412	Kansl1	0.513446	1	0.544549	3
ENSMUSG00000018415	Gid4	0.505387	1	0.520141	3
ENSMUSG00000018417	Myo1b	0.523371	1	0.559738	3
ENSMUSG00000018425	Dhx40	0.58298	1	0.545303	3
ENSMUSG00000018427	Ypel2	0.545703	2	0.547449	1
ENSMUSG00000018428	Akap1	0.522862	1	0.517073	2
ENSMUSG00000018433	Nol11	0.507904	1	0.523035	3
ENSMUSG00000018442	Derl2	0.543392	1	0.542479	2
ENSMUSG00000018446	C1qbp	0.587886	1	0.54412	2
ENSMUSG00000018449	Rpain	0.566459	1	0.568215	2
ENSMUSG00000018474	Chd3	0.629779	2	0.629503	1
ENSMUSG00000018476	Kdm6b	0.554886	1	0.584204	2
ENSMUSG00000018481	Appbp2	0.520727	2	0.558138	2
ENSMUSG00000018500	Adora2b	NA	NA	NA	NA
ENSMUSG00000018501	Ncor1	0.55237	1	0.535498	3
ENSMUSG00000018507	Trpv2	0.538931	2	0.536528	1
ENSMUSG00000018509	Cenpv	0.544183	2	0.545426	1
ENSMUSG00000018537	Pcgf2	0.521399	1	0.528821	3
ENSMUSG00000018541	Cwc25	0.505769	1	0.543213	3
ENSMUSG00000018547	Pip4k2b	0.529373	1	0.527903	2
ENSMUSG00000018548	Trim37	0.525485	2	0.527092	2
ENSMUSG00000018559	Ctdnep1	0.507395	1	0.515764	3
ENSMUSG00000018565	Elp5	0.553925	1	0.528871	3
ENSMUSG00000018567	Gabarap	NA	NA	NA	NA
ENSMUSG00000018570	2810408A11Rik	NA	NA	NA	NA
ENSMUSG00000018572	Phf23	0.513743	1	0.524283	3
ENSMUSG00000018574	Acadvl	0.630769	1	0.579951	2
ENSMUSG00000018583	G3bp1	0.592884	1	0.59604	3
ENSMUSG00000018585	Atox1	NA	NA	NA	NA
ENSMUSG00000018593	Sparc	NA	NA	NA	NA
ENSMUSG00000018599	Mief2	NA	NA	NA	NA
ENSMUSG00000018604	Tbx3	NA	NA	NA	NA
ENSMUSG00000018648	Dusp14	0.503372	2	0.521056	3
ENSMUSG00000018651	Tada2a	0.501711	2	0.506677	3
ENSMUSG00000018659	Pnpo	0.632168	1	0.567423	3
ENSMUSG00000018661	Cog1	0.536732	1	0.522577	3
ENSMUSG00000018666	Cbx1	0.517009	1	0.547859	2
ENSMUSG00000018669	Cdk5rap3	0.60587	1	0.569463	3
ENSMUSG00000018672	Copz2	0.586896	1	0.559197	2
ENSMUSG00000018677	Slc25a39	0.599579	2	0.608391	1
ENSMUSG00000018678	Sp2	0.500551	1	0.549222	3
ENSMUSG00000018697	Aatf	0.503209	1	0.50469	2
ENSMUSG00000018707	Dync1h1	0.553776	1	0.528135	3
ENSMUSG00000018733	Pex12	0.531579	2	0.534563	1
ENSMUSG00000018736	Ndel1	0.506836	1	0.51778	3
ENSMUSG00000018750	Zbtb4	0.526765	2	0.526801	1
ENSMUSG00000018752	Tnfsfm13	0.503026	1	0.521965	3
ENSMUSG00000018761	Mpdu1	NA	NA	0.551998	2
ENSMUSG00000018765	Fxr2	0.534512	1	0.526338	2
ENSMUSG00000018770	Atp5g3	NA	NA	NA	NA
ENSMUSG00000018774	Cd68	0.602237	1	0.554412	2
ENSMUSG00000018796	Acsl1	NA	NA	NA	NA
ENSMUSG00000018800	Abca5	NA	NA	NA	NA
ENSMUSG00000018809	Smyd4	0.538797	2	0.53447	1
ENSMUSG00000018820	Zfyve27	0.567173	2	0.563279	1
ENSMUSG00000018821	Avpi1	0.519271	1	0.555299	2
ENSMUSG00000018841	Rad51d	0.523795	2	0.543658	3
ENSMUSG00000018845	Unc45b	0.570071	1	0.553633	2
ENSMUSG00000018846	Pank3	0.684057	1	0.786524	3
ENSMUSG00000018848	Rars	0.700119	1	0.756349	3
ENSMUSG00000018849	Wwc1	0.637025	2	0.633734	1
ENSMUSG00000018858	Mrpl58	0.549796	1	0.53175	2
ENSMUSG00000018861	Fdxr	0.518889	2	0.542054	2
ENSMUSG00000018882	Mrpl45	0.584168	1	0.538467	2
ENSMUSG00000018899	Irf1	0.507904	1	0.560914	2
ENSMUSG00000018900	Slc22a5	0.501188	1	0.569203	3
ENSMUSG00000018906	P4ha2	0.530497	1	0.522379	3
ENSMUSG00000018909	Arrb1	0.512279	1	0.522967	3
ENSMUSG00000018919	Tm4sf5	0.585129	1	0.584932	2
ENSMUSG00000018920	Cxcl16	0.532165	1	0.611993	2
ENSMUSG00000018921	Pelp1	0.575642	1	0.533968	2
ENSMUSG00000018923	Med11	0.533565	1	0.531813	2
ENSMUSG00000018931	Natd1	0.500587	1	0.516667	3
ENSMUSG00000018932	Map2k3	0.509918	2	0.511328	1
ENSMUSG00000018965	Ywhah	0.60423	2	0.602166	1
ENSMUSG00000018973	Hoxb1	NA	NA	NA	NA
ENSMUSG00000018974	Sart3	0.562663	2	0.563022	1
ENSMUSG00000018983	E2f2	NA	NA	NA	NA
ENSMUSG00000018995	Nars2	NA	NA	NA	NA
ENSMUSG00000018999	Slc35b4	0.51797	2	0.514534	3
ENSMUSG00000019039	Dalrd3	0.596878	1	0.549697	2
ENSMUSG00000019054	Fis1	0.599791	2	0.602058	1
ENSMUSG00000019055	Plod1	0.546813	1	0.56448	3
ENSMUSG00000019066	Rab3d	0.512569	1	0.532976	3
ENSMUSG00000019080	Mfsd3	0.541921	1	0.52463	3
ENSMUSG00000019082	Slc25a22	0.53727	1	0.521662	3
ENSMUSG00000019087	Atp6ap1	0.572913	2	0.572206	1
ENSMUSG00000019088	Dnase1l1	NA	NA	NA	NA
ENSMUSG00000019122	Ccl9	NA	NA	NA	NA
ENSMUSG00000019132	BC005537	0.601537	2	0.598478	1
ENSMUSG00000019139	Isyna1	0.625756	2	0.620905	1
ENSMUSG00000019143	Hars2	0.534682	2	0.540487	1
ENSMUSG00000019158	Tmem160	0.520395	2	0.524564	1
ENSMUSG00000019173	Rab5c	0.565879	1	0.564672	2
ENSMUSG00000019179	Mdh2	NA	NA	NA	NA
ENSMUSG00000019188	H13	0.536506	1	0.517554	2
ENSMUSG00000019189	Rnf145	0.512039	2	0.511485	1
ENSMUSG00000019194	Scn1b	NA	NA	NA	NA
ENSMUSG00000019210	Atp6v1e1	0.632098	2	0.627759	1
ENSMUSG00000019214	Chtf18	NA	NA	NA	NA
ENSMUSG00000019235	Rps6kl1	0.500679	1	0.512309	3
ENSMUSG00000019254	Ppp1r12c	0.50779	2	0.509696	2
ENSMUSG00000019256	Ahr	0.644328	2	0.64667	1
ENSMUSG00000019261	Map1s	0.52118	2	0.520097	1
ENSMUSG00000019295	Tmem129	0.505641	1	0.523455	3
ENSMUSG00000019297	Nop9	0.509303	1	0.509265	2
ENSMUSG00000019302	Atp6v0a1	0.559906	1	0.542726	2
ENSMUSG00000019303	Psmc3ip	0.55794	1	0.547656	2
ENSMUSG00000019312	Grb7	NA	NA	NA	NA
ENSMUSG00000019338	Zfp687	0.510915	2	0.509949	1
ENSMUSG00000019362	D8Ertd738e	NA	NA	NA	NA
ENSMUSG00000019368	Sec14l4	NA	NA	NA	NA
ENSMUSG00000019370	Calm3	0.520162	2	0.536567	3
ENSMUSG00000019373	Cops3	0.516231	1	0.506692	2
ENSMUSG00000019428	Fkbp8	0.558845	2	0.560377	1
ENSMUSG00000019432	Ddx39b	0.632437	2	0.637722	1
ENSMUSG00000019433	Gipc1	0.504072	2	0.528821	3
ENSMUSG00000019437	Tlcd1	0.560019	1	0.530095	3
ENSMUSG00000019461	Plscr3	0.617945	1	0.569843	2
ENSMUSG00000019464	Ptger1	NA	NA	NA	NA
ENSMUSG00000019467	Arhgef25	0.547647	1	0.534133	2
ENSMUSG00000019470	Xab2	0.506044	2	0.506983	1
ENSMUSG00000019471	Cdc37	0.522742	1	0.519677	2
ENSMUSG00000019478	Rab4a	0.520869	2	0.526301	1
ENSMUSG00000019487	Trip10	0.51194	2	0.517237	2
ENSMUSG00000019494	Cops6	0.525549	1	0.514324	3
ENSMUSG00000019505	Ubb	NA	NA	NA	NA
ENSMUSG00000019518	Ap4m1	0.515496	2	0.519039	1
ENSMUSG00000019528	Gyg	0.557615	2	0.553788	1
ENSMUSG00000019539	Rcn3	0.736031	1	0.647333	3
ENSMUSG00000019558	Slc6a8	0.5007	2	0.543227	2
ENSMUSG00000019564	Arid3a	NA	NA	NA	NA
ENSMUSG00000019577	Pdk4	NA	NA	NA	NA
ENSMUSG00000019578	Ubxn6	0.561058	2	0.563143	1
ENSMUSG00000019579	Mydgf	0.531953	1	0.515183	3
ENSMUSG00000019590	Cyb561	0.555254	1	0.53504	3
ENSMUSG00000019647	Sema6a	NA	NA	NA	NA
ENSMUSG00000019659	Ccdc12	0.548368	1	0.537278	3
ENSMUSG00000019689	Fmc1	0.615697	1	0.578056	3
ENSMUSG00000019699	Akt3	NA	NA	NA	NA
ENSMUSG00000019710	Mrpl24	0.528065	1	0.518492	2
ENSMUSG00000019715	Gle1	0.528899	2	0.528917	1
ENSMUSG00000019718	L3hypdh	0.514725	2	0.545705	2
ENSMUSG00000019726	Lyst	0.508002	1	0.5251	3
ENSMUSG00000019731	Slc35e1	0.546431	2	0.541252	1
ENSMUSG00000019732	Calr3	NA	NA	NA	NA
ENSMUSG00000019734	Tmc4	0.541285	1	0.537439	3
ENSMUSG00000019737	Syne4	NA	NA	NA	NA
ENSMUSG00000019738	Polr2i	0.549655	1	0.543757	3
ENSMUSG00000019756	Prl8a1	0.586267	2	0.585149	1
ENSMUSG00000019761	Krt10	0.514443	1	0.557302	3
ENSMUSG00000019763	Rmnd1	0.552935	1	0.576894	3
ENSMUSG00000019768	Esr1	0.555947	1	0.552289	3
ENSMUSG00000019773	Fbxo5	NA	NA	NA	NA
ENSMUSG00000019774	Mtrf1l	0.518409	1	0.52578	3
ENSMUSG00000019775	Rgs17	0.506999	2	0.557631	2
ENSMUSG00000019777	Hdac2	0.501089	2	0.52097	3
ENSMUSG00000019779	Frk	0.508709	2	0.504958	3
ENSMUSG00000019782	Rwdd1	0.500961	1	0.529922	3
ENSMUSG00000019785	Clvs2	NA	NA	NA	NA
ENSMUSG00000019787	Trdn	NA	NA	NA	NA
ENSMUSG00000019790	Stxbp5	0.526185	1	0.530453	3
ENSMUSG00000019791	Hint3	0.509869	2	0.56963	3
ENSMUSG00000019792	Trmt11	0.514252	2	0.516038	1
ENSMUSG00000019794	Katna1	0.532971	1	0.523258	2
ENSMUSG00000019795	Pcmt1	0.572772	1	0.565209	3
ENSMUSG00000019796	Lrp11	NA	NA	NA	NA
ENSMUSG00000019797	1700021F05Rik	0.583284	1	0.554125	3
ENSMUSG00000019802	Sec63	0.527245	2	0.52207	1
ENSMUSG00000019803	Nr2e1	NA	NA	NA	NA
ENSMUSG00000019804	Snx3	0.595768	1	0.578217	3
ENSMUSG00000019806	Aig1	0.512923	2	0.518095	3
ENSMUSG00000019808	Adat2	0.50586	1	0.538169	3
ENSMUSG00000019809	Pex3	0.507946	2	0.543195	2
ENSMUSG00000019810	Fuca2	0.515963	2	0.534063	2
ENSMUSG00000019813	Cep57l1	0.510152	2	0.541822	3
ENSMUSG00000019814	Ltv1	0.528998	1	0.51635	2
ENSMUSG00000019818	Cd164	0.558845	1	0.563318	3
ENSMUSG00000019820	Utrn	0.557071	1	0.540261	2
ENSMUSG00000019822	Smpd2	0.600568	1	0.559748	2
ENSMUSG00000019823	Mical1	NA	NA	NA	NA
ENSMUSG00000019826	Zbtb24	0.535587	1	0.538898	3
ENSMUSG00000019828	Grm1	NA	NA	NA	NA
ENSMUSG00000019831	Wasf1	0.531522	1	0.52241	3
ENSMUSG00000019832	Rab32	NA	NA	NA	NA
ENSMUSG00000019837	Gtf3c6	0.504652	2	0.507567	3
ENSMUSG00000019838	Slc16a10	NA	NA	NA	NA
ENSMUSG00000019841	Rev3l	0.53768	1	0.526175	3
ENSMUSG00000019842	Traf3ip2	0.562422	1	0.591533	3
ENSMUSG00000019843	Fyn	NA	NA	NA	NA
ENSMUSG00000019845	Tube1	NA	NA	NA	NA
ENSMUSG00000019846	Lama4	0.645275	1	0.564214	3
ENSMUSG00000019849	Prep	0.504567	2	0.507018	1
ENSMUSG00000019850	Tnfaip3	NA	NA	NA	NA
ENSMUSG00000019853	Hebp2	NA	NA	NA	NA
ENSMUSG00000019854	Reps1	0.511785	1	0.527288	2
ENSMUSG00000019856	Fam184a	0.560103	1	0.595497	2
ENSMUSG00000019857	Asf1a	0.504821	1	0.505266	2
ENSMUSG00000019861	Gopc	0.520091	2	0.556134	3
ENSMUSG00000019863	Qrsl1	NA	NA	NA	NA
ENSMUSG00000019864	Rtn4ip1	0.5069	1	0.540407	2
ENSMUSG00000019866	Aim1	NA	NA	NA	NA
ENSMUSG00000019867	Gje1	0.512986	2	0.514987	1
ENSMUSG00000019868	Vta1	0.530794	1	0.518213	3
ENSMUSG00000019873	Reep3	0.541101	2	0.539694	1
ENSMUSG00000019876	Pkib	0.51329	2	0.588423	3
ENSMUSG00000019877	Serinc1	0.536577	2	0.535249	1
ENSMUSG00000019878	Hsf2	0.547428	1	0.542799	3
ENSMUSG00000019883	Echdc1	0.505146	2	0.505789	1
ENSMUSG00000019888	Mgat4c	NA	NA	NA	NA
ENSMUSG00000019889	Ptprk	0.531897	2	0.539393	3
ENSMUSG00000019891	Dcbld1	0.512781	1	0.531408	2
ENSMUSG00000019897	Ccdc59	0.529847	1	0.516654	2
ENSMUSG00000019907	Ppp1r12a	0.509084	2	0.511457	1
ENSMUSG00000019916	P4ha1	0.57649	1	0.537086	2
ENSMUSG00000019917	2017-09-10	0.506002	1	0.526908	2
ENSMUSG00000019920	Lims1	0.638587	1	0.592844	3
ENSMUSG00000019923	Zwint	0.538061	1	0.543879	2
ENSMUSG00000019927	Ube2d1	0.538075	2	0.542596	1
ENSMUSG00000019929	Dcn	NA	NA	NA	NA
ENSMUSG00000019935	Slc17a8	NA	NA	NA	NA
ENSMUSG00000019942	Cdk1	0.504623	1	0.505539	3
ENSMUSG00000019943	Atp2b1	0.57847	2	0.573542	1
ENSMUSG00000019944	Rhobtb1	0.515199	1	0.534684	2
ENSMUSG00000019947	Arid5b	0.550532	1	0.601447	2
ENSMUSG00000019948	Actr6	0.513121	1	0.519753	2
ENSMUSG00000019951	Uhrf1bp1l	0.511177	2	0.505668	1
ENSMUSG00000019952	Poc1b	NA	NA	NA	NA
ENSMUSG00000019960	Dusp6	0.513149	2	0.518396	1
ENSMUSG00000019961	Tmpo	0.544091	2	0.544433	1
ENSMUSG00000019966	Kitl	0.629736	1	0.658807	3
ENSMUSG00000019969	Psen1	0.535403	1	0.524595	2
ENSMUSG00000019970	Sgk1	0.56648	1	0.567987	2
ENSMUSG00000019971	Cep290	0.518133	2	0.531452	2
ENSMUSG00000019975	Ikbip	0.51703	1	0.531991	2
ENSMUSG00000019977	Hbs1l	0.517871	2	0.516166	1
ENSMUSG00000019978	Epb41l2	0.535191	2	0.548163	2
ENSMUSG00000019979	Apaf1	0.540924	2	0.533169	1
ENSMUSG00000019984	Med23	0.520515	1	0.523917	2
ENSMUSG00000019986	Ahi1	0.550192	2	0.548392	1
ENSMUSG00000019988	Nedd1	0.524396	2	0.527644	1
ENSMUSG00000019992	Mtfr2	NA	NA	NA	NA
ENSMUSG00000019996	Map7	0.571471	1	0.583094	3
ENSMUSG00000019997	Ctgf	0.595945	2	0.599107	1
ENSMUSG00000019998	Stx7	0.579558	1	0.585635	3
ENSMUSG00000020003	Pex7	0.531409	2	0.539451	1
ENSMUSG00000020009	Ifngr1	0.547605	1	0.547428	2
ENSMUSG00000020014	Cfap54	0.516387	1	0.59157	3
ENSMUSG00000020015	Cdk17	0.518529	1	0.515511	3
ENSMUSG00000020017	Hal	0.652535	2	0.650407	1
ENSMUSG00000020018	Snrpf	0.518069	1	0.526072	2
ENSMUSG00000020019	Ntn4	NA	NA	NA	NA
ENSMUSG00000020021	Fgd6	0.564875	1	0.553195	2
ENSMUSG00000020022	Ndufa12	0.605651	1	0.603619	3
ENSMUSG00000020023	Tmcc3	0.525506	1	0.524887	2
ENSMUSG00000020024	Cep83	0.547393	1	0.53645	3
ENSMUSG00000020027	Socs2	0.57321	1	0.63869	3
ENSMUSG00000020029	Nudt4	0.528956	1	0.520871	3
ENSMUSG00000020032	Nuak1	0.646745	2	0.647091	1
ENSMUSG00000020034	Tcp11l2	0.511862	1	0.507994	3
ENSMUSG00000020038	Cry1	NA	NA	NA	NA
ENSMUSG00000020042	Btbd11	NA	NA	NA	NA
ENSMUSG00000020044	Timp3	NA	NA	NA	NA
ENSMUSG00000020048	Hsp90b1	NA	NA	NA	NA
ENSMUSG00000020056	Washc3	0.526623	1	0.557506	3
ENSMUSG00000020057	Dram1	NA	NA	NA	NA
ENSMUSG00000020059	Sycp3	NA	NA	NA	NA
ENSMUSG00000020063	Sirt1	0.525421	1	0.55675	2
ENSMUSG00000020064	Herc4	0.511056	2	0.509448	1
ENSMUSG00000020069	Hnrnph3	0.537991	1	0.530413	2
ENSMUSG00000020070	Rufy2	0.505005	1	0.51841	3
ENSMUSG00000020072	Pbld2	0.543533	1	0.533436	2
ENSMUSG00000020074	Ccar1	0.530497	2	0.534963	1
ENSMUSG00000020075	Ddx21	0.503026	2	0.505074	1
ENSMUSG00000020076	Ddx50	0.570396	1	0.546106	3
ENSMUSG00000020077	Srgn	NA	NA	NA	NA
ENSMUSG00000020078	Vps26a	0.522537	1	0.512066	2
ENSMUSG00000020079	Supv3l1	0.502927	1	0.520166	3
ENSMUSG00000020083	2010107G23Rik	0.56836	1	0.534571	3
ENSMUSG00000020085	Aifm2	0.546601	1	0.577673	3
ENSMUSG00000020086	H2afy2	0.503492	2	0.543899	3
ENSMUSG00000020087	Tysnd1	0.557276	1	0.551117	2
ENSMUSG00000020088	Sar1a	0.517242	1	0.513879	3
ENSMUSG00000020089	Ppa1	0.513191	2	0.508576	1
ENSMUSG00000020091	Eif4ebp2	NA	NA	NA	NA
ENSMUSG00000020092	Pald1	0.516726	1	0.516997	2
ENSMUSG00000020096	Tbata	0.521505	2	0.524886	1
ENSMUSG00000020097	Sgpl1	0.520883	2	0.518668	1
ENSMUSG00000020099	Unc5b	0.596009	1	0.591016	2
ENSMUSG00000020100	Slc29a3	0.505839	1	0.515554	3
ENSMUSG00000020105	Lrig3	0.52323	1	0.534247	2
ENSMUSG00000020107	Anapc16	0.553501	1	0.559811	2
ENSMUSG00000020108	Ddit4	0.615626	1	0.558544	2
ENSMUSG00000020109	Dnajb12	0.530271	2	0.52197	1
ENSMUSG00000020111	Micu1	0.504581	2	0.513401	1
ENSMUSG00000020114	Cand1	0.536329	2	0.539801	1
ENSMUSG00000020115	Tbk1	0.525315	2	0.526308	1
ENSMUSG00000020116	Pno1	0.51691	1	0.50583	2
ENSMUSG00000020120	Plek	NA	NA	NA	NA
ENSMUSG00000020121	Srgap1	0.573988	1	0.621356	3
ENSMUSG00000020122	Egfr	0.625481	1	0.575122	2
ENSMUSG00000020124	Usp15	0.553437	1	0.533427	3
ENSMUSG00000020128	Vps54	0.557749	2	0.553852	1
ENSMUSG00000020130	Tbc1d15	0.520331	2	0.521098	1
ENSMUSG00000020131	Pcsk4	NA	NA	NA	NA
ENSMUSG00000020132	Rab21	0.505231	2	0.504661	3
ENSMUSG00000020133	2310011J03Rik	0.57321	1	0.540369	2
ENSMUSG00000020134	Peli1	0.567526	1	0.543372	2
ENSMUSG00000020135	Apc2	NA	NA	NA	NA
ENSMUSG00000020137	Thap2	0.513502	2	0.51295	1
ENSMUSG00000020140	Lgr5	0.510088	1	0.549704	3
ENSMUSG00000020142	Slc1a4	NA	NA	NA	NA
ENSMUSG00000020149	Rab1a	0.600158	1	0.564356	3
ENSMUSG00000020150	Gamt	0.542232	1	0.559027	3
ENSMUSG00000020151	Ptprr	NA	NA	NA	NA
ENSMUSG00000020152	Actr2	0.521675	1	0.513917	2
ENSMUSG00000020153	Ndufs7	0.647537	1	0.56652	3
ENSMUSG00000020154	Ptprb	NA	NA	NA	NA
ENSMUSG00000020155	Kcnmb1	NA	NA	NA	NA
ENSMUSG00000020156	Mum1	0.50603	1	0.509211	3
ENSMUSG00000020160	Meis1	0.517546	1	0.579651	3
ENSMUSG00000020163	Uqcr11	NA	NA	NA	NA
ENSMUSG00000020166	Cnot2	0.560528	1	0.534027	3
ENSMUSG00000020167	Tcf3	0.516811	1	0.538193	3
ENSMUSG00000020170	Frs2	0.508999	1	0.531813	3
ENSMUSG00000020171	Yeats4	0.519158	1	0.526959	2
ENSMUSG00000020173	Cobl	NA	NA	NA	NA
ENSMUSG00000020175	Rab36	NA	NA	NA	NA
ENSMUSG00000020180	Snrpd3	0.575345	1	0.572581	2
ENSMUSG00000020181	Nav3	NA	NA	NA	NA
ENSMUSG00000020182	Ddc	0.576752	2	0.577659	1
ENSMUSG00000020183	Cpm	NA	NA	NA	NA
ENSMUSG00000020184	Mdm2	0.515595	1	0.517478	2
ENSMUSG00000020185	E2f7	0.502538	2	0.535311	2
ENSMUSG00000020186	Csrp2	0.7479	1	0.692654	3
ENSMUSG00000020189	Osbpl8	0.514888	1	0.518472	3
ENSMUSG00000020190	Mknk2	0.542126	1	0.528296	3
ENSMUSG00000020196	Cabin1	0.561235	1	0.536561	3
ENSMUSG00000020198	Ap3d1	0.502064	1	0.514794	3
ENSMUSG00000020205	Phlda1	0.604343	1	0.576732	2
ENSMUSG00000020211	Sf3a2	0.51223	1	0.512915	2
ENSMUSG00000020212	Mdm1	NA	NA	NA	NA
ENSMUSG00000020219	Timm13	0.550008	1	0.535102	3
ENSMUSG00000020220	Vps13d	0.536577	1	0.517047	2
ENSMUSG00000020224	Llph	0.577876	1	0.548307	3
ENSMUSG00000020225	Tmbim4	0.648103	1	0.589115	2
ENSMUSG00000020226	Slc5a4b	NA	NA	NA	NA
ENSMUSG00000020227	Irak3	NA	NA	NA	NA
ENSMUSG00000020228	Helb	0.540924	1	0.543325	3
ENSMUSG00000020230	Prmt2	0.531119	1	0.544808	3
ENSMUSG00000020231	Dip2a	0.53763	2	0.541838	1
ENSMUSG00000020232	Hmg20b	0.52084	1	0.539492	3
ENSMUSG00000020235	Fzr1	0.510399	2	0.516591	2
ENSMUSG00000020238	Ncln	0.55039	1	0.543905	2
ENSMUSG00000020241	Col6a2	0.696902	1	0.71716	3
ENSMUSG00000020246	Hcfc2	0.550475	1	0.544114	2
ENSMUSG00000020248	Nfyb	0.501499	2	0.525159	2
ENSMUSG00000020250	Txnrd1	0.565816	1	0.556706	2
ENSMUSG00000020251	Glt8d2	NA	NA	NA	NA
ENSMUSG00000020253	Ppm1m	0.511481	2	0.521268	2
ENSMUSG00000020255	D10Wsu102e	0.530257	1	0.54374	2
ENSMUSG00000020256	Aldh1l2	0.51124	1	0.528265	3
ENSMUSG00000020257	Wdr82	0.53464	1	0.557921	3
ENSMUSG00000020258	Glyctk	NA	NA	NA	NA
ENSMUSG00000020260	Pofut2	0.582987	1	0.564641	3
ENSMUSG00000020261	Slc36a1	0.568163	1	0.563046	3
ENSMUSG00000020262	Adarb1	0.530087	1	0.552004	3
ENSMUSG00000020263	Appl2	0.559029	1	0.533112	3
ENSMUSG00000020264	Slc36a2	NA	NA	NA	NA
ENSMUSG00000020265	Sumo3	0.534859	1	0.516463	3
ENSMUSG00000020267	Hint1	NA	NA	NA	NA
ENSMUSG00000020268	Lyrm7	NA	NA	NA	NA
ENSMUSG00000020271	Fbxw11	0.503945	2	0.508989	3
ENSMUSG00000020272	Stk10	0.627368	1	0.556668	2
ENSMUSG00000020273	Papolg	0.502778	1	0.50642	2
ENSMUSG00000020275	Rel	NA	NA	NA	NA
ENSMUSG00000020277	Pfkl	0.628252	1	0.595566	2
ENSMUSG00000020279	Il9r	NA	NA	NA	NA
ENSMUSG00000020280	Pus10	0.524015	1	0.539257	3
ENSMUSG00000020282	Rhbdf1	0.56033	1	0.573963	2
ENSMUSG00000020283	Pex13	0.534661	1	0.524209	3
ENSMUSG00000020284	1810043G02Rik	0.584606	1	0.55765	2
ENSMUSG00000020287	Mpg	0.515355	1	0.521674	2
ENSMUSG00000020288	Ahsa2	0.535071	1	0.5205	3
ENSMUSG00000020289	Nprl3	0.555593	1	0.60365	3
ENSMUSG00000020290	Xpo1	0.519582	2	0.524986	1
ENSMUSG00000020300	Cpeb4	0.532957	2	0.529731	1
ENSMUSG00000020303	Stc2	NA	NA	NA	NA
ENSMUSG00000020305	Asb3	0.519808	2	0.517922	2
ENSMUSG00000020307	Cdc34	0.501873	2	0.513323	3
ENSMUSG00000020308	Tpgs1	0.587617	1	0.542853	2
ENSMUSG00000020309	Chac2	NA	NA	NA	NA
ENSMUSG00000020311	Erlec1	0.580689	1	0.557309	3
ENSMUSG00000020312	Shc2	NA	NA	NA	NA
ENSMUSG00000020315	Sptbn1	NA	NA	NA	NA
ENSMUSG00000020319	Wdpcp	NA	NA	NA	NA
ENSMUSG00000020321	Mdh1	NA	NA	NA	NA
ENSMUSG00000020325	Fstl3	NA	NA	NA	NA
ENSMUSG00000020326	Ccng1	0.556802	2	0.558784	1
ENSMUSG00000020328	Nudcd2	0.517815	1	0.507922	2
ENSMUSG00000020329	Polrmt	0.508306	1	0.559247	2
ENSMUSG00000020330	Hmmr	0.513022	2	0.514065	1
ENSMUSG00000020331	Hcn2	NA	NA	NA	NA
ENSMUSG00000020335	Zfp354b	NA	NA	NA	NA
ENSMUSG00000020346	Mgat1	0.515765	1	0.508682	2
ENSMUSG00000020349	Ppp2ca	NA	NA	NA	NA
ENSMUSG00000020357	Flt4	0.567328	1	0.548113	2
ENSMUSG00000020358	Hnrnpab	0.546389	1	0.527897	2
ENSMUSG00000020359	Phykpl	NA	NA	NA	NA
ENSMUSG00000020361	Hspa4	0.582725	1	0.580628	3
ENSMUSG00000020362	Cnot6	0.56747	2	0.565552	1
ENSMUSG00000020364	Zfp354a	NA	NA	NA	NA
ENSMUSG00000020366	Mapk9	0.567116	1	0.573629	3
ENSMUSG00000020368	Canx	NA	NA	NA	NA
ENSMUSG00000020372	Rack1	NA	NA	NA	NA
ENSMUSG00000020375	Rufy1	0.52675	1	0.541297	3
ENSMUSG00000020376	Rnf130	0.520515	1	0.55078	3
ENSMUSG00000020377	Ltc4s	NA	NA	NA	NA
ENSMUSG00000020380	Rad50	0.553494	1	0.531522	2
ENSMUSG00000020381	Mrnip	NA	NA	NA	NA
ENSMUSG00000020385	Clk4	0.555127	1	0.527542	2
ENSMUSG00000020386	Sar1b	0.551012	1	0.574594	3
ENSMUSG00000020387	Jade2	0.557961	2	0.55957	1
ENSMUSG00000020388	Pdlim4	0.606888	1	0.595007	3
ENSMUSG00000020389	Cdkl3	0.508851	2	0.536731	2
ENSMUSG00000020390	Ube2b	0.545442	1	0.545018	3
ENSMUSG00000020392	Cdkn2aipnl	0.557	1	0.575564	3
ENSMUSG00000020393	Kremen1	0.505161	2	0.509019	1
ENSMUSG00000020397	Med7	0.502828	2	0.545773	3
ENSMUSG00000020400	Tnip1	0.530497	1	0.535831	2
ENSMUSG00000020402	Vdac1	0.575826	1	0.547256	3
ENSMUSG00000020409	Slu7	0.503542	2	0.516469	3
ENSMUSG00000020412	Ascc2	0.533127	1	0.51841	2
ENSMUSG00000020413	Hus1	0.50574	2	0.505217	1
ENSMUSG00000020415	Pttg1	0.557304	2	0.557662	1
ENSMUSG00000020420	Zfp607a	NA	NA	NA	NA
ENSMUSG00000020422	Tns3	0.54998	2	0.550043	1
ENSMUSG00000020423	Btg2	NA	NA	NA	NA
ENSMUSG00000020427	Igfbp3	NA	NA	NA	NA
ENSMUSG00000020430	Pes1	0.511919	1	0.512673	3
ENSMUSG00000020431	Adcy1	NA	NA	NA	NA
ENSMUSG00000020432	Tcn2	0.56795	1	0.536376	3
ENSMUSG00000020434	4921536K21Rik	NA	NA	NA	NA
ENSMUSG00000020435	Osbp2	NA	NA	NA	NA
ENSMUSG00000020437	Myo1g	NA	NA	NA	NA
ENSMUSG00000020439	Smtn	0.633964	1	0.601777	3
ENSMUSG00000020440	Arf5	0.721221	2	0.727166	1
ENSMUSG00000020441	2310033P09Rik	0.545668	1	0.534361	2
ENSMUSG00000020444	Guk1	0.612904	1	0.562032	3
ENSMUSG00000020448	Rnf185	0.529847	1	0.53551	3
ENSMUSG00000020451	Limk2	0.596426	1	0.55831	3
ENSMUSG00000020453	Patz1	0.532526	1	0.528259	3
ENSMUSG00000020454	Eif4enif1	0.512612	1	0.506417	3
ENSMUSG00000020455	Trim11	0.503068	2	0.533866	3
ENSMUSG00000020456	Ogdh	0.601897	1	0.560116	2
ENSMUSG00000020457	Drg1	0.514874	1	0.525489	2
ENSMUSG00000020458	Rtn4	0.551415	1	0.52919	2
ENSMUSG00000020459	Mtif2	0.519738	2	0.520216	3
ENSMUSG00000020460	Rps27a	NA	NA	NA	NA
ENSMUSG00000020462	Cfap36	0.554151	1	0.538036	2
ENSMUSG00000020463	Ppp4r3b	0.531968	1	0.527947	2
ENSMUSG00000020464	Pnpt1	0.558174	1	0.538966	3
ENSMUSG00000020467	Efemp1	NA	NA	NA	NA
ENSMUSG00000020471	Pold2	0.53049	1	0.555139	3
ENSMUSG00000020472	Zkscan17	0.543286	1	0.525311	2
ENSMUSG00000020473	Aebp1	NA	NA	NA	NA
ENSMUSG00000020474	Polm	0.534682	1	0.600485	3
ENSMUSG00000020476	Dbnl	0.542105	1	0.535461	3
ENSMUSG00000020477	Mrps24	0.608345	1	0.561896	3
ENSMUSG00000020482	Ccdc117	0.522191	1	0.530163	3
ENSMUSG00000020483	Dynll2	0.588176	1	0.561475	3
ENSMUSG00000020484	Xbp1	0.620377	1	0.573104	3
ENSMUSG00000020485	Supt4a	0.584365	1	0.563651	3
ENSMUSG00000020486	2017-09-04	0.618991	1	0.564257	3
ENSMUSG00000020491	2810021J22Rik	NA	NA	NA	NA
ENSMUSG00000020492	Ska2	0.535417	2	0.533862	1
ENSMUSG00000020493	Prr11	0.502679	1	0.503059	1
ENSMUSG00000020495	Smg8	0.514252	1	0.515715	3
ENSMUSG00000020496	Rnf187	0.505019	2	0.535692	2
ENSMUSG00000020513	Tubd1	NA	NA	NA	NA
ENSMUSG00000020514	Mrpl22	0.551479	1	0.548654	3
ENSMUSG00000020515	Cnot8	0.505337	2	0.512143	1
ENSMUSG00000020516	Rps6kb1	0.528659	1	0.550854	3
ENSMUSG00000020519	Sap30l	0.52569	2	0.522992	1
ENSMUSG00000020520	Galnt10	0.51879	2	0.522941	2
ENSMUSG00000020521	Rnft1	0.515213	1	0.52374	2
ENSMUSG00000020522	Mfap3	0.505981	1	0.523385	2
ENSMUSG00000020523	Fam114a2	0.514704	2	0.510206	1
ENSMUSG00000020525	Ppm1d	0.516366	2	0.51761	1
ENSMUSG00000020526	Znhit3	0.513941	1	0.509297	2
ENSMUSG00000020527	Myo19	NA	NA	NA	NA
ENSMUSG00000020528	Prpsap2	0.503662	1	0.518818	3
ENSMUSG00000020530	Ggnbp2	0.530865	1	0.539608	2
ENSMUSG00000020532	Acaca	0.53891	1	0.52118	3
ENSMUSG00000020534	Shmt1	0.538061	2	0.538522	1
ENSMUSG00000020536	Llgl1	0.533636	2	0.531246	1
ENSMUSG00000020537	Drg2	0.535743	1	0.578506	2
ENSMUSG00000020538	Srebf1	0.539687	1	0.554625	3
ENSMUSG00000020541	Tom1l1	0.50246	1	0.52232	2
ENSMUSG00000020542	Myocd	NA	NA	NA	NA
ENSMUSG00000020544	Cox11	0.522226	1	0.543807	3
ENSMUSG00000020546	Stxbp4	0.509501	2	0.501958	1
ENSMUSG00000020547	Bzw2	0.601007	1	0.550312	2
ENSMUSG00000020549	Elac2	0.500452	1	0.500408	3
ENSMUSG00000020553	Pctp	0.521392	1	0.536932	3
ENSMUSG00000020561	Twistnb	0.525534	1	0.527585	3
ENSMUSG00000020564	Atxn7l1	0.544452	1	0.575522	2
ENSMUSG00000020566	Atp6v1c2	NA	NA	NA	NA
ENSMUSG00000020570	Sypl	0.535997	1	0.557259	3
ENSMUSG00000020571	Pdia6	0.589964	1	0.563515	3
ENSMUSG00000020572	Nampt	0.535276	1	0.517935	2
ENSMUSG00000020576	Nbas	0.524997	1	0.529625	3
ENSMUSG00000020577	Tspan13	NA	NA	NA	NA
ENSMUSG00000020580	Rock2	0.580817	1	0.579082	3
ENSMUSG00000020585	Laptm4a	NA	NA	NA	NA
ENSMUSG00000020589	Fam49a	0.535573	1	0.557112	2
ENSMUSG00000020590	Snx13	0.510293	2	0.537241	3
ENSMUSG00000020592	Sdc1	0.557693	1	0.600206	3
ENSMUSG00000020593	Lpin1	0.511438	1	0.579478	3
ENSMUSG00000020594	Pum2	0.541059	2	0.543989	1
ENSMUSG00000020598	Nrcam	0.53225	2	0.531061	1
ENSMUSG00000020599	Rgs9	0.536223	1	0.522855	3
ENSMUSG00000020601	Trib2	0.587837	1	0.59613	2
ENSMUSG00000020605	Hs1bp3	0.526142	1	0.513465	3
ENSMUSG00000020607	Fam84a	0.562967	2	0.566088	1
ENSMUSG00000020608	Smc6	0.523838	2	0.522105	1
ENSMUSG00000020610	Amz2	0.511707	2	0.511035	1
ENSMUSG00000020611	Gna13	0.500778	2	0.52092	3
ENSMUSG00000020612	Prkar1a	NA	NA	NA	NA
ENSMUSG00000020614	Fam20a	NA	NA	NA	NA
ENSMUSG00000020620	Abca8b	NA	NA	NA	NA
ENSMUSG00000020621	Rdh14	0.528065	1	0.523369	3
ENSMUSG00000020627	Klhl29	NA	NA	NA	NA
ENSMUSG00000020628	Trappc12	0.516076	1	0.511217	2
ENSMUSG00000020629	Adi1	0.568007	1	0.561111	3
ENSMUSG00000020630	Rnaseh1	0.504326	2	0.526657	3
ENSMUSG00000020633	Dcdc2c	0.576879	1	0.552456	3
ENSMUSG00000020634	Ubxn2a	0.501223	1	0.522107	3
ENSMUSG00000020635	Fkbp1b	NA	NA	NA	NA
ENSMUSG00000020640	Itsn2	0.516118	2	0.516073	1
ENSMUSG00000020641	Rsad2	NA	NA	NA	NA
ENSMUSG00000020642	Rnf144a	NA	NA	NA	NA
ENSMUSG00000020644	Id2	0.621119	2	0.620776	1
ENSMUSG00000020647	Ncoa1	0.50205	1	0.58629	3
ENSMUSG00000020648	Dus4l	NA	NA	NA	NA
ENSMUSG00000020649	Rrm2	0.500947	2	0.50203	1
ENSMUSG00000020650	Bcap29	0.589611	1	0.553132	2
ENSMUSG00000020652	Cenpo	0.560987	1	0.540812	2
ENSMUSG00000020653	Klf11	0.505549	1	0.521965	3
ENSMUSG00000020654	Adcy3	0.550447	1	0.590902	3
ENSMUSG00000020656	Grhl1	NA	NA	NA	NA
ENSMUSG00000020658	Efr3b	NA	NA	NA	NA
ENSMUSG00000020659	Cbll1	0.535728	1	0.51924	2
ENSMUSG00000020661	Dnmt3a	0.510003	2	0.505553	1
ENSMUSG00000020664	Dld	0.56021	1	0.541093	3
ENSMUSG00000020668	Kif3c	NA	NA	NA	NA
ENSMUSG00000020669	Sh3yl1	NA	NA	NA	NA
ENSMUSG00000020671	Rab10	0.539815	1	0.551225	3
ENSMUSG00000020674	Pxdn	0.558421	2	0.559777	1
ENSMUSG00000020677	Ddx52	0.506574	1	0.512624	3
ENSMUSG00000020680	Taf15	0.531854	1	0.539059	3
ENSMUSG00000020681	Ace	NA	NA	NA	NA
ENSMUSG00000020684	Rasl10b	0.515213	2	0.537783	2
ENSMUSG00000020687	Cdc27	0.518918	2	0.539454	3
ENSMUSG00000020691	Mettl2	0.531119	1	0.526447	3
ENSMUSG00000020692	Nle1	0.51346	1	0.516766	3
ENSMUSG00000020694	Tlk2	0.519681	1	0.533705	3
ENSMUSG00000020695	Mrc2	0.575444	1	0.592077	3
ENSMUSG00000020696	Rffl	0.503542	2	0.546921	2
ENSMUSG00000020697	Lig3	0.52791	2	0.533362	1
[truncated: 12,300 more rows]
