# Supplementary material for: Single-cell RNA-sequencing reveals transcriptional dynamics of estrogen-induced dysplasia in the ovarian surface epithelium
Source: PLoS Genet. 2018 Nov 12;14(11):e1007788. doi: 10.1371/journal.pgen.1007788 (PMC6258431; doi:10.1371/journal.pgen.1007788)
Supplement: S6 Table — (XLS) [file pgen.1007788.s015.xls]

## Sheet: Sheet1
ensembl_gene_id	mgi_symbol	Intercept	Pseudotime.Coef	Estrogen.Coef	Interaction.Coef	pass.threshold	Heatmap.cluster
ENSMUSG00000000001	Gnai3	0.836817	0.0556191	-0.0284122	0.207634	FALSE	NA
ENSMUSG00000000028	Cdc45	0.0881814	-0.0762703	-0.00323689	0.0368495	FALSE	NA
ENSMUSG00000000056	Narf	0.371291	0.451859	0.0128679	-0.116068	FALSE	NA
ENSMUSG00000000078	Klf6	0.498907	-0.328311	-0.00232719	-0.0137588	FALSE	NA
ENSMUSG00000000085	Scmh1	0.472686	0.100571	0.00597251	-0.0785953	FALSE	NA
ENSMUSG00000000088	Cox5a	4.3004	0.723884	-0.0130805	0.101175	FALSE	NA
ENSMUSG00000000093	Tbx2	0.0915961	-0.0544622	0.0046541	-0.0567228	FALSE	NA
ENSMUSG00000000126	Wnt9a	0.817732	0.111916	-0.0342469	0.280341	FALSE	NA
ENSMUSG00000000127	Fer	0.368568	0.290973	-0.0143581	0.108803	FALSE	NA
ENSMUSG00000000131	Xpo6	0.929287	-0.436152	-0.0154642	0.106875	FALSE	NA
ENSMUSG00000000134	Tfe3	1.24311	-0.130478	0.0257506	-0.301277	FALSE	NA
ENSMUSG00000000142	Axin2	0.363144	0.674798	-0.0160277	0.186144	FALSE	NA
ENSMUSG00000000148	Brat1	0.2376	-0.183737	-0.0109428	0.0844428	FALSE	NA
ENSMUSG00000000149	Gna12	0.584694	0.146873	0.0193638	-0.215508	FALSE	NA
ENSMUSG00000000154	Slc22a18	0.0801818	0.204821	-0.00683302	0.0700818	FALSE	NA
ENSMUSG00000000167	Pih1d2	0.264868	0.0429744	-0.00336005	0.062176	FALSE	NA
ENSMUSG00000000168	Dlat	1.11803	0.36163	-0.00370674	0.0196721	FALSE	NA
ENSMUSG00000000171	Sdhd	1.52645	1.08082	-0.00875585	0.108049	FALSE	NA
ENSMUSG00000000184	Ccnd2	5.2872	-0.165649	-0.0455382	0.220194	FALSE	NA
ENSMUSG00000000194	Gpr107	0.923995	-0.282631	0.000751148	-0.0650838	FALSE	NA
ENSMUSG00000000215	Ins2	0.056794	0.174359	-0.0160167	0.201161	FALSE	NA
ENSMUSG00000000244	Tspan32	0.207339	0.198097	-0.00859976	0.131839	FALSE	NA
ENSMUSG00000000247	Lhx2	0.326452	-0.317404	-0.00220009	-0.0109429	FALSE	NA
ENSMUSG00000000253	Gmpr	3.66884	0.383371	0.105865	-1.28076	TRUE	2
ENSMUSG00000000266	Mid2	0.277994	-0.0563642	0.0107348	-0.102698	FALSE	NA
ENSMUSG00000000275	Trim25	0.764259	0.989716	0.0451472	-0.429675	FALSE	NA
ENSMUSG00000000276	Dgke	0.34903	0.301494	0.00737457	-0.038036	FALSE	NA
ENSMUSG00000000278	Scpep1	1.01148	-0.330149	-0.0269038	0.200292	FALSE	NA
ENSMUSG00000000282	Mnt	0.690121	0.114347	0.0148618	-0.193657	FALSE	NA
ENSMUSG00000000295	Hddc2	1.28397	0.0172763	0.0183258	-0.287283	FALSE	NA
ENSMUSG00000000301	Pemt	0.219542	0.425453	0.00366926	-0.116491	FALSE	NA
ENSMUSG00000000308	Ckmt1	0.0351537	1.23486	0.0565721	-0.538732	TRUE	3
ENSMUSG00000000320	Alox12	0.131021	0.0733582	0.00668578	-0.0473614	FALSE	NA
ENSMUSG00000000325	Arvcf	0.288934	0.0980866	0.00522698	-0.000249091	FALSE	NA
ENSMUSG00000000326	Comt	5.49986	0.424937	0.00641501	-0.068018	FALSE	NA
ENSMUSG00000000339	Rtca	0.965438	-0.260504	0.0159295	-0.219153	FALSE	NA
ENSMUSG00000000340	Dbt	1.12493	-0.142479	0.0278689	-0.322962	FALSE	NA
ENSMUSG00000000346	Dazap2	2.97768	1.06394	0.0392874	-0.397904	FALSE	NA
ENSMUSG00000000355	Mcts1	1.49104	-0.266502	0.000269716	-0.0983574	FALSE	NA
ENSMUSG00000000359	Rem1	0.131167	-0.15443	-0.00269837	0.0119445	FALSE	NA
ENSMUSG00000000374	Trappc10	0.745772	0.0614438	0.0263637	-0.281206	FALSE	NA
ENSMUSG00000000378	Ccm2	0.567963	-0.34992	-0.00160741	-0.0182222	FALSE	NA
ENSMUSG00000000384	Tbrg4	0.55075	0.464447	0.00750497	-0.0273435	FALSE	NA
ENSMUSG00000000399	Ndufa9	2.54267	-0.110378	0.0426379	-0.534347	TRUE	1
ENSMUSG00000000420	Galnt1	2.14725	-0.0776181	-0.0814229	0.809517	TRUE	4
ENSMUSG00000000435	Myf5	0.0652431	0.0173292	0.00378441	-0.0411281	FALSE	NA
ENSMUSG00000000439	Mkrn2	0.426954	-0.208481	-0.0147648	0.0916361	FALSE	NA
ENSMUSG00000000441	Raf1	1.04579	-0.525384	0.000222839	-0.125382	FALSE	NA
ENSMUSG00000000489	Pdgfb	0.139814	-0.0286195	0.000949093	-0.0269005	FALSE	NA
ENSMUSG00000000531	Grasp	0.0915606	-0.00346566	0.00536803	-0.058003	FALSE	NA
ENSMUSG00000000532	Acvr1b	0.44935	0.17219	0.0137048	-0.120884	FALSE	NA
ENSMUSG00000000538	Tom1l2	0.335563	0.788651	0.0144993	-0.0354713	FALSE	NA
ENSMUSG00000000552	Zfp385a	0.367266	0.512563	0.0373895	-0.362662	FALSE	NA
ENSMUSG00000000555	Itga5	0.0669648	0.0247822	-0.00401756	0.0476624	FALSE	NA
ENSMUSG00000000561	Wdr77	1.27105	0.410092	0.0702242	-0.777506	TRUE	2
ENSMUSG00000000562	Adora3	0.0806385	-0.0353752	0.000358005	0.000326566	FALSE	NA
ENSMUSG00000000563	Atp5f1	3.32332	0.900217	0.0283071	-0.411746	FALSE	NA
ENSMUSG00000000567	Sox9	0.0641948	0.686405	0.0236295	-0.23696	FALSE	NA
ENSMUSG00000000568	Hnrnpd	1.17118	-0.168348	-0.00146005	-0.0448768	FALSE	NA
ENSMUSG00000000579	Dynlt1c	0.610966	0.0471251	-0.0371591	0.416692	TRUE	4
ENSMUSG00000000581	C1d	1.70009	0.479029	-0.0079833	0.157433	FALSE	NA
ENSMUSG00000000594	Gm2a	4.88603	1.06456	0.0225201	-0.331497	FALSE	NA
ENSMUSG00000000600	Krit1	0.796622	-0.11919	0.00256147	-0.0439311	FALSE	NA
ENSMUSG00000000605	Clcn4	1.84811	-0.642228	0.0110593	-0.221346	FALSE	NA
ENSMUSG00000000627	Sema4f	0.232368	-0.22636	-0.00151667	-0.0104845	FALSE	NA
ENSMUSG00000000628	Hk2	3.1037	-1.82162	-0.00116749	-0.323613	FALSE	NA
ENSMUSG00000000631	Myo18a	1.32145	0.523597	0.0387535	-0.367856	FALSE	NA
ENSMUSG00000000632	Sez6	0.306838	0.0605553	0.0106746	-0.142015	FALSE	NA
ENSMUSG00000000690	Hoxb6	0.225431	0.18453	0.0131754	-0.15561	FALSE	NA
ENSMUSG00000000693	Loxl3	0.763287	-0.352021	0.00546648	-0.149531	FALSE	NA
ENSMUSG00000000708	Kat2b	1.26486	-0.526886	-0.00229016	-0.0266595	FALSE	NA
ENSMUSG00000000711	Rab5b	0.357983	0.716279	0.0311315	-0.310298	FALSE	NA
ENSMUSG00000000724	Cryba1	0.0852296	0.0122983	0.000833901	-0.0240934	FALSE	NA
ENSMUSG00000000731	Aire	0.202244	0.263957	0.00191574	0.00548081	FALSE	NA
ENSMUSG00000000738	Spg7	0.62441	0.101965	-0.00258178	0.0119336	FALSE	NA
ENSMUSG00000000740	Rpl13	8.35503	-0.462678	0.0198288	-0.432057	FALSE	NA
ENSMUSG00000000743	Chmp1a	1.40917	-0.23877	6.44029e-05	-0.0852927	FALSE	NA
ENSMUSG00000000751	Rpa1	0.522237	0.171525	0.00667075	-0.0527094	FALSE	NA
ENSMUSG00000000753	Serpinf1	0.157834	2.79283	0.0400975	-0.192954	FALSE	NA
ENSMUSG00000000759	Tubgcp3	0.573903	-0.0662496	-0.00100558	0.00489249	FALSE	NA
ENSMUSG00000000776	Polr3d	0.180036	0.270507	-0.00821567	0.10016	FALSE	NA
ENSMUSG00000000782	Tcf7	0.198164	0.231375	0.00160105	0.0071355	FALSE	NA
ENSMUSG00000000787	Ddx3x	2.82535	0.137394	-0.000797775	-0.101538	FALSE	NA
ENSMUSG00000000804	Usp32	1.59551	-0.0780473	0.0343702	-0.314457	FALSE	NA
ENSMUSG00000000811	Txnrd3	0.220381	0.0633229	0.00770427	-0.052461	FALSE	NA
ENSMUSG00000000823	Zfp512b	0.723476	-0.135301	0.00367685	-0.0342805	FALSE	NA
ENSMUSG00000000826	Dnajc5	2.49646	-0.958798	-0.00275203	-0.0999809	FALSE	NA
ENSMUSG00000000827	Tpd52l2	2.14961	0.211943	0.0470816	-0.556553	TRUE	2
ENSMUSG00000000838	Fmr1	2.22716	-1.27652	0.00483013	-0.306373	FALSE	NA
ENSMUSG00000000869	Il4	0.0860989	-0.027423	-0.000311151	0.00381369	FALSE	NA
ENSMUSG00000000876	Pxmp4	0.919352	0.492715	0.0117259	-0.191433	FALSE	NA
ENSMUSG00000000881	Dlg3	1.96769	-1.15557	0.0294297	-0.378498	FALSE	NA
ENSMUSG00000000884	Gnb1l	0.12597	0.219396	-0.00130667	0.0290859	FALSE	NA
ENSMUSG00000000901	Mmp11	0.901466	0.163886	0.0477587	-0.560383	TRUE	2
ENSMUSG00000000902	Smarcb1	1.0637	0.26491	-0.00114292	0.0361806	FALSE	NA
ENSMUSG00000000915	Hip1r	0.429552	0.407712	0.0431577	-0.432086	FALSE	NA
ENSMUSG00000000916	Nsun5	1.42622	-0.476754	-0.00669992	-0.0115974	FALSE	NA
ENSMUSG00000000938	Hoxa10	0.683926	-0.458353	0.00528679	-0.10397	FALSE	NA
ENSMUSG00000000942	Hoxa4	0.237519	-0.13737	0.00268094	-0.0504471	FALSE	NA
ENSMUSG00000000948	Gm38393	0.156973	0.145373	0.000916326	0.00459994	FALSE	NA
ENSMUSG00000000957	Mmp14	1.95531	0.903709	0.0592088	-0.614393	TRUE	3
ENSMUSG00000000959	Oxa1l	0.377642	0.820755	-0.000736785	0.00127733	FALSE	NA
ENSMUSG00000000976	Heatr6	0.647371	0.117498	-0.0038778	-0.00459594	FALSE	NA
ENSMUSG00000001014	Icam4	0.168849	0.0359947	0.00175929	-0.00933521	FALSE	NA
ENSMUSG00000001016	Ilf2	0.779063	0.19233	0.0111742	-0.178583	FALSE	NA
ENSMUSG00000001017	Chtop	1.62995	-0.03896	0.0318171	-0.317348	FALSE	NA
ENSMUSG00000001018	Snapin	1.11154	-0.194291	0.00395171	-0.0857962	FALSE	NA
ENSMUSG00000001020	S100a4	0.191418	1.9645	0.0661177	-0.579791	TRUE	3
ENSMUSG00000001025	S100a6	6.55797	0.712326	0.0490624	-0.519977	TRUE	3
ENSMUSG00000001029	Icam2	0.0388932	1.0028	0.0186065	-0.117459	FALSE	NA
ENSMUSG00000001034	Mapk7	0.180151	0.135958	0.016311	-0.186939	FALSE	NA
ENSMUSG00000001036	Epn2	0.557646	-0.106008	-0.00111007	0.0226442	FALSE	NA
ENSMUSG00000001039	B9d1	0.290695	0.312507	0.00651409	-0.0812088	FALSE	NA
ENSMUSG00000001052	Sec24b	0.956058	-0.216414	0.0168993	-0.231763	FALSE	NA
ENSMUSG00000001053	N4bp3	0.190776	0.029659	-0.022484	0.221951	FALSE	NA
ENSMUSG00000001054	Rmnd5b	0.603055	0.393345	-0.0257828	0.205703	FALSE	NA
ENSMUSG00000001056	Nhp2	1.28984	0.856351	-0.0397351	0.396439	TRUE	4
ENSMUSG00000001062	Vps9d1	0.53112	-0.129332	-0.00646047	0.0698581	FALSE	NA
ENSMUSG00000001065	Zfp276	0.126198	-0.0054448	-0.00419935	0.0573418	FALSE	NA
ENSMUSG00000001082	Mfsd10	0.623494	0.253058	0.0128352	-0.1139	FALSE	NA
ENSMUSG00000001089	Luzp1	0.872484	0.151709	-0.0119917	0.115553	FALSE	NA
ENSMUSG00000001098	Kctd10	0.228052	-0.0384334	-0.00768855	0.0594457	FALSE	NA
ENSMUSG00000001100	Poldip2	3.16165	-0.0282751	0.0328723	-0.332007	FALSE	NA
ENSMUSG00000001105	Ift20	2.14786	1.57992	0.00313882	-0.00952176	FALSE	NA
ENSMUSG00000001119	Col6a1	0.599807	1.08513	-0.0336385	0.421295	TRUE	4
ENSMUSG00000001120	Pcbp3	0.196288	0.121473	0.00292741	-0.00829434	FALSE	NA
ENSMUSG00000001123	Lgals9	0.679678	0.565303	0.0256298	-0.222771	FALSE	NA
ENSMUSG00000001127	Araf	2.60068	-0.675479	0.0223196	-0.439323	TRUE	2
ENSMUSG00000001128	Cfp	0.480949	-0.151159	0.0154229	-0.173074	FALSE	NA
ENSMUSG00000001131	Timp1	2.09174	0.325682	0.0677056	-0.791945	TRUE	2
ENSMUSG00000001134	Uxt	1.40681	-0.677555	-0.018032	0.0419514	FALSE	NA
ENSMUSG00000001138	Cnnm3	0.365352	0.134309	0.00355333	0.00702109	FALSE	NA
ENSMUSG00000001143	Lman2l	1.06922	0.375529	0.0150924	-0.145587	FALSE	NA
ENSMUSG00000001150	Mcm3ap	0.457481	0.170466	-0.00924208	0.0957085	FALSE	NA
ENSMUSG00000001151	Pcnt	0.41329	0.339883	0.0283791	-0.271958	FALSE	NA
ENSMUSG00000001156	Mxd1	0.568165	-0.124419	-0.00605117	0.0278159	FALSE	NA
ENSMUSG00000001157	Gmcl1	0.667898	-0.292895	-0.0108481	0.0717477	FALSE	NA
ENSMUSG00000001158	Snrnp27	4.06338	-1.29392	-0.0180735	-0.188778	FALSE	NA
ENSMUSG00000001166	Oas1c	0.142036	-0.0284316	-0.00647281	0.0334038	FALSE	NA
ENSMUSG00000001173	Ocrl	1.31713	-0.258213	0.0175577	-0.133707	FALSE	NA
ENSMUSG00000001175	Calm1	5.24376	0.339984	-0.00157827	-0.0538674	FALSE	NA
ENSMUSG00000001211	Agpat3	0.796949	-0.222602	-4.09694e-05	-0.0804312	FALSE	NA
ENSMUSG00000001225	Slc26a3	0.0627995	0.0663845	0.00104893	-0.00261878	FALSE	NA
ENSMUSG00000001228	Uhrf1	0.229164	-0.208859	-0.00617296	0.062917	FALSE	NA
ENSMUSG00000001229	Dpp9	0.833783	-0.0480124	-0.00401808	0.0258272	FALSE	NA
ENSMUSG00000001240	Ramp2	0.0931053	0.136427	0.00160974	-0.0196266	FALSE	NA
ENSMUSG00000001247	Lsr	1.37334	0.870505	0.037674	-0.398678	FALSE	NA
ENSMUSG00000001248	Gramd1a	0.596807	-0.0276161	0.0192313	-0.208031	FALSE	NA
ENSMUSG00000001270	Ckb	0.0496752	0.103842	0.00367651	-0.0133656	FALSE	NA
ENSMUSG00000001280	Sp1	1.15021	0.223827	0.00614403	-0.0140609	FALSE	NA
ENSMUSG00000001285	Myg1	0.592508	0.388936	0.023013	-0.206372	FALSE	NA
ENSMUSG00000001288	Rarg	0.381312	0.233233	7.05548e-05	-0.0196223	FALSE	NA
ENSMUSG00000001289	Pfdn5	4.77814	1.39794	0.0252589	-0.239224	FALSE	NA
ENSMUSG00000001300	Efnb2	0.415314	0.357631	0.00515932	0.00254688	FALSE	NA
ENSMUSG00000001305	Rrp15	0.597964	0.200552	0.0209317	-0.211962	FALSE	NA
ENSMUSG00000001313	Rnd2	0.307031	0.0401827	-0.0208743	0.231228	FALSE	NA
ENSMUSG00000001323	Srr	0.382938	-0.00164467	-0.00746968	0.0641237	FALSE	NA
ENSMUSG00000001333	Sync	0.200987	0.0996276	0.00606697	-0.0285916	FALSE	NA
ENSMUSG00000001334	Fndc5	3.70917	0.391849	0.0302886	-0.353693	FALSE	NA
ENSMUSG00000001366	Fbxo9	0.714491	0.0539704	0.000894999	0.00359425	FALSE	NA
ENSMUSG00000001376	Vps50	0.80757	-0.47007	-0.00598073	0.0171187	FALSE	NA
ENSMUSG00000001380	Hars	1.09253	-0.113386	-0.00372971	-0.0630113	FALSE	NA
ENSMUSG00000001383	Zmat2	2.44758	-0.452364	0.00546387	-0.14133	FALSE	NA
ENSMUSG00000001403	Ube2c	0.162763	-0.0562036	0.00194304	-0.022882	FALSE	NA
ENSMUSG00000001415	Smg5	0.479752	-0.00431916	0.0120016	-0.131797	FALSE	NA
ENSMUSG00000001416	Cct3	2.43227	0.15016	0.0128043	-0.0820658	FALSE	NA
ENSMUSG00000001418	Glmp	2.15757	0.396044	0.0518635	-0.592398	TRUE	2
ENSMUSG00000001419	Mef2d	1.46821	-0.521633	0.0190188	-0.281426	FALSE	NA
ENSMUSG00000001424	Snd1	0.997805	-0.0704514	-0.0176197	0.0888497	FALSE	NA
ENSMUSG00000001435	Col18a1	0.0504381	0.0921775	-0.00244688	0.0395543	FALSE	NA
ENSMUSG00000001436	Slc19a1	0.241389	0.230471	-0.00162116	-0.0187335	FALSE	NA
ENSMUSG00000001440	Kpnb1	1.22387	-0.0869226	-0.0116205	0.11154	FALSE	NA
ENSMUSG00000001441	Npepps	2.30886	0.199127	0.00788564	-0.129468	FALSE	NA
ENSMUSG00000001445	Mrpl10	0.926706	0.408661	0.0111448	-0.142191	FALSE	NA
ENSMUSG00000001467	Cyp51	0.609394	0.295079	0.00698982	-0.0647003	FALSE	NA
ENSMUSG00000001472	Tcf25	3.4035	-0.0755574	0.0589726	-0.769787	TRUE	2
ENSMUSG00000001473	Tubb6	0.271185	-0.253917	0.00410281	-0.0197045	FALSE	NA
ENSMUSG00000001482	Def8	0.602569	0.0230208	0.0151304	-0.146844	FALSE	NA
ENSMUSG00000001496	Nkx2-1	0.00864417	-0.00374138	-0.00017571	0.00283413	FALSE	NA
ENSMUSG00000001497	Pax9	0.0594675	-0.00376172	-0.00064782	0.00191097	FALSE	NA
ENSMUSG00000001506	Col1a1	1.16097	1.24748	0.0736465	-0.618973	TRUE	3
ENSMUSG00000001507	Itga3	1.24057	-0.327387	0.031344	-0.408674	FALSE	NA
ENSMUSG00000001510	Dlx3	0.0215485	0.0373439	-0.00364938	0.0313488	FALSE	NA
ENSMUSG00000001517	Foxm1	0.209535	-0.222036	0.000485864	0.000793552	FALSE	NA
ENSMUSG00000001518	Itfg2	0.493462	-0.147007	-0.00250966	0.0146551	FALSE	NA
ENSMUSG00000001520	Nrip2	0.348422	0.485941	0.026077	-0.142322	FALSE	NA
ENSMUSG00000001521	Tulp3	1.48724	-0.355957	-0.00673031	-0.0130747	FALSE	NA
ENSMUSG00000001524	Gtf2h4	0.125394	0.0496441	-0.00290326	0.0123249	FALSE	NA
ENSMUSG00000001525	Tubb5	2.77924	0.395879	-0.0301054	0.266297	FALSE	NA
ENSMUSG00000001542	Ell2	0.280193	-0.0860094	-0.0135075	0.107676	FALSE	NA
ENSMUSG00000001552	Jup	0.509273	0.919871	0.0392853	-0.317306	FALSE	NA
ENSMUSG00000001555	Fkbp10	1.38849	0.747908	0.0501211	-0.411514	FALSE	NA
ENSMUSG00000001569	Nom1	0.512343	-0.115483	0.00382775	0.0114923	FALSE	NA
ENSMUSG00000001576	Ergic1	0.734424	0.122933	0.0369484	-0.433899	FALSE	NA
ENSMUSG00000001583	Tnk1	0.187673	-0.00970876	-0.000270884	-0.00110029	FALSE	NA
ENSMUSG00000001604	Tcea3	0.412908	0.705655	0.0224238	-0.165941	FALSE	NA
ENSMUSG00000001622	Csn3	0.273986	-0.0346365	0.000761676	-0.0438436	FALSE	NA
ENSMUSG00000001627	Ifrd1	1.00631	0.457513	0.0201811	-0.278405	FALSE	NA
ENSMUSG00000001630	Stk38l	0.788735	-0.107517	0.0173007	-0.236169	FALSE	NA
ENSMUSG00000001632	Brpf1	2.21147	-0.0415504	-0.00198118	-0.1033	FALSE	NA
ENSMUSG00000001642	Akr1b3	6.27038	1.10715	0.0182071	-0.161555	FALSE	NA
ENSMUSG00000001655	Hoxc13	0.655628	0.190217	0.0212574	-0.253973	FALSE	NA
ENSMUSG00000001657	Hoxc8	1.6963	-0.566488	0.0135317	-0.25906	FALSE	NA
ENSMUSG00000001661	Hoxc6	0.509087	0.232184	0.0219143	-0.184565	FALSE	NA
ENSMUSG00000001663	Gstt1	0.705793	1.06773	0.0591823	-0.577017	TRUE	3
ENSMUSG00000001665	Gstt3	0.432306	0.761395	0.0436458	-0.384466	FALSE	NA
ENSMUSG00000001666	Ddt	0.629309	0.961057	0.00888017	-0.0349861	FALSE	NA
ENSMUSG00000001674	Ddx18	1.58653	0.305166	0.0299566	-0.328751	FALSE	NA
ENSMUSG00000001687	Ubl3	1.14572	0.0328435	0.0322794	-0.431893	FALSE	NA
ENSMUSG00000001700	Gramd3	0.193491	0.119566	0.0128913	-0.152011	FALSE	NA
ENSMUSG00000001707	Eef1e1	0.521715	0.227217	0.014366	-0.208194	FALSE	NA
ENSMUSG00000001729	Akt1	0.885741	-0.11768	-0.0241783	0.168506	FALSE	NA
ENSMUSG00000001739	Cldn15	0.287168	1.57609	0.0321921	-0.255645	FALSE	NA
ENSMUSG00000001741	Il16	0.931826	-0.147895	-0.00447989	0.0474655	FALSE	NA
ENSMUSG00000001750	Tcirg1	0.571019	0.0599465	0.00148743	-5.61931e-05	FALSE	NA
ENSMUSG00000001751	Naglu	0.854616	0.0216055	-0.0144926	0.128877	FALSE	NA
ENSMUSG00000001755	Coasy	1.12895	0.377527	0.0393143	-0.441037	TRUE	3
ENSMUSG00000001761	Smo	2.59444	-1.43108	0.00553139	-0.295446	FALSE	NA
ENSMUSG00000001763	Tspan33	1.89014	-0.0413445	0.0061802	-0.0396455	FALSE	NA
ENSMUSG00000001767	Crnkl1	1.38655	-0.25189	-0.000691717	-0.0629848	FALSE	NA
ENSMUSG00000001768	Rin2	3.34465	-2.2742	-0.0363114	0.137477	FALSE	NA
ENSMUSG00000001774	Chordc1	0.690083	0.282507	-0.000883316	-0.0744887	FALSE	NA
ENSMUSG00000001783	Rtcb	1.39727	0.835088	0.0354753	-0.390616	FALSE	NA
ENSMUSG00000001785	Pwp1	0.409212	0.654342	0.0408713	-0.334352	FALSE	NA
ENSMUSG00000001786	Fbxo7	0.671439	0.212085	-0.020563	0.246637	FALSE	NA
ENSMUSG00000001794	Capns1	4.4763	0.0399638	0.0495051	-0.641865	TRUE	2
ENSMUSG00000001827	Folr1	2.38804	0.246546	0.04067	-0.491994	TRUE	2
ENSMUSG00000001829	Clpb	0.35075	0.243695	-0.0122567	0.147416	FALSE	NA
ENSMUSG00000001833	2017-09-07	3.2062	-0.255676	0.0126539	-0.256557	FALSE	NA
ENSMUSG00000001844	Zdhhc4	0.850712	-0.361337	-0.0153533	0.151358	FALSE	NA
ENSMUSG00000001847	Rac1	3.8425	-0.667423	-0.0108184	-0.077593	FALSE	NA
ENSMUSG00000001855	Nup214	0.667753	-0.0980363	0.000715193	-0.0179613	FALSE	NA
ENSMUSG00000001870	Ltbp1	0.186255	-0.0186431	-2.75371e-05	-0.0127932	FALSE	NA
ENSMUSG00000001891	Ugp2	2.00896	0.638325	-0.0225529	0.253554	FALSE	NA
ENSMUSG00000001909	Trmt1	1.22756	0.0103335	-0.00649835	0.00160353	FALSE	NA
ENSMUSG00000001910	Nacc1	0.552408	-0.280151	0.00498261	-0.0780887	FALSE	NA
ENSMUSG00000001911	Nfix	1.85281	-0.318824	0.0162292	-0.251251	FALSE	NA
ENSMUSG00000001918	Slc1a5	0.41981	0.914037	0.0110878	-0.0576452	FALSE	NA
ENSMUSG00000001924	Uba1	2.30212	-0.53053	0.0204975	-0.200303	FALSE	NA
ENSMUSG00000001930	Vwf	0.247528	0.0113683	0.000164497	0.0114665	FALSE	NA
ENSMUSG00000001942	Siae	0.451534	0.0246092	-0.0265387	0.299172	FALSE	NA
ENSMUSG00000001946	Esam	0.0348868	1.54108	0.051044	-0.369706	FALSE	NA
ENSMUSG00000001948	Spa17	0.382834	-0.0396518	0.0127104	-0.113945	FALSE	NA
ENSMUSG00000001962	Fam50a	1.38484	0.0792316	-0.0145631	0.10275	FALSE	NA
ENSMUSG00000001964	Emd	0.821367	-0.290697	0.006486	-0.0872292	FALSE	NA
ENSMUSG00000001983	Taco1	-0.00335217	0.269568	0.017174	-0.162941	FALSE	NA
ENSMUSG00000001985	Grik3	0.173015	-0.0855463	-0.00563366	0.0354083	FALSE	NA
ENSMUSG00000001986	Gria3	0.978315	-0.727742	-0.00925727	-0.01197	FALSE	NA
ENSMUSG00000001995	Sipa1l2	1.04999	-0.211806	0.00274003	0.00975833	FALSE	NA
ENSMUSG00000001998	Ap4e1	0.322314	-0.0407745	-0.00450321	0.0202745	FALSE	NA
ENSMUSG00000001999	Blvra	1.34615	-0.296928	-0.000280743	-0.0596704	FALSE	NA
ENSMUSG00000002006	Pdzd4	0.264407	-0.053322	0.00514674	-0.0578234	FALSE	NA
ENSMUSG00000002010	Idh3g	0.908474	0.322138	-0.0174745	0.238158	FALSE	NA
ENSMUSG00000002014	Ssr4	1.70426	0.972695	0.0515674	-0.482708	TRUE	3
ENSMUSG00000002015	Bcap31	2.52254	0.0244971	-0.00193717	-0.0703846	FALSE	NA
ENSMUSG00000002017	Fam98a	0.720176	-0.243628	0.0116103	-0.121746	FALSE	NA
ENSMUSG00000002020	Ltbp2	3.87093	-3.49737	-0.0248985	-0.147064	FALSE	NA
ENSMUSG00000002028	Kmt2a	1.20733	0.152024	0.00896797	-0.0707091	FALSE	NA
ENSMUSG00000002031	Ift46	1.62711	0.626657	-0.0249431	0.225131	FALSE	NA
ENSMUSG00000002043	Trappc6a	1.18426	-0.271639	-0.00535103	0.0104635	FALSE	NA
ENSMUSG00000002052	Supt6	0.954806	0.835524	0.0516901	-0.500311	TRUE	3
ENSMUSG00000002055	Spag5	0.340725	-0.0433899	-0.00626573	0.0733318	FALSE	NA
ENSMUSG00000002058	Unc119	0.79873	1.46388	0.0672442	-0.65898	TRUE	3
ENSMUSG00000002059	Rab34	1.4474	0.729408	0.0451946	-0.467984	TRUE	3
ENSMUSG00000002064	Sdf2	0.983571	1.28367	0.0360265	-0.26781	FALSE	NA
ENSMUSG00000002068	Ccne1	0.521481	-0.342609	-0.0106079	0.0704199	FALSE	NA
ENSMUSG00000002076	Hsf2bp	0.0161647	0.0271242	0.000163954	0.00908187	FALSE	NA
ENSMUSG00000002083	Bbc3	0.617864	-0.399185	0.00491469	-0.112044	FALSE	NA
ENSMUSG00000002102	Psmc3	1.82374	0.180798	0.0177999	-0.164239	FALSE	NA
ENSMUSG00000002103	Acp2	0.705223	-0.324244	-0.00207188	-0.0329437	FALSE	NA
ENSMUSG00000002105	Slc39a13	0.931536	-0.592807	-0.0259166	0.174565	FALSE	NA
ENSMUSG00000002107	Celf2	0.107887	1.29154	0.0338927	-0.189752	FALSE	NA
ENSMUSG00000002109	Ddb2	0.205423	0.0891677	0.0171564	-0.174506	FALSE	NA
ENSMUSG00000002129	Sf3a1	0.970024	0.0465739	-0.000392469	-0.0497957	FALSE	NA
ENSMUSG00000002147	Stat6	0.564609	0.266177	0.00582604	-0.0774225	FALSE	NA
ENSMUSG00000002205	Vrk3	0.512776	0.0504786	0.0211207	-0.24056	FALSE	NA
ENSMUSG00000002210	Smg9	0.218227	0.1746	0.00341796	-0.0574179	FALSE	NA
ENSMUSG00000002221	Paxip1	0.54931	-0.264071	-0.00393026	0.0600351	FALSE	NA
ENSMUSG00000002222	Rmnd5a	1.67047	-0.892102	0.0192154	-0.321978	FALSE	NA
ENSMUSG00000002227	Mov10	0.677437	-0.484406	-0.0117576	0.10402	FALSE	NA
ENSMUSG00000002233	Rhoc	1.60389	0.0120535	-0.0727881	0.686133	TRUE	4
ENSMUSG00000002249	Tead3	0.357756	-0.0906343	0.00887475	-0.11249	FALSE	NA
ENSMUSG00000002250	Ppard	0.217387	0.0658155	0.0166768	-0.158908	FALSE	NA
ENSMUSG00000002265	Peg3	1.93881	-1.98682	-0.0343792	0.167629	FALSE	NA
ENSMUSG00000002279	Lmf1	0.898706	0.00869029	0.00496201	-0.013044	FALSE	NA
ENSMUSG00000002280	Narfl	0.492268	-0.197971	-0.0112837	0.0299782	FALSE	NA
ENSMUSG00000002289	Angptl4	0.290285	0.230681	-0.0796527	0.799499	TRUE	4
ENSMUSG00000002297	Dbf4	1.01764	-0.635069	-0.00666108	-0.0376868	FALSE	NA
ENSMUSG00000002307	Daxx	0.492505	0.0428694	-0.00082236	-0.0121842	FALSE	NA
ENSMUSG00000002308	Cd320	0.676618	0.0751796	-0.14804	1.40442	TRUE	4
ENSMUSG00000002319	Ipo4	0.656087	0.370678	0.0376654	-0.366367	FALSE	NA
ENSMUSG00000002320	Tm9sf1	0.57497	0.227406	0.0156885	-0.138226	FALSE	NA
ENSMUSG00000002325	Irf9	0.283934	0.160975	0.00722823	-0.0707454	FALSE	NA
ENSMUSG00000002326	Gmpr2	0.348074	0.249728	0.0182642	-0.181474	FALSE	NA
ENSMUSG00000002329	Mdp1	0.646285	0.197548	-0.000234401	0.036246	FALSE	NA
ENSMUSG00000002332	Dhrs1	0.325729	0.295508	-0.00752144	0.0529215	FALSE	NA
ENSMUSG00000002341	Ncan	0.72413	-0.0412542	-0.00722013	0.0454648	FALSE	NA
ENSMUSG00000002342	Tmem161a	0.614434	0.194416	-0.0108221	0.111081	FALSE	NA
ENSMUSG00000002343	Armc6	0.150403	0.216319	0.0140527	-0.110763	FALSE	NA
ENSMUSG00000002345	Borcs8	0.638942	0.370295	0.00606091	-0.0329097	FALSE	NA
ENSMUSG00000002346	Slc25a42	0.228939	0.0819706	0.0118552	-0.107955	FALSE	NA
ENSMUSG00000002365	Snx9	0.300505	0.114465	0.0023431	-0.0520115	FALSE	NA
ENSMUSG00000002372	Ranbp3	0.785247	-0.0624249	-0.0055014	-0.0161464	FALSE	NA
ENSMUSG00000002379	Ndufa11	2.85449	0.422639	-0.0478529	0.304108	FALSE	NA
ENSMUSG00000002393	Nr2f6	1.01807	-0.183155	-0.00284619	-0.0953825	FALSE	NA
ENSMUSG00000002395	Use1	1.60391	0.310773	0.0329837	-0.485603	TRUE	2
ENSMUSG00000002396	Ocel1	0.966778	-0.398943	-0.00895	-0.0234515	FALSE	NA
ENSMUSG00000002409	Dyrk1b	0.31354	-0.0781181	0.00464924	-0.0684647	FALSE	NA
ENSMUSG00000002413	Braf	1.03183	-0.566565	-0.0289871	0.20978	FALSE	NA
ENSMUSG00000002416	Ndufb2	4.13135	-0.287642	-0.0137481	-0.020251	FALSE	NA
ENSMUSG00000002428	Hltf	2.4132	0.0848661	0.0220983	-0.324176	FALSE	NA
ENSMUSG00000002455	Prpf6	1.05458	0.506177	0.035202	-0.383806	FALSE	NA
ENSMUSG00000002458	Rgs19	0.861608	-0.0924048	-0.00566475	0.0200065	FALSE	NA
ENSMUSG00000002459	Rgs20	0.179998	-0.0707361	-0.00221325	0.00513507	FALSE	NA
ENSMUSG00000002475	Abhd3	0.36213	-0.26926	-0.0096904	0.0670506	FALSE	NA
ENSMUSG00000002477	Snrpd1	1.62689	-0.168985	-0.0269244	0.195964	FALSE	NA
ENSMUSG00000002486	Tchp	0.39486	-0.0401225	-0.00446076	0.040546	FALSE	NA
ENSMUSG00000002489	Tiam1	0.121628	0.0497386	-0.00853411	0.1054	FALSE	NA
ENSMUSG00000002496	Tsc2	1.92816	-0.701508	-0.0299763	0.228383	FALSE	NA
ENSMUSG00000002504	Slc9a3r2	0.45047	0.235542	0.018457	-0.18119	FALSE	NA
ENSMUSG00000002524	Puf60	1.5608	0.411141	0.00594354	-0.0612287	FALSE	NA
ENSMUSG00000002546	Golga2	0.771827	-0.19004	0.012824	-0.132615	FALSE	NA
ENSMUSG00000002550	Uck1	0.750651	-0.0946948	0.00681646	-0.098735	FALSE	NA
ENSMUSG00000002565	Scin	0.0469674	0.034549	0.00249783	-0.0207862	FALSE	NA
ENSMUSG00000002580	Mien1	1.06967	0.877954	0.0120783	-0.119788	FALSE	NA
ENSMUSG00000002602	Axl	5.56949	-2.94091	-0.0119396	-0.303652	FALSE	NA
ENSMUSG00000002603	Tgfb1	0.138869	0.0243915	0.00574396	-0.0564698	FALSE	NA
ENSMUSG00000002608	Ccdc97	0.806656	-0.296029	0.00369547	-0.021889	FALSE	NA
ENSMUSG00000002617	Zfp40	0.289711	-0.201476	-0.0144463	0.150601	FALSE	NA
ENSMUSG00000002625	Akap8l	1.72451	-0.283997	0.00419686	-0.151982	FALSE	NA
ENSMUSG00000002635	Pdcd2l	0.637253	-0.277501	-0.0167422	0.109629	FALSE	NA
ENSMUSG00000002658	Gtf2f1	0.883827	0.218909	0.00851101	-0.127989	FALSE	NA
ENSMUSG00000002660	Clpp	1.31064	-0.0878488	-0.00940088	0.0464215	FALSE	NA
ENSMUSG00000002661	Alkbh7	1.20723	-0.321267	-0.018706	0.0985295	FALSE	NA
ENSMUSG00000002679	Med6	0.468486	0.162803	0.0205062	-0.218634	FALSE	NA
ENSMUSG00000002688	Prkd1	0.288037	0.0214877	9.9218e-05	0.0105272	FALSE	NA
ENSMUSG00000002718	Cse1l	0.493195	-0.161894	-0.0102637	0.0961709	FALSE	NA
ENSMUSG00000002728	Naa20	1.04537	0.0432247	-0.0310391	0.277469	FALSE	NA
ENSMUSG00000002731	Prkra	0.829935	-0.182603	-0.00281895	-0.000803585	FALSE	NA
ENSMUSG00000002732	Fkbp7	1.26117	0.187648	0.00555786	0.01845	FALSE	NA
ENSMUSG00000002733	Plekha3	2.82645	-0.313068	-0.0100341	0.00385938	FALSE	NA
ENSMUSG00000002741	Ykt6	1.09638	-0.0254717	0.00621983	-0.0753794	FALSE	NA
ENSMUSG00000002748	Baz1b	1.53642	-0.616256	0.00942609	-0.138834	FALSE	NA
ENSMUSG00000002763	Pex6	0.622887	0.19129	0.0114417	-0.155803	FALSE	NA
ENSMUSG00000002767	Mrpl2	0.355451	0.233519	-0.0271617	0.247995	FALSE	NA
ENSMUSG00000002768	Mea1	1.35787	0.104634	-0.0433913	0.345416	TRUE	5
ENSMUSG00000002769	Gnmt	0.129221	-0.127793	-0.000864433	0.0106719	FALSE	NA
ENSMUSG00000002771	Grin2d	0.0353748	-0.0290881	0.00011211	-0.000152336	FALSE	NA
ENSMUSG00000002778	Kdelr1	1.33254	-0.0141268	0.00312672	-0.0333964	FALSE	NA
ENSMUSG00000002781	Tmem143	0.103154	0.0594976	0.0018728	0.00427611	FALSE	NA
ENSMUSG00000002791	Pdxk-ps	0.0689942	0.0312341	-0.00246825	0.0371079	FALSE	NA
ENSMUSG00000002797	Ggct	1.45069	-0.00312632	0.0147271	-0.143317	FALSE	NA
ENSMUSG00000002799	Jag2	0.0168336	0.0920232	0.00459584	-0.0404161	FALSE	NA
ENSMUSG00000002803	Btbd6	0.338127	0.121523	0.0151253	-0.139393	FALSE	NA
ENSMUSG00000002804	Nudt14	0.857793	0.484939	-0.0148317	0.119338	FALSE	NA
ENSMUSG00000002808	Epdr1	0.160671	-0.159698	-0.00210756	0.0133671	FALSE	NA
ENSMUSG00000002812	Flii	1.25225	0.310834	0.0123338	-0.188384	FALSE	NA
ENSMUSG00000002814	Top3a	0.140804	0.00237858	-0.0133265	0.157163	FALSE	NA
ENSMUSG00000002820	Atg4d	0.50764	0.121803	0.0210603	-0.226283	FALSE	NA
ENSMUSG00000002825	Qtrt1	0.334069	-0.0530793	-0.0170949	0.196513	FALSE	NA
ENSMUSG00000002833	Hdgfrp2	1.08981	-0.302277	0.00660522	-0.12181	FALSE	NA
ENSMUSG00000002835	Chaf1a	0.0836225	-0.039054	0.00254033	-0.0214446	FALSE	NA
ENSMUSG00000002844	Adprh	0.179844	0.143885	-0.0289621	0.345172	TRUE	4
ENSMUSG00000002845	Tmem39a	0.435152	0.231728	0.00555747	-0.0193628	FALSE	NA
ENSMUSG00000002846	Timmdc1	0.693439	0.137763	0.0105895	-0.128415	FALSE	NA
ENSMUSG00000002870	Mcm2	0.754	-0.715044	-0.0172548	0.105702	FALSE	NA
ENSMUSG00000002871	Tpra1	0.706488	-0.30927	-0.00471493	-0.0314882	FALSE	NA
ENSMUSG00000002881	Nab1	1.99769	-0.396141	0.0420886	-0.442031	TRUE	1
ENSMUSG00000002885	Adgre5	0.177333	0.0270569	0.00380052	-0.0273237	FALSE	NA
ENSMUSG00000002897	Il17ra	0.512647	-0.119984	0.0163697	-0.210922	FALSE	NA
ENSMUSG00000002900	Lamb1	1.45517	0.630307	0.0141303	-0.154909	FALSE	NA
ENSMUSG00000002908	Kcnn1	0.109132	-0.115843	0.000686497	-0.0102381	FALSE	NA
ENSMUSG00000002910	Arrdc2	0.390475	-0.0728583	0.00733573	-0.0851781	FALSE	NA
ENSMUSG00000002948	Map2k7	1.37072	-0.211265	-0.0109568	0.170303	FALSE	NA
ENSMUSG00000002949	Timm44	1.48867	0.478618	0.0243806	-0.200046	FALSE	NA
ENSMUSG00000002957	Ap2a2	2.35778	-0.779578	0.00945296	-0.326043	FALSE	NA
ENSMUSG00000002963	Pnkp	0.66352	-0.201241	-0.0278724	0.204758	FALSE	NA
ENSMUSG00000002968	Med25	0.808548	0.144503	0.0208279	-0.168807	FALSE	NA
ENSMUSG00000002980	Bcam	0.952508	0.0437087	0.0162468	-0.238701	FALSE	NA
ENSMUSG00000002981	Clptm1	1.20474	-0.129231	0.00835733	-0.134769	FALSE	NA
ENSMUSG00000002983	Relb	1.01683	-0.453254	0.0162201	-0.250094	FALSE	NA
ENSMUSG00000002984	Tomm40	0.937523	0.0932306	0.0110848	-0.171364	FALSE	NA
ENSMUSG00000002985	Apoe	0.503128	1.71856	0.0369569	-0.229673	FALSE	NA
ENSMUSG00000002996	Hbp1	1.9136	0.53508	0.00526757	-0.103933	FALSE	NA
ENSMUSG00000003031	Cdkn1b	1.28191	-0.344313	0.00744471	-0.207181	FALSE	NA
ENSMUSG00000003032	Klf4	1.27167	0.922124	-0.00808779	0.102621	FALSE	NA
ENSMUSG00000003033	Ap1m1	1.05379	-0.282342	-0.0277236	0.177541	FALSE	NA
ENSMUSG00000003037	Rab8a	1.46028	-0.282085	-0.0338667	0.293711	FALSE	NA
ENSMUSG00000003038	Hmgn2	1.35478	0.658357	0.035073	-0.294598	FALSE	NA
ENSMUSG00000003039	Fam32a	3.29516	-0.640931	0.0159368	-0.417871	FALSE	NA
ENSMUSG00000003062	Stard3nl	0.491323	-0.204846	-0.0017558	-0.0382274	FALSE	NA
ENSMUSG00000003068	Stk11	0.688132	0.392747	0.0118106	-0.104032	FALSE	NA
ENSMUSG00000003070	Efna2	0.354255	0.0379128	0.0143133	-0.156974	FALSE	NA
ENSMUSG00000003072	Atp5d	3.21934	1.50691	0.0116465	-0.133187	FALSE	NA
ENSMUSG00000003099	Ppp5c	0.958361	-0.104147	0.0128266	-0.0987477	FALSE	NA
ENSMUSG00000003119	Cdk12	0.64851	0.325165	0.0390575	-0.354876	FALSE	NA
ENSMUSG00000003123	Lipe	0.10574	0.043929	-0.00476369	0.0527019	FALSE	NA
ENSMUSG00000003131	Pafah1b2	1.53109	0.383485	0.00734193	-0.0859671	FALSE	NA
ENSMUSG00000003134	Tbc1d8	0.265467	0.0549752	0.00434236	-0.0188116	FALSE	NA
ENSMUSG00000003135	Cnot11	0.371795	0.107141	0.0244323	-0.251275	FALSE	NA
ENSMUSG00000003153	Slc2a3	1.08119	0.129978	0.0153128	-0.146652	FALSE	NA
ENSMUSG00000003154	Foxj2	0.464503	-0.0194345	0.0176121	-0.207083	FALSE	NA
ENSMUSG00000003161	Sri	1.0395	-0.128995	0.00116456	-0.0530234	FALSE	NA
ENSMUSG00000003166	Dgcr2	0.63732	0.338451	-0.00572616	0.131979	FALSE	NA
ENSMUSG00000003178	NA	0.166927	0.00478204	-0.00201631	0.0141498	FALSE	NA
ENSMUSG00000003184	Irf3	1.48513	-0.558113	0.00592067	-0.113453	FALSE	NA
ENSMUSG00000003190	Bcl2l12	0.206527	-0.0505906	0.00967245	-0.100215	FALSE	NA
ENSMUSG00000003198	Zfp959	0.213431	-0.0432184	-0.00470221	0.0594612	FALSE	NA
ENSMUSG00000003199	Mpnd	0.401284	0.279175	-0.0105714	0.066315	FALSE	NA
ENSMUSG00000003200	Sh3gl1	0.602786	0.120149	0.00176658	-0.0574318	FALSE	NA
ENSMUSG00000003208	Ccdc94	0.0379493	0.0207979	0.000495545	-0.0110364	FALSE	NA
ENSMUSG00000003226	Ranbp2	1.58905	-0.0200134	-0.0130667	0.122664	FALSE	NA
ENSMUSG00000003227	Edar	0.0288764	0.0467047	-0.0143691	0.140562	FALSE	NA
ENSMUSG00000003228	Grk5	0.39221	-0.265112	0.00476816	-0.0648154	FALSE	NA
ENSMUSG00000003233	Dvl3	0.375232	0.0507428	-0.0351293	0.360508	TRUE	4
ENSMUSG00000003234	Abcf3	0.213969	0.577737	0.00536595	0.026456	FALSE	NA
ENSMUSG00000003235	Eif2b5	0.570504	0.43742	0.0112234	-0.132759	FALSE	NA
ENSMUSG00000003269	Cyth2	1.04506	-0.386856	-6.96044e-05	-0.0081287	FALSE	NA
ENSMUSG00000003273	Car11	0.101783	0.478042	0.0254838	-0.225792	FALSE	NA
ENSMUSG00000003279	Dlgap1	0.188806	0.12208	0.00981881	-0.11826	FALSE	NA
ENSMUSG00000003299	Mrpl4	1.25178	0.634213	0.00828163	-0.163632	FALSE	NA
ENSMUSG00000003308	Keap1	0.469256	0.44232	0.0199233	-0.201224	FALSE	NA
ENSMUSG00000003316	Glg1	1.33101	-0.0300755	0.028389	-0.309998	FALSE	NA
ENSMUSG00000003344	Btbd2	0.776182	0.268602	-0.00265276	-0.0335688	FALSE	NA
ENSMUSG00000003345	Csnk1g2	1.7114	0.252212	0.0411738	-0.505101	TRUE	2
ENSMUSG00000003346	Abhd17a	0.951504	0.595866	0.0233443	-0.182367	FALSE	NA
ENSMUSG00000003348	Mob3a	0.112053	0.10993	0.00176488	0.0148726	FALSE	NA
ENSMUSG00000003352	Cacnb3	1.8957	0.485743	0.0338004	-0.300135	FALSE	NA
ENSMUSG00000003354	Ccdc65	0.0667709	0.0597281	0.00133363	-0.0113544	FALSE	NA
ENSMUSG00000003355	Fkbp11	0.160907	0.871781	0.00874345	-0.0621292	FALSE	NA
ENSMUSG00000003360	Ddx23	3.27589	0.133477	-0.00574738	0.0137915	FALSE	NA
ENSMUSG00000003363	Pld3	1.83727	-0.47885	0.00676393	-0.212087	FALSE	NA
ENSMUSG00000003378	Grik5	0.930166	-0.408673	-0.0128833	0.0485541	FALSE	NA
ENSMUSG00000003380	Rabac1	2.96841	0.330501	-0.0182219	-0.000473434	FALSE	NA
ENSMUSG00000003382	Etv3	0.276221	-0.0664132	0.00117825	-0.0224424	FALSE	NA
ENSMUSG00000003402	Prkcsh	1.14127	0.471048	0.0221365	-0.255504	FALSE	NA
ENSMUSG00000003410	Elavl3	0.140624	-0.027828	0.00201291	-0.0193578	FALSE	NA
ENSMUSG00000003411	Rab3b	0.549539	-0.346363	0.00052634	-0.0492599	FALSE	NA
ENSMUSG00000003420	Fcgrt	0.518529	0.822204	0.0352743	-0.316364	FALSE	NA
ENSMUSG00000003421	Nosip	0.537729	0.659992	0.0525109	-0.544312	TRUE	3
ENSMUSG00000003423	Pih1d1	0.5737	0.183023	0.0114988	-0.0712222	FALSE	NA
ENSMUSG00000003429	Rps11	7.35268	0.24014	0.0153146	-0.25011	FALSE	NA
ENSMUSG00000003435	Supt5	2.02547	0.46402	0.0327492	-0.36864	FALSE	NA
ENSMUSG00000003436	Dll3	0.0568108	-0.0351819	-0.00609195	0.0532306	FALSE	NA
ENSMUSG00000003437	Paf1	1.63035	-0.327116	0.0262828	-0.291954	FALSE	NA
ENSMUSG00000003438	Timm50	1.4576	-0.445504	0.0120398	-0.186194	FALSE	NA
ENSMUSG00000003444	Med29	1.57812	-0.0721112	0.0268807	-0.158086	FALSE	NA
ENSMUSG00000003452	Bicd1	0.814641	0.619164	-0.0892054	0.996761	TRUE	4
ENSMUSG00000003458	Ncstn	1.61283	0.0905498	-0.00589341	-0.0538628	FALSE	NA
ENSMUSG00000003464	Pex19	0.689646	-0.069257	-0.00977213	0.0341415	FALSE	NA
ENSMUSG00000003500	Impdh1	0.407401	-0.354496	-0.00456704	0.00535269	FALSE	NA
ENSMUSG00000003518	Dusp3	1.17401	0.800014	0.0491055	-0.449005	TRUE	3
ENSMUSG00000003526	Prodh	0.0908373	0.187101	0.00860354	-0.0573809	FALSE	NA
ENSMUSG00000003527	Dgcr14	0.239214	0.1623	-0.00112629	0.0219204	FALSE	NA
ENSMUSG00000003528	Slc25a1	0.527603	0.719265	0.0173249	-0.152449	FALSE	NA
ENSMUSG00000003531	Dgcr6	0.351446	0.429403	0.0192616	-0.209412	FALSE	NA
ENSMUSG00000003534	Ddr1	1.43631	0.796267	-0.0323479	0.352702	TRUE	4
ENSMUSG00000003541	Ier3	2.66312	2.49582	0.0176384	-0.183646	FALSE	NA
ENSMUSG00000003545	Fosb	1.46799	1.00578	-0.0708899	0.770857	TRUE	4
ENSMUSG00000003546	Klc4	0.873185	-0.198869	0.0015989	-0.0542883	FALSE	NA
ENSMUSG00000003549	Ercc1	0.350339	0.0738577	0.00367757	-0.0578786	FALSE	NA
ENSMUSG00000003559	As3mt	0.329741	0.342463	0.0186641	-0.234113	FALSE	NA
ENSMUSG00000003573	Homer3	0.829541	-0.231734	0.0246816	-0.29801	FALSE	NA
ENSMUSG00000003575	Crtc1	0.0772909	0.159002	0.000850105	-0.00820247	FALSE	NA
ENSMUSG00000003581	Rnf215	0.348788	0.0912766	-0.00318028	-0.0152479	FALSE	NA
ENSMUSG00000003604	Aven	0.382797	0.04831	0.00399442	-0.0285364	FALSE	NA
ENSMUSG00000003617	Cp	0.821566	0.089219	0.047006	-0.548852	TRUE	2
ENSMUSG00000003623	Crot	0.751698	0.796947	-0.0145858	0.177715	FALSE	NA
ENSMUSG00000003644	Rps6ka1	0.33685	0.322887	0.015046	-0.101645	FALSE	NA
ENSMUSG00000003660	Snrnp200	1.74023	-0.716036	-0.0110632	0.00637593	FALSE	NA
ENSMUSG00000003662	Ciao1	0.818722	-0.304174	0.000692409	-0.0464752	FALSE	NA
ENSMUSG00000003680	Taf6l	1.04249	0.592105	-0.00817049	0.100964	FALSE	NA
ENSMUSG00000003721	Insig2	0.709797	1.02297	0.0541624	-0.551885	TRUE	3
ENSMUSG00000003731	Kpna6	0.325225	0.309977	-0.00940208	0.072413	FALSE	NA
ENSMUSG00000003746	Man1a	0.83721	0.957296	-0.022492	0.288271	FALSE	NA
ENSMUSG00000003752	Itpkc	0.186901	0.038003	-0.0155697	0.145897	FALSE	NA
ENSMUSG00000003762	Coq8b	0.348299	-0.0745531	0.00516503	-0.0514085	FALSE	NA
ENSMUSG00000003778	Brd8	1.60691	-0.287911	0.0089374	-0.142272	FALSE	NA
ENSMUSG00000003779	Kif20a	0.710622	-0.380194	-0.00845215	0.0485962	FALSE	NA
ENSMUSG00000003808	Farsa	0.646965	-0.114524	-0.0131596	0.0854199	FALSE	NA
ENSMUSG00000003809	Gcdh	0.235127	-0.100011	-0.0154554	0.180727	FALSE	NA
ENSMUSG00000003810	Mast2	0.825945	0.257222	0.0261655	-0.222818	FALSE	NA
ENSMUSG00000003812	Dnase2a	0.397004	-0.0869962	-0.00360061	0.0716411	FALSE	NA
ENSMUSG00000003813	Rad23a	0.757115	-0.242245	0.00881145	-0.118671	FALSE	NA
ENSMUSG00000003814	Calr	5.7438	0.0126589	0.0132992	-0.305424	FALSE	NA
ENSMUSG00000003824	Syce2	0.60009	-0.653368	-0.0145648	0.113786	FALSE	NA
ENSMUSG00000003847	Nfat5	2.38241	-0.519613	0.00548583	-0.136265	FALSE	NA
ENSMUSG00000003848	Nob1	0.556989	0.034541	0.00114405	-0.002711	FALSE	NA
ENSMUSG00000003849	Nqo1	0.0592352	0.614328	0.0084521	-0.047432	FALSE	NA
ENSMUSG00000003865	Gys1	0.491744	0.222383	0.0215747	-0.210039	FALSE	NA
ENSMUSG00000003868	Ruvbl2	0.310506	-0.0855755	-0.00148453	-0.010153	FALSE	NA
ENSMUSG00000003873	Bax	0.456501	-0.0676007	0.000208719	-0.0172809	FALSE	NA
ENSMUSG00000003923	Tfam	0.872073	0.228813	0.0194916	-0.22794	FALSE	NA
ENSMUSG00000003929	Zfp81	0.348813	-0.0247176	-0.0111702	0.0804988	FALSE	NA
ENSMUSG00000003948	Mmd	5.66292	-1.00708	0.0400067	-0.654867	TRUE	1
ENSMUSG00000003949	Hlf	0.435063	0.577146	0.0153698	-0.112163	FALSE	NA
ENSMUSG00000003955	Fam162a	0.555966	0.92804	0.000665452	0.00606626	FALSE	NA
ENSMUSG00000003970	Rpl8	7.84427	0.213597	0.0225016	-0.327319	FALSE	NA
ENSMUSG00000003992	Ssbp2	0.764632	0.129177	-0.0126061	0.0794024	FALSE	NA
ENSMUSG00000004018	Fancl	0.586726	0.1861	0.00574684	-0.0930623	FALSE	NA
ENSMUSG00000004032	Gstm5	1.58358	-0.727097	-0.0110554	-0.0797983	FALSE	NA
ENSMUSG00000004040	Stat3	3.59106	0.571832	0.01111	-0.0841039	FALSE	NA
ENSMUSG00000004043	Stat5a	0.671085	0.25595	-0.00336312	0.0110692	FALSE	NA
ENSMUSG00000004044	Ptrf	2.81148	1.42429	0.0335879	-0.243221	FALSE	NA
ENSMUSG00000004054	Map3k11	1.10013	-0.529011	0.00502854	-0.0801854	FALSE	NA
ENSMUSG00000004056	Akt2	1.27255	-0.616929	-0.0165082	0.0747156	FALSE	NA
ENSMUSG00000004069	Dnaja3	0.507409	0.0336849	-0.0193218	0.165312	FALSE	NA
ENSMUSG00000004070	Hmox2	0.385346	0.958072	0.00732101	-0.0336624	FALSE	NA
ENSMUSG00000004071	Cdip1	0.225057	0.618513	-0.00153028	0.0760651	FALSE	NA
ENSMUSG00000004085	Map3k20	4.2185	0.530563	-0.0106237	-0.0380079	FALSE	NA
ENSMUSG00000004096	Cwc15	1.75749	0.206102	-0.0118347	0.0640669	FALSE	NA
ENSMUSG00000004099	Dnmt1	0.871718	-0.471048	-0.0168603	0.158753	FALSE	NA
ENSMUSG00000004100	Ppan	0.485904	0.134417	0.00395118	-0.0375907	FALSE	NA
ENSMUSG00000004113	Cacna1b	0.0848596	-0.00251331	0.00162344	-0.0226494	FALSE	NA
ENSMUSG00000004127	Trmt10a	0.924298	-0.259616	0.00440893	-0.069841	FALSE	NA
ENSMUSG00000004187	Kifc2	0.144019	0.112745	0.00299449	0.00728332	FALSE	NA
ENSMUSG00000004207	Psap	6.26328	1.58573	0.163419	-1.61888	TRUE	3
ENSMUSG00000004221	Ikbkg	1.37204	0.690915	-0.0121703	0.182947	FALSE	NA
ENSMUSG00000004233	Wars2	0.287759	-0.0849757	0.00748766	-0.127259	FALSE	NA
ENSMUSG00000004263	Atn1	0.955543	-0.147686	0.0230443	-0.318555	FALSE	NA
ENSMUSG00000004264	Phb2	2.58592	-0.616812	-0.0233825	0.0414836	FALSE	NA
ENSMUSG00000004266	Ptpn6	0.0929142	0.0564119	-3.26067e-05	0.00733825	FALSE	NA
ENSMUSG00000004267	Eno2	0.666127	-0.0572785	-0.00204183	-0.0136189	FALSE	NA
ENSMUSG00000004268	Emg1	1.6823	-0.378208	-0.000180206	-0.0879886	FALSE	NA
ENSMUSG00000004270	Lpcat3	2.10279	-0.718115	-0.0416087	0.29724	FALSE	NA
ENSMUSG00000004285	Atp6v1f	5.6791	-0.930051	-0.0226039	-0.0941351	FALSE	NA
ENSMUSG00000004317	Clcn5	1.52118	-0.948919	0.0239749	-0.428497	FALSE	NA
ENSMUSG00000004319	Clcn3	1.09446	-0.078089	-0.0095125	0.0798836	FALSE	NA
ENSMUSG00000004356	Utp20	0.686964	0.0136194	0.00528191	-0.036412	FALSE	NA
ENSMUSG00000004359	Spic	0.193268	0.0663115	0.00155333	0.0152056	FALSE	NA
ENSMUSG00000004360	9330159F19Rik	0.31893	0.197442	0.0108806	-0.101193	FALSE	NA
ENSMUSG00000004364	Cul3	1.53057	0.277318	0.00799572	-0.0720168	FALSE	NA
ENSMUSG00000004371	Il11	0.108429	0.0519849	0.00678941	-0.071503	FALSE	NA
ENSMUSG00000004383	Large1	1.03814	-0.469557	-0.0213725	0.107828	FALSE	NA
ENSMUSG00000004393	Ddx56	0.809122	-0.0496148	0.00585512	-0.0880368	FALSE	NA
ENSMUSG00000004394	Tmed4	1.21208	1.1864	-0.00117026	-0.0156958	FALSE	NA
ENSMUSG00000004415	Col26a1	0.0482421	0.180681	0.00943038	-0.103742	FALSE	NA
ENSMUSG00000004446	Bid	0.726818	-0.504061	0.0122907	-0.195697	FALSE	NA
ENSMUSG00000004451	Ralb	0.313486	0.566804	0.0202644	-0.18523	FALSE	NA
ENSMUSG00000004455	Ppp1cc	1.53743	-0.252204	0.00744494	-0.137566	FALSE	NA
ENSMUSG00000004460	Dnajb11	0.655854	0.0175978	-0.0227187	0.237962	FALSE	NA
ENSMUSG00000004462	Tbccd1	0.239948	0.0505106	0.00886214	-0.0971938	FALSE	NA
ENSMUSG00000004473	Clec11a	0.0615426	0.102197	0.00431378	-0.0479974	FALSE	NA
ENSMUSG00000004500	Zfp324	0.0919702	-0.00235751	0.000112995	-0.00788018	FALSE	NA
ENSMUSG00000004508	Gab2	0.417345	0.276936	0.0189152	-0.1655	FALSE	NA
ENSMUSG00000004530	Coro1c	2.23897	-0.897452	0.0341398	-0.442749	TRUE	1
ENSMUSG00000004535	Tax1bp1	5.24741	-1.35705	-0.0205693	-0.00340034	FALSE	NA
ENSMUSG00000004542	Psg19	0.0317585	0.0245695	0.000713533	-0.00366286	FALSE	NA
ENSMUSG00000004558	Ndrg2	0.0786316	1.98701	-0.051428	0.646358	TRUE	4
ENSMUSG00000004561	Mettl17	0.377989	0.0720704	0.000949365	-0.0141997	FALSE	NA
ENSMUSG00000004562	Arhgef40	4.97799	0.533692	-0.0130528	0.21371	FALSE	NA
ENSMUSG00000004565	Pnpla6	0.291138	-0.140867	-0.0251469	0.233918	FALSE	NA
ENSMUSG00000004567	Mcoln1	0.0960626	0.164286	0.00198868	-0.0185679	FALSE	NA
ENSMUSG00000004568	Arhgef18	1.0704	-0.487869	-0.00904648	-0.00700173	FALSE	NA
ENSMUSG00000004591	Pkn2	1.54089	-0.313044	-0.01418	0.00257473	FALSE	NA
ENSMUSG00000004609	Cd33	0.0333386	-0.020423	-0.00162114	0.0109696	FALSE	NA
ENSMUSG00000004610	Etfb	2.99951	0.281212	-0.013672	-0.0259947	FALSE	NA
ENSMUSG00000004626	Stxbp2	2.42443	0.149926	0.0308739	-0.34383	FALSE	NA
ENSMUSG00000004631	Sgce	1.02161	-0.357926	-0.0160525	0.135903	FALSE	NA
ENSMUSG00000004633	Chn2	0.302506	0.130719	-0.00587712	0.0514516	FALSE	NA
ENSMUSG00000004637	Wwox	0.430018	-0.0625539	-0.00139339	0.0221683	FALSE	NA
ENSMUSG00000004642	Slbp	3.03522	0.0848423	-0.0100008	0.211832	FALSE	NA
ENSMUSG00000004651	Tyr	0.368027	-0.0630531	-0.00916165	0.119472	FALSE	NA
ENSMUSG00000004661	Arid3b	0.219092	0.0204965	0.00157004	-0.0234483	FALSE	NA
ENSMUSG00000004665	Cnn2	1.1645	0.270287	0.0505982	-0.549962	TRUE	2
ENSMUSG00000004667	Polr2e	1.54554	0.794424	0.0475821	-0.453819	TRUE	3
ENSMUSG00000004677	Myo9b	0.564648	-0.288593	-1.00365e-05	-0.0336594	FALSE	NA
ENSMUSG00000004748	Mtfp1	0.132823	-0.0842901	-0.00973354	0.138562	FALSE	NA
ENSMUSG00000004768	Rab23	0.232346	-0.0562807	-0.00958279	0.0660877	FALSE	NA
ENSMUSG00000004771	Rab11a	2.00918	1.71547	0.0646537	-0.646511	TRUE	3
ENSMUSG00000004788	Eif2b2	0.625338	0.132082	-0.026303	0.257666	FALSE	NA
ENSMUSG00000004789	Dlst	0.815654	0.384193	-0.00238551	0.00121785	FALSE	NA
ENSMUSG00000004798	Ulk2	0.970294	-0.514245	-0.0155403	0.100414	FALSE	NA
ENSMUSG00000004814	Ccl24	0.0403652	0.0174689	4.62783e-05	0.00915005	FALSE	NA
ENSMUSG00000004815	Dgkq	0.15434	0.0429409	0.00223208	-0.0156874	FALSE	NA
ENSMUSG00000004842	Pou1f1	0.514856	-0.0884183	0.0119232	-0.105996	FALSE	NA
ENSMUSG00000004843	Chmp2b	0.796135	0.231561	0.00345439	-0.0156526	FALSE	NA
ENSMUSG00000004846	Plod3	1.2828	-0.113652	0.0212658	-0.243051	FALSE	NA
ENSMUSG00000004849	Ap1s1	1.49103	-0.370201	0.0221741	-0.326111	FALSE	NA
ENSMUSG00000004864	Mapk13	0.0283151	0.626509	0.00582723	-0.0232262	FALSE	NA
ENSMUSG00000004865	Srpk1	2.06775	-0.163523	-0.0039257	0.00644931	FALSE	NA
ENSMUSG00000004872	Pax3	0.0970852	-0.0238581	0.000657766	-0.0116889	FALSE	NA
ENSMUSG00000004880	Lbr	0.796009	0.234024	0.0218196	-0.214957	FALSE	NA
ENSMUSG00000004885	Crabp2	0.063475	-0.0283085	-0.00232703	0.0198981	FALSE	NA
ENSMUSG00000004891	Nes	0.0529201	0.0653255	0.0100036	-0.106833	FALSE	NA
ENSMUSG00000004895	Prcc	0.238247	0.110444	0.00646085	-0.0610668	FALSE	NA
ENSMUSG00000004896	Rrnad1	0.81803	-0.0673172	-1.66007e-05	0.0193126	FALSE	NA
ENSMUSG00000004897	Hdgf	2.48389	-0.265118	0.0124768	-0.23242	FALSE	NA
ENSMUSG00000004929	Thop1	0.135963	0.103361	0.00138885	0.0124769	FALSE	NA
ENSMUSG00000004931	Apba3	0.369989	0.424441	0.00146998	-0.00705246	FALSE	NA
ENSMUSG00000004934	Pias4	1.87382	0.956547	0.00599412	-0.0651413	FALSE	NA
ENSMUSG00000004936	Map2k1	0.992301	0.45304	-0.0605339	0.605153	TRUE	4
ENSMUSG00000004937	Sgta	1.41597	0.263304	-0.0034937	-0.0458219	FALSE	NA
ENSMUSG00000004939	Nmrk2	0.291402	-0.0488005	-0.00274879	0.0255486	FALSE	NA
ENSMUSG00000004945	Tmem242	1.02182	0.513686	0.00191429	-0.0709191	FALSE	NA
ENSMUSG00000004947	Dtx2	1.0224	-0.153039	-0.0335115	0.312307	FALSE	NA
ENSMUSG00000004951	Hspb1	1.67445	3.55609	0.107722	-0.852961	TRUE	3
ENSMUSG00000004952	Rasa4	0.16755	-0.0536019	-0.00409629	0.0489077	FALSE	NA
ENSMUSG00000004980	Hnrnpa2b1	5.52029	-1.2121	0.0134037	-0.339616	FALSE	NA
ENSMUSG00000004994	Ccdc130	0.195705	0.0734052	-0.00409137	0.0182222	FALSE	NA
ENSMUSG00000004996	Mri1	0.787088	0.0999322	-0.00156779	0.023963	FALSE	NA
ENSMUSG00000005034	Prkacb	1.58614	-0.519763	-0.0414248	0.40704	TRUE	5
ENSMUSG00000005043	Sgsh	0.352823	-0.136418	-0.0167782	0.152126	FALSE	NA
ENSMUSG00000005054	Cstb	3.46418	0.181205	0.0207457	-0.310809	FALSE	NA
ENSMUSG00000005057	Sh2b2	0.00889282	0.0129575	0.00122835	-0.0162402	FALSE	NA
ENSMUSG00000005069	Pex5	0.888878	-0.627649	-0.011425	0.0140516	FALSE	NA
ENSMUSG00000005078	Jkamp	3.07981	0.760727	0.0332895	-0.355389	FALSE	NA
ENSMUSG00000005089	Slc1a2	0.105729	0.576334	0.00990484	-0.0651061	FALSE	NA
ENSMUSG00000005102	Eif2ak4	0.682878	-0.50509	-0.0135787	0.0602544	FALSE	NA
ENSMUSG00000005103	Wdr1	2.02036	-0.436372	-0.0220356	0.111151	FALSE	NA
ENSMUSG00000005124	Wisp1	1.23145	-0.503207	0.015818	-0.214545	FALSE	NA
ENSMUSG00000005125	Ndrg1	1.15893	3.66468	0.141112	-1.18408	TRUE	3
ENSMUSG00000005142	Man2b1	2.74789	0.66288	0.0438061	-0.395516	FALSE	NA
ENSMUSG00000005148	Klf5	0.212382	-0.0396615	-0.000452042	-0.000631605	FALSE	NA
ENSMUSG00000005150	Wdr83	0.44069	-0.0266341	0.00999706	-0.0816551	FALSE	NA
ENSMUSG00000005161	Prdx2	4.70382	0.109904	0.0249765	-0.363738	FALSE	NA
ENSMUSG00000005198	Polr2a	2.70041	0.709577	-0.0112888	0.112592	FALSE	NA
ENSMUSG00000005204	Senp3	0.78082	0.353212	-0.00391226	-0.0181176	FALSE	NA
ENSMUSG00000005225	Plekha8	0.548906	-0.351828	-0.0107075	0.0842466	FALSE	NA
ENSMUSG00000005233	Spc25	0.244437	-0.175492	-0.00621832	0.0619065	FALSE	NA
ENSMUSG00000005262	Ufd1	0.63151	0.799846	0.0295938	-0.241389	FALSE	NA
ENSMUSG00000005267	Zfp287	0.20435	0.171507	-0.00894119	0.129419	FALSE	NA
ENSMUSG00000005268	Prlr	0.154236	0.029578	-0.000632043	0.0149677	FALSE	NA
ENSMUSG00000005299	Letm1	0.993262	-0.206873	-0.00128799	-0.0361941	FALSE	NA
ENSMUSG00000005312	Ubqln1	1.47378	-0.634264	-0.0171808	0.179401	FALSE	NA
ENSMUSG00000005338	Cadm3	0.014884	0.133967	0.00918905	-0.0797656	FALSE	NA
ENSMUSG00000005354	Txn2	0.951748	0.795355	-0.00734097	0.0759412	FALSE	NA
ENSMUSG00000005360	Slc1a3	0.381721	1.0902	0.0408871	-0.345287	FALSE	NA
ENSMUSG00000005362	Crbn	1.19095	-0.72421	-0.00926788	0.00517427	FALSE	NA
ENSMUSG00000005364	Il5ra	0.0177918	-0.0136191	-0.00245403	0.0214297	FALSE	NA
ENSMUSG00000005370	Msh6	1.32731	-0.522098	-0.0196958	0.202421	FALSE	NA
ENSMUSG00000005371	Fbxo11	1.42839	-0.60643	-0.0118557	0.00465285	FALSE	NA
ENSMUSG00000005373	Mlxipl	0.22956	0.0941432	0.00166211	-0.0305207	FALSE	NA
ENSMUSG00000005374	Tbl2	0.189233	0.103736	0.00366231	-0.0152816	FALSE	NA
ENSMUSG00000005378	Wbscr22	0.583403	-0.0849822	0.0123287	-0.0730856	FALSE	NA
ENSMUSG00000005410	Mcm5	0.256614	-0.135093	-0.00571781	0.0566395	FALSE	NA
ENSMUSG00000005413	Hmox1	1.04621	-0.389453	0.0304404	-0.414374	FALSE	NA
ENSMUSG00000005417	Mprip	2.93035	-0.420456	0.00968395	-0.184561	FALSE	NA
ENSMUSG00000005442	Cic	0.601682	0.0772296	0.01935	-0.242378	FALSE	NA
ENSMUSG00000005447	Pafah1b3	0.991768	0.434928	0.0034466	0.0267869	FALSE	NA
ENSMUSG00000005469	Prkaca	1.38272	0.0761629	0.0216509	-0.230784	FALSE	NA
ENSMUSG00000005470	Asf1b	0.151246	-0.103343	-0.000481105	0.0285498	FALSE	NA
ENSMUSG00000005481	Ddx39	1.05625	-0.248351	0.0196358	-0.281104	FALSE	NA
ENSMUSG00000005483	Dnajb1	0.780962	-0.00342538	-0.00035505	-0.0332615	FALSE	NA
ENSMUSG00000005493	Msh4	0.584841	-0.0711727	-0.00198292	0.0516894	FALSE	NA
ENSMUSG00000005501	Usp40	0.819063	0.0409682	0.0136229	-0.146021	FALSE	NA
ENSMUSG00000005505	Kbtbd4	0.390338	-0.0693657	0.00236036	-0.0785844	FALSE	NA
ENSMUSG00000005506	Celf1	2.22201	-0.833921	-0.0108448	0.018437	FALSE	NA
ENSMUSG00000005510	Ndufs3	2.78104	-0.343975	0.0242773	-0.324895	FALSE	NA
ENSMUSG00000005514	Por	1.7178	0.443769	-0.00368585	0.062954	FALSE	NA
ENSMUSG00000005533	Igf1r	0.214785	-0.122188	0.00223076	-0.0533833	FALSE	NA
ENSMUSG00000005534	Insr	0.79624	-0.558503	-0.0391603	0.370784	TRUE	5
ENSMUSG00000005540	Fcer2a	0.184795	0.0288923	0.00839809	-0.0873893	FALSE	NA
ENSMUSG00000005566	Trim28	2.18188	0.22188	0.00883875	-0.05623	FALSE	NA
ENSMUSG00000005575	Ube2m	1.13928	-0.329839	0.000881589	-0.0651747	FALSE	NA
ENSMUSG00000005580	Adcy9	0.134675	0.0240303	-0.0037214	0.0214628	FALSE	NA
ENSMUSG00000005583	Mef2c	0.712543	-0.536381	-0.00152169	-0.0432525	FALSE	NA
ENSMUSG00000005609	Ctr9	1.23345	-0.0667246	0.0140785	-0.190712	FALSE	NA
ENSMUSG00000005610	Eif4g2	4.96985	-0.806722	-0.0138615	-0.0175614	FALSE	NA
ENSMUSG00000005615	Pcyt1a	0.686763	0.648053	-0.0254102	0.327986	FALSE	NA
ENSMUSG00000005621	Zfp592	0.700836	-0.178359	0.0016556	-0.0756383	FALSE	NA
ENSMUSG00000005625	Psmd4	2.32428	0.0199583	-0.00571004	-0.0526731	FALSE	NA
ENSMUSG00000005640	Insrr	0.0927542	0.0430771	0.00691962	-0.0676724	FALSE	NA
ENSMUSG00000005649	Cabp5	0.0505977	-0.00749614	0.00192528	-0.00742585	FALSE	NA
ENSMUSG00000005656	Snx6	2.60258	1.658	-0.0144826	0.16529	FALSE	NA
ENSMUSG00000005667	Mthfd2	0.602226	-0.179017	0.0109578	-0.114387	FALSE	NA
ENSMUSG00000005674	Tomm40l	0.355434	0.167252	0.0043557	-0.0696511	FALSE	NA
ENSMUSG00000005682	Pan2	0.337353	-0.026731	0.0112289	-0.110983	FALSE	NA
ENSMUSG00000005683	Cs	1.64802	0.34042	0.0188175	-0.264467	FALSE	NA
ENSMUSG00000005686	Ampd3	0.0127858	0.144805	-0.0053121	0.0734189	FALSE	NA
ENSMUSG00000005687	Bcas2	1.75954	-0.213626	0.00534024	-0.124432	FALSE	NA
ENSMUSG00000005698	Ctcf	1.22538	-0.135475	-0.0129077	0.100654	FALSE	NA
ENSMUSG00000005699	Pard6a	0.650241	-0.109948	0.0105894	-0.0657024	FALSE	NA
ENSMUSG00000005718	Tfap4	0.208045	-0.000461419	-0.00387863	0.0493779	FALSE	NA
ENSMUSG00000005732	Ranbp1	0.515468	0.44375	-0.00157473	-0.0144111	FALSE	NA
ENSMUSG00000005763	Cd247	0.131717	-0.0904514	-0.00807625	0.0764512	FALSE	NA
ENSMUSG00000005774	Rfx5	0.87098	-0.205428	0.014125	-0.21424	FALSE	NA
ENSMUSG00000005779	Psmb4	3.69232	-0.113332	0.00717978	-0.187023	FALSE	NA
ENSMUSG00000005802	Slc30a4	0.943181	-0.46592	0.022682	-0.276934	FALSE	NA
ENSMUSG00000005803	Sqrdl	0.423023	-0.0999993	0.00789175	-0.10653	FALSE	NA
ENSMUSG00000005804	Bloc1s6	0.632371	0.0436866	0.00631157	-0.0711038	FALSE	NA
ENSMUSG00000005813	Metap1	0.588682	0.239605	0.0166424	-0.105964	FALSE	NA
ENSMUSG00000005823	Gpr108	0.832455	0.134786	0.000323328	-0.0628661	FALSE	NA
ENSMUSG00000005836	Gata6	3.80658	-0.427033	-0.0126201	-0.101493	FALSE	NA
ENSMUSG00000005846	Rsl1d1	0.958896	0.796627	-0.00954222	0.108986	FALSE	NA
ENSMUSG00000005871	Apc	1.51469	-0.590021	0.0133437	-0.207127	FALSE	NA
ENSMUSG00000005873	Reep5	2.48504	-0.923677	-0.0172995	0.0354749	FALSE	NA
ENSMUSG00000005881	Ergic3	2.2584	0.157232	0.00415597	-0.148843	FALSE	NA
ENSMUSG00000005882	Uqcc1	0.615361	-0.214897	-0.0183435	0.154112	FALSE	NA
ENSMUSG00000005883	Spo11	0.165387	-0.0253943	-0.00377476	0.0351855	FALSE	NA
ENSMUSG00000005886	Ncoa2	1.69005	-0.219159	-0.00672912	0.0391518	FALSE	NA
ENSMUSG00000005893	Nr2c2	0.293208	-0.121633	-0.00361527	0.00864311	FALSE	NA
ENSMUSG00000005897	Nr2c1	0.373992	-0.0908449	-0.00524774	0.0415965	FALSE	NA
ENSMUSG00000005899	Smpd4	1.02922	-0.0574893	-0.0459296	0.494052	TRUE	5
ENSMUSG00000005907	Pex1	0.315654	-0.0272674	-0.0336234	0.329757	FALSE	NA
ENSMUSG00000005917	Otx1	0.152869	-0.123081	-0.00694883	0.0422593	FALSE	NA
ENSMUSG00000005936	Kctd20	0.752514	-0.418908	-0.0163789	0.112088	FALSE	NA
ENSMUSG00000005949	Ctns	0.43167	0.1008	-0.0274974	0.225607	FALSE	NA
ENSMUSG00000005951	Shpk	0.328328	0.340198	0.00996464	-0.0853074	FALSE	NA
ENSMUSG00000005958	Ephb3	0.107447	0.276221	0.0124466	-0.133108	FALSE	NA
ENSMUSG00000005968	Tuft1	0.418702	-0.0181869	-0.00722221	0.0591842	FALSE	NA
ENSMUSG00000005973	Rcn1	1.07966	0.0889926	0.051306	-0.54462	TRUE	2
ENSMUSG00000005981	Trap1	0.41891	0.403903	0.0186173	-0.178326	FALSE	NA
ENSMUSG00000005982	Naa60	0.15446	0.526249	0.0135514	-0.12984	FALSE	NA
ENSMUSG00000005983	1700037C18Rik	0.375856	-0.00577091	0.0072217	-0.0576617	FALSE	NA
ENSMUSG00000005986	Ankrd13d	0.070214	0.114666	-0.00142194	0.00144578	FALSE	NA
ENSMUSG00000006005	Tpr	3.51808	0.463369	0.0231333	-0.261694	FALSE	NA
ENSMUSG00000006010	BC003331	0.788204	0.691333	0.00323807	0.0495053	FALSE	NA
ENSMUSG00000006014	Prg4	1.00024	-0.197545	0.0112872	-0.119042	FALSE	NA
ENSMUSG00000006019	Dhx34	0.484824	-0.288311	0.00611376	-0.10015	FALSE	NA
ENSMUSG00000006021	Kptn	0.308804	-0.116612	0.00442817	-0.0738135	FALSE	NA
ENSMUSG00000006024	Napa	2.8965	-0.462768	0.00557306	-0.227008	FALSE	NA
ENSMUSG00000006050	Sra1	2.20542	-0.00419332	0.00578487	-0.0380828	FALSE	NA
ENSMUSG00000006057	Atp5g1	5.73382	0.839148	0.0145751	-0.117582	FALSE	NA
ENSMUSG00000006058	Snf8	5.94674	0.328522	0.00466222	0.0211289	FALSE	NA
ENSMUSG00000006095	Tbcb	1.37686	-0.024476	0.0141277	-0.172707	FALSE	NA
ENSMUSG00000006127	Inpp5k	1.06122	0.313067	0.00331993	-0.0240784	FALSE	NA
ENSMUSG00000006134	Crkl	0.0689839	-0.03181	0.000559525	-0.00653553	FALSE	NA
ENSMUSG00000006169	Clint1	1.11784	0.0494055	-0.00150067	-0.0645025	FALSE	NA
ENSMUSG00000006191	Cdkal1	0.70678	-0.225721	-0.00333699	0.0469925	FALSE	NA
ENSMUSG00000006205	Htra1	5.00986	-1.66487	0.0356293	-0.688454	TRUE	1
ENSMUSG00000006215	Zbtb17	0.148607	0.299681	0.00297746	-0.0143312	FALSE	NA
ENSMUSG00000006219	Fblim1	0.0892134	0.0306515	0.00064434	0.000965015	FALSE	NA
ENSMUSG00000006221	Hspb7	0.043579	0.245353	0.0123417	-0.109758	FALSE	NA
ENSMUSG00000006235	Epor	0.0885984	-0.0068424	-0.00878379	0.0807154	FALSE	NA
ENSMUSG00000006241	Ccdc159	0.18363	0.0266346	0.00306931	-0.0273509	FALSE	NA
ENSMUSG00000006262	Mob1b	1.08794	-0.53323	-0.00851927	0.0654011	FALSE	NA
ENSMUSG00000006273	Atp6v1b2	3.32295	0.228112	-0.103862	0.998007	TRUE	4
ENSMUSG00000006276	Eps15l1	0.435761	-0.0315313	0.00731047	-0.113826	FALSE	NA
ENSMUSG00000006281	Tep1	0.417397	0.23321	-0.00981898	0.107956	FALSE	NA
ENSMUSG00000006288	Ttc5	0.106163	0.243027	-0.0144776	0.171009	FALSE	NA
ENSMUSG00000006289	Osgep	0.318684	0.476773	-0.00341718	-0.0138974	FALSE	NA
ENSMUSG00000006299	Aamp	2.69102	1.06027	0.0635028	-0.672479	TRUE	3
ENSMUSG00000006301	Tmbim1	1.48453	0.782501	0.047673	-0.499134	TRUE	3
ENSMUSG00000006304	Arpc2	5.65329	0.525688	0.0348668	-0.45786	TRUE	3
ENSMUSG00000006307	Kmt2b	0.725112	-0.489386	0.0154415	-0.22662	FALSE	NA
ENSMUSG00000006313	Upk1a	0.13268	-0.00873797	-0.00394542	0.0372755	FALSE	NA
ENSMUSG00000006315	Tmem147	2.17514	-0.326051	-0.0449852	0.258594	FALSE	NA
ENSMUSG00000006333	Rps9	8.08216	0.170978	0.025712	-0.40882	FALSE	NA
ENSMUSG00000006335	Tfpt	0.138818	0.00954663	0.00111759	-0.0245573	FALSE	NA
ENSMUSG00000006342	Susd2	0.486296	-0.0634316	-0.00513313	0.015482	FALSE	NA
ENSMUSG00000006344	Ggt5	0.323225	0.475283	-7.46966e-05	0.00346931	FALSE	NA
ENSMUSG00000006356	Crip2	0.067421	0.544555	0.00283249	0.0165133	FALSE	NA
ENSMUSG00000006360	Crip1	0.99763	6.59127	0.0973345	-0.348775	FALSE	NA
ENSMUSG00000006362	Cbfa2t3	0.154392	0.0673998	-0.0378045	0.41303	TRUE	4
ENSMUSG00000006369	Fbln1	0.0156965	1.17364	0.0378597	-0.219172	FALSE	NA
ENSMUSG00000006373	Pgrmc1	5.53082	-1.39789	0.000929011	-0.261796	FALSE	NA
ENSMUSG00000006378	Gcat	0.263299	0.130785	0.0137789	-0.121045	FALSE	NA
ENSMUSG00000006390	Elovl1	0.549332	0.321392	-0.0254985	0.227768	FALSE	NA
ENSMUSG00000006392	Med8	0.380043	0.345049	-0.0149353	0.149994	FALSE	NA
ENSMUSG00000006395	Hyi	0.214785	0.506891	-0.00124098	0.0593435	FALSE	NA
ENSMUSG00000006398	Cdc20	0.0931577	-0.0346314	0.00515381	-0.0105872	FALSE	NA
ENSMUSG00000006403	Adamts4	-0.000373545	0.0545085	-0.00194168	0.0189558	FALSE	NA
ENSMUSG00000006412	Pfdn2	1.09674	1.28901	0.0189557	-0.199543	FALSE	NA
ENSMUSG00000006418	Rnf114	1.03298	-0.247905	0.0198208	-0.256233	FALSE	NA
ENSMUSG00000006423	C330007P06Rik	0.882269	-0.0710113	0.00446679	-0.0916182	FALSE	NA
ENSMUSG00000006435	Neurl1a	0.313823	1.04368	0.0169898	-0.139847	FALSE	NA
ENSMUSG00000006442	Srm	0.354594	0.661735	0.0372294	-0.348503	FALSE	NA
ENSMUSG00000006445	Epha2	0.888887	0.809771	0.0335294	-0.308395	FALSE	NA
ENSMUSG00000006456	Rbm14	0.603898	-0.269901	0.00408319	-0.129117	FALSE	NA
ENSMUSG00000006457	Actn3	0.553999	-0.360435	-0.00288405	-0.032499	FALSE	NA
ENSMUSG00000006463	Zdhhc24	0.929411	-0.508895	0.00600978	-0.140873	FALSE	NA
ENSMUSG00000006464	Bbs1	0.142582	-0.00321831	-0.00071343	-0.00546243	FALSE	NA
ENSMUSG00000006471	Ndor1	0.460463	-0.0205204	0.0100701	-0.0667955	FALSE	NA
ENSMUSG00000006476	Nsmf	0.469884	-0.0987041	0.023506	-0.232241	FALSE	NA
ENSMUSG00000006494	Pdk1	0.358921	0.387236	-0.0191848	0.152728	FALSE	NA
ENSMUSG00000006498	Ptbp1	0.930354	-0.0596603	0.0232748	-0.330433	FALSE	NA
ENSMUSG00000006517	Mvd	0.43968	0.236522	0.00796251	-0.0775289	FALSE	NA
ENSMUSG00000006526	Tmem110	0.0533704	0.253748	0.00208766	-0.0135805	FALSE	NA
ENSMUSG00000006527	Sfmbt1	0.334704	-0.0253074	0.00150693	-0.00695453	FALSE	NA
ENSMUSG00000006542	Prkag3	0.0704963	0.126875	0.0105787	-0.0684759	FALSE	NA
ENSMUSG00000006575	Rundc3a	0.354549	-0.153408	0.00663792	-0.0878065	FALSE	NA
ENSMUSG00000006576	Slc4a3	1.17059	-0.0577371	0.00348555	-0.0562106	FALSE	NA
ENSMUSG00000006585	Cdt1	0.661911	-0.323473	-0.00629481	0.0275916	FALSE	NA
ENSMUSG00000006586	Runx1t1	0.530518	0.0275078	0.00489209	-0.0827061	FALSE	NA
ENSMUSG00000006589	Aprt	1.63343	1.1212	0.0164298	-0.101414	FALSE	NA
ENSMUSG00000006599	Gtf2h1	1.0662	-0.252292	0.0132521	-0.108333	FALSE	NA
ENSMUSG00000006611	Hfe	0.116505	-0.0582927	-0.00139939	0.00595074	FALSE	NA
ENSMUSG00000006641	Slc5a6	0.184349	-0.129153	-0.00665283	0.039305	FALSE	NA
ENSMUSG00000006642	Tcf23	0.341946	-0.180774	0.00277835	-0.0380705	FALSE	NA
ENSMUSG00000006649	Nphs1	0.0608511	0.0107189	0.0025541	-0.0270019	FALSE	NA
ENSMUSG00000006651	Aplp1	1.29293	0.0915128	0.0497789	-0.556583	TRUE	2
ENSMUSG00000006673	Qrich1	1.51099	-0.0256166	-0.0163799	0.0609379	FALSE	NA
ENSMUSG00000006676	Usp19	2.6416	0.659138	0.0502992	-0.462608	TRUE	3
ENSMUSG00000006678	Pola1	1.39744	0.0472796	0.00581711	-0.0339743	FALSE	NA
ENSMUSG00000006699	Cdc42	1.5227	1.64711	-0.0628026	0.641095	TRUE	4
ENSMUSG00000006705	Pknox1	0.321064	0.0623594	0.0140786	-0.130438	FALSE	NA
ENSMUSG00000006715	Gmnn	0.42845	-0.0397365	-0.0204557	0.219637	FALSE	NA
ENSMUSG00000006717	Acot13	1.59006	0.591111	-0.0112402	0.0646731	FALSE	NA
ENSMUSG00000006720	Zfp184	0.640819	-0.205638	0.0107	-0.142179	FALSE	NA
ENSMUSG00000006728	Cdk4	2.97943	0.431759	-0.0104625	0.000303581	FALSE	NA
ENSMUSG00000006731	B4galnt1	0.344524	0.183115	-0.0210347	0.294052	FALSE	NA
ENSMUSG00000006732	Mettl1	0.443577	-0.0577291	0.00627904	-0.0957885	FALSE	NA
ENSMUSG00000006736	Tspan31	2.08924	0.0771961	0.0368478	-0.289658	FALSE	NA
ENSMUSG00000006740	Kif5b	4.5726	-0.877494	-0.00952711	-0.0288888	FALSE	NA
ENSMUSG00000006763	Saal1	0.624829	-0.115414	0.0130403	-0.133277	FALSE	NA
ENSMUSG00000006782	Cnp	0.168106	0.126836	0.00215843	-0.0155503	FALSE	NA
ENSMUSG00000006784	Ttc25	0.826451	0.37648	0.0136243	-0.102981	FALSE	NA
ENSMUSG00000006800	Sulf2	0.339866	-0.229286	0.00217086	-0.023609	FALSE	NA
ENSMUSG00000006818	Sod2	2.30628	-0.39156	-0.0139412	-0.0552548	FALSE	NA
ENSMUSG00000006850	Tmco6	0.142632	-0.0651061	-0.00537209	0.0426664	FALSE	NA
ENSMUSG00000006906	Stambp	1.13474	-0.348519	-0.0195563	0.132301	FALSE	NA
ENSMUSG00000006920	Ezh1	1.29538	-0.0256608	0.000255215	0.0258013	FALSE	NA
ENSMUSG00000006930	Hap1	0.63015	1.09075	0.041111	-0.401958	FALSE	NA
ENSMUSG00000006931	P3h4	1.21655	0.848921	0.0382076	-0.399166	FALSE	NA
ENSMUSG00000006932	Ctnnb1	1.6462	0.940461	-0.0246149	0.204895	FALSE	NA
ENSMUSG00000006941	Eif1b	1.28383	0.151414	-0.0243779	0.197169	FALSE	NA
ENSMUSG00000006958	Chrd	0.13694	0.0493094	0.010781	-0.110875	FALSE	NA
ENSMUSG00000006998	Psmd2	1.27653	0.747101	0.0249068	-0.209192	FALSE	NA
ENSMUSG00000007029	Vars	0.710306	-0.00526406	-0.012125	0.0234126	FALSE	NA
ENSMUSG00000007030	Vwa7	0.111891	0.131538	0.0121423	-0.103627	FALSE	NA
ENSMUSG00000007035	Msh5	0.0819285	-0.00445087	-0.00306578	0.0101741	FALSE	NA
ENSMUSG00000007036	Abhd16a	0.438947	0.233317	0.0048203	-0.114345	FALSE	NA
ENSMUSG00000007038	Neu1	1.38859	-0.196474	0.0120881	-0.183635	FALSE	NA
ENSMUSG00000007039	Ddah2	1.05145	1.25595	0.0191183	-0.165476	FALSE	NA
ENSMUSG00000007041	Clic1	0.871987	0.72675	0.0236492	-0.252428	FALSE	NA
ENSMUSG00000007050	Lsm2	0.986303	-0.360147	-0.00135503	0.0212434	FALSE	NA
ENSMUSG00000007080	Pole	0.843089	-0.407946	-0.0109878	0.0991702	FALSE	NA
ENSMUSG00000007097	Atp1a2	0.248167	0.0564811	-0.00790193	0.0743019	FALSE	NA
ENSMUSG00000007207	Stx1a	0.216916	0.00949989	-0.00425878	0.0441259	FALSE	NA
ENSMUSG00000007216	Zfp775	0.0564213	0.0373841	0.00389654	-0.0372442	FALSE	NA
ENSMUSG00000007279	Scube2	0.434217	-0.0601695	0.0194513	-0.242927	FALSE	NA
ENSMUSG00000007338	Mrpl49	1.34554	0.0727525	-0.0129177	0.11173	FALSE	NA
ENSMUSG00000007379	Dennd2c	0.218159	0.0233405	-0.00462052	0.0146187	FALSE	NA
ENSMUSG00000007411	Mark3	1.47048	0.385305	0.0147881	-0.195817	FALSE	NA
ENSMUSG00000007415	Gatad1	1.47377	-0.727759	-0.0256913	0.152449	FALSE	NA
ENSMUSG00000007458	M6pr	1.98677	-0.655444	-0.00351078	-0.109023	FALSE	NA
ENSMUSG00000007476	Lrrc8a	2.68718	-0.430358	-0.000961539	-0.0542404	FALSE	NA
ENSMUSG00000007564	Ppp2r1a	1.65007	0.0598187	-0.00614315	0.0115284	FALSE	NA
ENSMUSG00000007570	Fance	0.572924	-0.144597	-0.00796053	0.0335078	FALSE	NA
ENSMUSG00000007589	Tinf2	0.164249	-0.0339827	-0.00621661	0.0512583	FALSE	NA
ENSMUSG00000007594	Hapln4	0.894256	-0.748137	-0.00159327	-0.0649481	FALSE	NA
ENSMUSG00000007603	Dus3l	0.675941	0.472623	0.0183471	-0.137811	FALSE	NA
ENSMUSG00000007610	Gtpbp3	0.232201	0.146127	0.0129234	-0.0947838	FALSE	NA
ENSMUSG00000007613	Tgfbr1	0.814363	-0.445296	-0.0110222	0.0946336	FALSE	NA
ENSMUSG00000007617	Homer1	0.646347	-0.339751	-0.00206869	-0.0338402	FALSE	NA
ENSMUSG00000007646	Rad51c	0.69809	0.168909	0.0160875	-0.145209	FALSE	NA
ENSMUSG00000007655	Cav1	0.668288	0.870559	-0.0078276	0.0840894	FALSE	NA
ENSMUSG00000007656	Arpp19	3.42567	0.845878	0.0166258	-0.233246	FALSE	NA
ENSMUSG00000007659	Bcl2l1	1.32744	-0.0300815	0.00914466	-0.172553	FALSE	NA
ENSMUSG00000007670	Khsrp	1.15838	-0.507311	-0.0388362	0.300077	FALSE	NA
ENSMUSG00000007721	Ccdc124	1.00602	-0.331431	0.00564813	-0.137847	FALSE	NA
ENSMUSG00000007739	Cct4	2.71228	0.302104	-0.0116106	0.0422585	FALSE	NA
ENSMUSG00000007777	0610009B22Rik	0.610326	0.367905	-0.0229245	0.217645	FALSE	NA
ENSMUSG00000007783	Cpt1c	0.626996	-0.0581448	-0.0226635	0.233826	FALSE	NA
ENSMUSG00000007812	Zfp655	0.690859	-0.348135	-0.0211118	0.156844	FALSE	NA
ENSMUSG00000007815	Rhoa	1.60826	0.0813839	-0.00483075	0.00833638	FALSE	NA
ENSMUSG00000007817	Zmiz1	1.11187	-0.0676181	0.0136487	-0.21104	FALSE	NA
ENSMUSG00000007827	Ankrd26	0.617846	-0.348702	0.00602757	-0.126709	FALSE	NA
ENSMUSG00000007833	Aldh16a1	0.603644	0.291314	0.0108381	-0.121431	FALSE	NA
ENSMUSG00000007836	Hnrnpa0	1.79812	-0.312097	0.00122283	-0.102393	FALSE	NA
ENSMUSG00000007837	Prrg2	0.263898	0.117616	-0.0146785	0.149507	FALSE	NA
ENSMUSG00000007850	Hnrnph1	2.55988	-0.0377297	-0.00719667	0.0412402	FALSE	NA
ENSMUSG00000007867	Ift43	1.03013	0.483437	0.020386	-0.230366	FALSE	NA
ENSMUSG00000007872	Id3	2.69378	2.90161	0.0322451	-0.243576	FALSE	NA
ENSMUSG00000007880	Arid1a	1.13454	0.198933	-0.0188451	0.20863	FALSE	NA
ENSMUSG00000007888	Crlf1	0.0252121	0.146368	-0.0206528	0.212388	FALSE	NA
ENSMUSG00000007891	Ctsd	3.88331	0.504319	0.0508195	-0.622127	TRUE	2
ENSMUSG00000007892	Rplp1	8.27607	0.66562	0.0360325	-0.468815	TRUE	3
ENSMUSG00000007946	Phox2a	0.27496	0.119564	0.0135643	-0.145646	FALSE	NA
ENSMUSG00000007950	Abhd8	0.564054	-0.21321	0.004628	-0.066016	FALSE	NA
ENSMUSG00000007987	Ift22	0.569007	0.0783808	0.0198598	-0.216319	FALSE	NA
ENSMUSG00000007989	Fzd3	0.356419	-0.12619	-0.0038426	0.0435457	FALSE	NA
ENSMUSG00000008028	1700008O03Rik	0.117258	-0.00782247	-0.000169737	-0.000999483	FALSE	NA
ENSMUSG00000008035	Mid1ip1	1.3289	-0.436838	-0.00478815	-0.0124943	FALSE	NA
ENSMUSG00000008036	Ap2s1	1.83221	0.0199597	0.0468618	-0.581439	TRUE	2
ENSMUSG00000008090	Fgfrl1	0.758212	-0.00356726	0.0398366	-0.457864	TRUE	2
ENSMUSG00000008136	Fhl2	0.84448	-0.964524	-0.0134713	0.0343822	FALSE	NA
ENSMUSG00000008140	Emc10	1.72585	-0.440438	0.00852298	-0.191586	FALSE	NA
ENSMUSG00000008167	Fbxw9	1.32238	-0.161825	0.0139358	-0.19805	FALSE	NA
ENSMUSG00000008193	Spib	0.205807	0.000513453	0.00672948	-0.0642877	FALSE	NA
ENSMUSG00000008200	Fnbp4	0.747804	-0.163728	0.00340572	-0.00317357	FALSE	NA
ENSMUSG00000008206	Cers4	2.21324	0.42745	-0.00542628	-0.0316855	FALSE	NA
ENSMUSG00000008226	Scrn3	0.416409	0.0205085	0.00632571	-0.0628547	FALSE	NA
ENSMUSG00000008301	Phax	1.21315	-0.0388443	0.00924678	-0.192395	FALSE	NA
ENSMUSG00000008305	Tle1	0.830023	-0.454557	0.00862316	-0.147601	FALSE	NA
ENSMUSG00000008307	1700109H08Rik	0.131967	0.0853007	0.00878463	-0.059584	FALSE	NA
ENSMUSG00000008333	Snrpb2	1.47455	0.104621	-0.0632542	0.540762	TRUE	4
ENSMUSG00000008348	Ubc	6.96561	0.408523	0.00978321	-0.216597	FALSE	NA
ENSMUSG00000008373	Prpf31	0.37488	0.10499	-0.000648121	0.0504733	FALSE	NA
ENSMUSG00000008384	Sertad1	0.713141	0.0489675	0.00273219	-0.0645254	FALSE	NA
ENSMUSG00000008393	Carhsp1	0.719197	0.458159	-0.00232351	-0.0085697	FALSE	NA
ENSMUSG00000008398	Elk3	0.624049	-0.186474	-0.00287528	0.0566387	FALSE	NA
ENSMUSG00000008429	Herpud2	0.411671	0.0598571	-0.0153861	0.154827	FALSE	NA
ENSMUSG00000008435	Rdh13	0.676756	-0.108837	-0.00539327	0.0717938	FALSE	NA
ENSMUSG00000008450	Nutf2	1.19477	-0.33805	-0.00636734	-0.0252808	FALSE	NA
ENSMUSG00000008461	Fut1	0.129431	-0.0842302	-0.00239971	0.00762849	FALSE	NA
ENSMUSG00000008475	Arpc5	3.22184	0.0078507	-0.011014	0.105948	FALSE	NA
ENSMUSG00000008496	Pou2f2	2.19635	0.370961	0.0102181	-0.134898	FALSE	NA
ENSMUSG00000008540	Mgst1	7.5542	0.33311	-0.0413175	0.343561	TRUE	4
ENSMUSG00000008575	Nfib	4.78538	-1.2208	-0.00368201	-0.19603	FALSE	NA
ENSMUSG00000008604	Ubqln4	0.903895	-0.273389	-0.017394	0.151934	FALSE	NA
ENSMUSG00000008668	Rps18	7.418	-0.0287233	0.00474548	-0.201387	FALSE	NA
ENSMUSG00000008682	Rpl10	8.26146	0.341563	0.0125022	-0.250283	FALSE	NA
ENSMUSG00000008683	Rps15a	8.94241	-0.453314	0.0285447	-0.517344	TRUE	1
ENSMUSG00000008690	Ncaph2	0.92469	-0.0417104	-0.00507397	0.0414446	FALSE	NA
ENSMUSG00000008730	Hipk1	1.73895	-0.661184	0.0038993	-0.11999	FALSE	NA
ENSMUSG00000008763	Man1a2	1.7859	-0.649446	-0.00420322	-0.0520585	FALSE	NA
ENSMUSG00000008822	Acyp1	0.24926	1.06902	0.0306881	-0.308876	FALSE	NA
ENSMUSG00000008845	Cd163	0.0643291	0.0670204	0.00267258	-0.0208412	FALSE	NA
ENSMUSG00000008855	Hdac5	1.2322	0.0520754	0.0277798	-0.342955	FALSE	NA
ENSMUSG00000008859	Rala	1.55857	-0.438003	0.000323213	-0.0368468	FALSE	NA
ENSMUSG00000008892	Vdac3	1.14461	-0.176581	-0.0349755	0.332001	FALSE	NA
ENSMUSG00000008932	Slc1a7	0.168366	0.0411628	-0.0146778	0.188374	FALSE	NA
ENSMUSG00000008958	Vps72	0.958339	0.174044	-0.0235113	0.300164	FALSE	NA
ENSMUSG00000008976	Gabpa	0.645507	0.0145414	-0.00593062	0.0717909	FALSE	NA
ENSMUSG00000009013	Dynll1	4.27549	-0.401707	0.0310106	-0.523463	TRUE	1
ENSMUSG00000009030	Pdcl	0.785139	-0.201171	0.0175629	-0.138231	FALSE	NA
ENSMUSG00000009035	Tmem184b	0.672176	0.265814	0.0070948	-0.0511936	FALSE	NA
ENSMUSG00000009073	Nf2	0.582751	-0.157157	-0.00148161	-0.0439361	FALSE	NA
ENSMUSG00000009076	Zmat5	0.664691	0.148628	-0.0108303	0.0864939	FALSE	NA
ENSMUSG00000009079	Ewsr1	1.78773	-0.438704	-0.0141402	0.0455591	FALSE	NA
ENSMUSG00000009090	Ap1b1	0.840069	0.617256	0.034497	-0.3754	FALSE	NA
ENSMUSG00000009092	Derl3	0.0137418	0.14647	-0.0179518	0.148253	FALSE	NA
ENSMUSG00000009112	Bcl2l13	1.52652	-1.34285	-0.0173884	0.0685443	FALSE	NA
ENSMUSG00000009114	2610028H24Rik	0.142927	0.0810187	0.00105766	-0.0190827	FALSE	NA
ENSMUSG00000009145	Dqx1	0.349957	0.199639	-0.0167052	0.177044	FALSE	NA
ENSMUSG00000009207	Lnpk	0.689917	-0.363362	0.00359646	-0.0706151	FALSE	NA
ENSMUSG00000009281	Rarres2	1.06774	0.217391	0.0172508	-0.0821682	FALSE	NA
ENSMUSG00000009291	Pttg1ip	1.21914	1.03926	0.00371996	-0.0355922	FALSE	NA
ENSMUSG00000009292	Trpm2	1.21537	-0.0621361	-0.0248757	0.299191	FALSE	NA
ENSMUSG00000009293	Ube2g2	0.371491	0.259388	0.00137616	-0.020631	FALSE	NA
ENSMUSG00000009350	Mpo	0.0742819	-0.000721949	0.000644519	-0.00961073	FALSE	NA
ENSMUSG00000009376	Met	2.25822	-1.27256	0.0170386	-0.281531	FALSE	NA
ENSMUSG00000009406	Elk1	0.272895	0.14262	0.00826471	-0.120482	FALSE	NA
ENSMUSG00000009418	Nav1	0.431918	0.652761	0.040134	-0.385962	FALSE	NA
ENSMUSG00000009470	Tnpo1	1.32627	-0.679294	-0.00719868	0.0612483	FALSE	NA
ENSMUSG00000009487	Otog	0.0927216	-0.0793378	-0.00180398	0.0077166	FALSE	NA
ENSMUSG00000009535	Rnmt	1.19765	-0.239948	0.0083274	-0.0850033	FALSE	NA
ENSMUSG00000009549	Srp14	3.20667	-0.0600866	-0.0165043	0.037567	FALSE	NA
ENSMUSG00000009555	Cdk9	1.39024	-0.214009	0.00714915	-0.189929	FALSE	NA
ENSMUSG00000009563	Tor2a	0.401266	-0.0326846	-0.00308845	0.0485493	FALSE	NA
ENSMUSG00000009566	Fpgs	0.40571	-0.0953462	0.00229792	-0.0534176	FALSE	NA
ENSMUSG00000009569	Mkl2	0.589348	0.00232751	-0.00334184	-0.0153617	FALSE	NA
ENSMUSG00000009575	Cbx5	1.88101	-0.0363726	-0.0514567	0.450812	TRUE	4
ENSMUSG00000009585	Apobec3	0.639453	-0.376214	0.0097233	-0.12292	FALSE	NA
ENSMUSG00000009614	Sardh	0.63777	0.141457	0.015571	-0.17573	FALSE	NA
ENSMUSG00000009621	Vav2	0.69703	-0.270322	0.00214538	-0.0509315	FALSE	NA
ENSMUSG00000009628	Tex15	0.303474	-0.196157	0.0017675	-0.0425868	FALSE	NA
ENSMUSG00000009630	Ppp2cb	1.40474	-0.271857	-0.000661736	-0.0387094	FALSE	NA
ENSMUSG00000009640	Dmap1	0.575961	-0.0246273	-0.0117471	0.0948043	FALSE	NA
ENSMUSG00000009647	Mcu	0.291513	0.128912	-0.00703015	0.0507363	FALSE	NA
ENSMUSG00000009681	Bcr	0.610671	0.240144	0.0313218	-0.261709	FALSE	NA
ENSMUSG00000009687	Fxyd5	0.00278058	0.145263	0.00567641	-0.0451034	FALSE	NA
ENSMUSG00000009731	Kcnd1	0.181378	0.0396489	-0.01118	0.072606	FALSE	NA
ENSMUSG00000009733	Tfcp2	0.186961	0.181254	-0.0069516	0.0618623	FALSE	NA
ENSMUSG00000009739	Pou6f1	0.597862	-0.109205	0.000274001	-0.0680184	FALSE	NA
ENSMUSG00000009741	Ubp1	0.278373	0.287028	0.00816893	-0.0897772	FALSE	NA
ENSMUSG00000009772	Nuak2	0.184718	0.276431	0.00848156	-0.055605	FALSE	NA
ENSMUSG00000009828	Ick	0.530013	0.0209597	-0.005254	0.0311961	FALSE	NA
ENSMUSG00000009863	Sdhb	0.744531	0.691298	-0.030878	0.329251	FALSE	NA
ENSMUSG00000009894	Snap47	0.673621	0.476956	0.00589895	-0.0713945	FALSE	NA
ENSMUSG00000009905	Kdsr	0.889329	0.0847885	0.0124024	-0.119534	FALSE	NA
ENSMUSG00000009907	Vps4b	0.92802	0.440023	0.0309561	-0.323092	FALSE	NA
ENSMUSG00000009927	Rps25	6.83422	0.468539	0.0426178	-0.506443	TRUE	3
ENSMUSG00000009995	Taz	0.889344	-0.204178	-0.00478574	-0.0387762	FALSE	NA
ENSMUSG00000010025	Aldh3a2	0.681884	0.38909	-0.00325191	0.0308219	FALSE	NA
ENSMUSG00000010045	Tmem115	0.89291	-0.0693853	0.0228917	-0.204927	FALSE	NA
ENSMUSG00000010047	Hyal2	0.371766	0.155149	0.000275585	-0.0974812	FALSE	NA
ENSMUSG00000010048	Ifrd2	0.0590014	0.0456904	0.00520329	-0.0556163	FALSE	NA
ENSMUSG00000010051	Hyal1	0.209228	0.255272	-0.00281899	0.0298502	FALSE	NA
ENSMUSG00000010054	Tusc2	0.528202	0.405305	0.00713474	-0.114135	FALSE	NA
ENSMUSG00000010057	Nprl2	0.288478	0.223954	-0.00752543	0.0527656	FALSE	NA
ENSMUSG00000010067	Rassf1	0.422431	0.525689	0.00354313	-0.0577407	FALSE	NA
ENSMUSG00000010080	Epn3	3.00765	-1.00076	0.0401672	-0.546603	TRUE	1
ENSMUSG00000010095	Slc3a2	3.40058	-0.536794	0.0130333	-0.224972	FALSE	NA
ENSMUSG00000010097	Nxf1	2.85818	-0.371042	0.00388134	-0.0481712	FALSE	NA
ENSMUSG00000010110	Stx5a	2.97532	0.144688	0.0286617	-0.323945	FALSE	NA
ENSMUSG00000010154	Spire2	0.124559	-0.0156202	0.00658528	-0.0665656	FALSE	NA
ENSMUSG00000010175	Prox1	0.00841305	0.060388	-0.00917717	0.0826064	FALSE	NA
ENSMUSG00000010205	Raver1	0.320219	-0.0297654	-0.00303498	0.0300881	FALSE	NA
ENSMUSG00000010277	2610507B11Rik	2.28378	0.283457	0.0255051	-0.458705	TRUE	2
ENSMUSG00000010290	AI597479	0.309535	0.180736	0.0073681	-0.110244	FALSE	NA
ENSMUSG00000010307	Tmem86a	0.813208	-0.440687	-0.0253064	0.207968	FALSE	NA
ENSMUSG00000010358	Ifi35	0.517291	0.856601	0.00484996	0.0423633	FALSE	NA
ENSMUSG00000010362	Rdm1	0.362683	0.547426	0.0206458	-0.153286	FALSE	NA
ENSMUSG00000010376	Nedd8	2.83168	1.41479	4.88258e-05	0.0406951	FALSE	NA
ENSMUSG00000010392	Gosr1	0.698039	0.134152	0.00506085	-0.0284084	FALSE	NA
ENSMUSG00000010406	Mrpl52	3.61768	1.8401	0.0930312	-0.892631	TRUE	3
ENSMUSG00000010453	Kansl3	1.5231	-0.110112	-0.0241632	0.259998	FALSE	NA
ENSMUSG00000010476	Ebf3	0.0178818	0.0342913	0.00254665	-0.0272462	FALSE	NA
ENSMUSG00000010517	Faf1	0.388565	0.844035	0.0147903	-0.0310838	FALSE	NA
ENSMUSG00000010538	Tsacc	0.229175	0.176696	-0.00132378	0.0484424	FALSE	NA
ENSMUSG00000010554	Mettl16	0.92483	0.037191	0.0123727	-0.1353	FALSE	NA
ENSMUSG00000010601	Apol7a	0.284584	-0.00625571	-0.00563725	0.0346355	FALSE	NA
ENSMUSG00000010607	Pigyl	2.23359	0.359888	-0.0248144	0.194542	FALSE	NA
ENSMUSG00000010608	Rbm25	4.58355	-0.124803	-0.0140162	0.066979	FALSE	NA
ENSMUSG00000010609	Psen2	1.07396	0.594694	0.0545297	-0.610113	TRUE	3
ENSMUSG00000010651	Acaa1b	0.0854198	0.347977	0.00433126	-0.0489682	FALSE	NA
ENSMUSG00000010660	Plcd1	0.103467	0.487979	0.0159783	-0.110285	FALSE	NA
ENSMUSG00000010663	Fads1	4.35601	-0.879292	-0.0168184	-0.109259	FALSE	NA
ENSMUSG00000010721	Lmbr1	0.328841	0.06102	0.00856837	-0.0480501	FALSE	NA
ENSMUSG00000010751	Tnfrsf22	0.223832	-0.162096	-0.00249197	0.0135367	FALSE	NA
ENSMUSG00000010755	Cars	0.678574	0.145071	0.00328825	-0.0655617	FALSE	NA
ENSMUSG00000010797	Wnt2	0.0112101	0.0509869	-0.00379757	0.0417	FALSE	NA
ENSMUSG00000010830	Kdelr3	0.0427048	0.448121	0.015215	-0.080969	FALSE	NA
ENSMUSG00000010911	Apip	0.483744	0.457576	-0.00198557	0.0209533	FALSE	NA
ENSMUSG00000010914	Pdhx	0.40258	0.0886539	-0.00374234	0.0297988	FALSE	NA
ENSMUSG00000010936	Vac14	0.744732	-0.0590531	0.0160482	-0.177658	FALSE	NA
ENSMUSG00000011096	Akt1s1	0.160853	0.01012	0.000563504	-0.0196146	FALSE	NA
ENSMUSG00000011114	Tbrg1	3.0807	0.996291	0.00823214	-0.0614421	FALSE	NA
ENSMUSG00000011154	Cfap161	0.137855	0.0196017	-0.0216037	0.223879	FALSE	NA
ENSMUSG00000011158	Brf1	0.482865	0.274643	-0.000261584	0.0394375	FALSE	NA
ENSMUSG00000011179	Odc1	2.31865	-0.661715	0.0113101	-0.235308	FALSE	NA
ENSMUSG00000011254	Thg1l	0.656268	0.0588071	0.00456767	-0.075238	FALSE	NA
ENSMUSG00000011256	Adam19	0.000202605	0.0916238	-0.000723709	0.0106953	FALSE	NA
ENSMUSG00000011257	Pabpc4	1.28362	0.136626	0.0225823	-0.264822	FALSE	NA
ENSMUSG00000011306	Sugp1	0.426134	0.456439	0.0194701	-0.210364	FALSE	NA
ENSMUSG00000011382	Dhdh	3.08519	0.178184	0.0320219	-0.272798	FALSE	NA
ENSMUSG00000011427	Zfp790	0.345985	-0.320806	-0.00896475	0.0413345	FALSE	NA
ENSMUSG00000011658	Fuz	0.527248	-0.0100331	0.00126963	-0.0371447	FALSE	NA
ENSMUSG00000011752	Pgam1	3.45722	0.409583	0.0019146	-0.125454	FALSE	NA
ENSMUSG00000011831	Evi5	1.31092	-0.471746	-0.00148772	-0.0825138	FALSE	NA
ENSMUSG00000011832	Evi5l	0.389641	-0.0584886	-0.00616085	0.0485162	FALSE	NA
ENSMUSG00000011837	Snapc2	0.394882	0.259194	0.00289067	-0.0614465	FALSE	NA
ENSMUSG00000011877	Git1	0.725277	0.461553	0.0240085	-0.262891	FALSE	NA
ENSMUSG00000011884	Gltp	0.464386	-0.107129	0.00256079	-0.00182228	FALSE	NA
ENSMUSG00000011958	Bnip2	1.96488	0.455226	0.0333156	-0.358673	FALSE	NA
ENSMUSG00000011960	Ccnt1	1.63232	0.405633	0.00442027	-0.0461373	FALSE	NA
ENSMUSG00000012017	Scarf2	1.22612	-0.206974	-0.0327584	0.271256	FALSE	NA
ENSMUSG00000012076	Brms1l	0.761538	-0.0314233	-0.00307008	-0.0192472	FALSE	NA
ENSMUSG00000012114	Med15	0.718438	0.346779	0.019833	-0.133223	FALSE	NA
ENSMUSG00000012117	Dhdds	0.448385	0.313823	0.0190916	-0.217533	FALSE	NA
ENSMUSG00000012123	Aim1l	0.444859	-0.0396166	-0.0204242	0.173931	FALSE	NA
ENSMUSG00000012126	Ubxn11	0.0598747	0.00833789	9.71862e-05	-0.00592721	FALSE	NA
ENSMUSG00000012296	Tjap1	0.823757	-0.428392	-0.011835	0.0707622	FALSE	NA
ENSMUSG00000012350	Ehf	0.0476104	-0.0440208	-0.00108489	0.00418081	FALSE	NA
ENSMUSG00000012396	Nanog	1.25531	0.472168	-0.0240455	0.366819	TRUE	4
ENSMUSG00000012405	Rpl15	5.71273	1.22519	0.00699186	-0.0910673	FALSE	NA
ENSMUSG00000012422	Tmem167	2.27563	-0.350845	-0.0238835	0.0679043	FALSE	NA
ENSMUSG00000012428	Steap4	0.0825348	0.0711115	0.00373165	-0.0419868	FALSE	NA
ENSMUSG00000012429	Mplkip	0.342654	0.261896	-0.00189707	0.0122074	FALSE	NA
ENSMUSG00000012443	Kif11	0.18739	-0.0955984	-0.00328759	0.0428207	FALSE	NA
ENSMUSG00000012483	Rpa3	0.864609	-0.185315	-0.0204498	0.16007	FALSE	NA
ENSMUSG00000012519	Mlkl	0.453633	-0.127034	0.000866226	-0.0838529	FALSE	NA
ENSMUSG00000012535	Tnpo3	1.67643	-0.698225	0.00469671	-0.14627	FALSE	NA
ENSMUSG00000012609	Ttll5	0.185344	0.26594	0.00701124	-0.0734286	FALSE	NA
ENSMUSG00000012640	Zfp715	0.197254	0.021152	-0.0162469	0.165677	FALSE	NA
ENSMUSG00000012705	Retn	0.218502	0.021988	0.00062579	0.0147513	FALSE	NA
ENSMUSG00000012777	Acpt	0.331098	-0.0981454	-0.00531186	0.0167174	FALSE	NA
ENSMUSG00000012819	Cdh23	0.0365033	-0.00169612	-0.000181949	0.0075383	FALSE	NA
ENSMUSG00000012848	Rps5	7.06686	0.537288	0.0215179	-0.300028	FALSE	NA
ENSMUSG00000013033	Adgrl1	0.803158	0.0594435	0.00700976	-0.0736858	FALSE	NA
ENSMUSG00000013076	Amotl1	2.25255	-1.07605	0.00442293	-0.208737	FALSE	NA
ENSMUSG00000013089	Etv5	0.435253	0.370705	0.0431997	-0.449155	TRUE	3
ENSMUSG00000013150	Gfod2	0.85387	0.115381	0.01252	-0.1138	FALSE	NA
ENSMUSG00000013155	Enkd1	0.35489	-0.186707	-0.00486167	0.0658446	FALSE	NA
ENSMUSG00000013160	Atp6v0d1	2.24532	-0.634303	7.76998e-05	-0.190047	FALSE	NA
ENSMUSG00000013236	Ptprs	2.17166	-0.122705	-0.000339099	-0.0337708	FALSE	NA
ENSMUSG00000013275	Slc41a1	0.344258	0.193509	0.0105846	-0.132607	FALSE	NA
ENSMUSG00000013353	4931406B18Rik	0.322122	-0.00797383	0.00617565	-0.0616869	FALSE	NA
ENSMUSG00000013367	Iglon5	0.245136	-0.111998	0.00177391	-0.0230773	FALSE	NA
ENSMUSG00000013415	Igf2bp1	1.11953	-0.393295	0.022689	-0.250568	FALSE	NA
ENSMUSG00000013419	Zfp651	0.674939	0.517397	0.0273923	-0.273181	FALSE	NA
ENSMUSG00000013465	Nelfb	0.692998	0.254675	0.0139235	-0.130845	FALSE	NA
ENSMUSG00000013495	Tmem175	0.896585	-0.329478	-0.014195	0.073978	FALSE	NA
ENSMUSG00000013539	Tango2	0.577255	0.601099	0.0101629	-0.0178333	FALSE	NA
ENSMUSG00000013584	Aldh1a2	0.253442	0.591684	-0.0578961	0.721344	TRUE	4
ENSMUSG00000013593	Ndufs2	2.72947	0.611425	0.0344029	-0.513245	TRUE	3
ENSMUSG00000013611	Snx31	0.231131	-0.0921198	0.0104717	-0.121253	FALSE	NA
ENSMUSG00000013622	Atraid	2.17175	-0.793676	-0.00141579	-0.0677003	FALSE	NA
ENSMUSG00000013629	Cad	0.315564	-0.134207	-0.00426806	0.0633565	FALSE	NA
ENSMUSG00000013646	Sh3bp5l	0.444347	-0.153849	-0.0168214	0.14754	FALSE	NA
ENSMUSG00000013662	Atad1	1.32528	-0.367341	-0.0394751	0.375591	TRUE	5
ENSMUSG00000013663	Pten	2.2365	-0.92894	-0.00370632	-0.150973	FALSE	NA
ENSMUSG00000013698	Pea15a	0.695087	-0.0204464	0.0216809	-0.26437	FALSE	NA
ENSMUSG00000013701	Timm23	0.637424	0.460536	-0.036558	0.392936	TRUE	4
ENSMUSG00000013736	Trnt1	0.486874	0.343283	-0.00522281	-0.00876164	FALSE	NA
ENSMUSG00000013787	Ehmt2	1.36824	-0.0315126	-0.0154915	0.0547601	FALSE	NA
ENSMUSG00000013822	Elof1	0.988374	0.277015	0.00505213	-0.0437521	FALSE	NA
ENSMUSG00000013833	Med16	0.732328	0.375154	0.0111474	-0.111079	FALSE	NA
ENSMUSG00000013846	St3gal1	1.63896	1.92144	0.0269821	-0.0986701	FALSE	NA
ENSMUSG00000013858	Tmem259	1.14624	0.341976	0.00742027	-0.138403	FALSE	NA
ENSMUSG00000013878	Rnf170	1.21552	-0.73216	-0.00490125	-0.0217147	FALSE	NA
ENSMUSG00000013973	Dedd	0.9016	-0.0181548	0.00639233	-0.0805683	FALSE	NA
ENSMUSG00000013974	Mcemp1	0.0950504	-0.0326473	0.00153917	-0.0193761	FALSE	NA
ENSMUSG00000013997	Nit1	0.599199	0.49465	0.0141955	-0.191489	FALSE	NA
ENSMUSG00000014039	Prdm15	0.491329	-0.202672	0.00137416	-0.0111536	FALSE	NA
ENSMUSG00000014074	Rnf168	0.528102	0.036461	0.0137201	-0.0940586	FALSE	NA
ENSMUSG00000014075	Tctex1d2	0.393698	0.54522	0.00296458	-0.00018313	FALSE	NA
ENSMUSG00000014077	Chp1	1.57906	-0.481798	-0.00496536	-0.101695	FALSE	NA
ENSMUSG00000014158	Trpv4	0.0105507	0.0249359	-0.000155417	0.00299141	FALSE	NA
ENSMUSG00000014164	Klhl3	0.277877	0.151017	-0.000560892	0.0288603	FALSE	NA
ENSMUSG00000014177	Tvp23b	1.17805	0.313181	0.0291827	-0.313548	FALSE	NA
ENSMUSG00000014195	Dnajc7	0.328532	0.796345	0.0295905	-0.233301	FALSE	NA
ENSMUSG00000014198	Zfp385c	0.34733	-0.148203	-0.00447549	0.0322944	FALSE	NA
ENSMUSG00000014226	Cacybp	1.61786	0.289584	-0.0111042	0.0568234	FALSE	NA
ENSMUSG00000014232	Cluap1	0.278446	0.247655	-0.00278181	0.0203764	FALSE	NA
ENSMUSG00000014243	Zswim7	0.577595	0.566373	-0.00894035	0.0393835	FALSE	NA
ENSMUSG00000014245	Pigl	0.740008	0.161965	0.0139559	-0.0897144	FALSE	NA
ENSMUSG00000014294	Ndufa2	5.31889	-0.37704	0.0311895	-0.559508	TRUE	1
ENSMUSG00000014301	Pam16	0.603353	0.691189	0.0292399	-0.262832	FALSE	NA
ENSMUSG00000014303	Glis2	0.943637	-0.394598	-0.0048337	0.0522993	FALSE	NA
ENSMUSG00000014313	Cox6c	6.91873	0.905483	0.00984806	-0.12968	FALSE	NA
ENSMUSG00000014329	Bicc1	5.60071	1.00252	0.0371746	-0.342043	FALSE	NA
ENSMUSG00000014349	Ube2z	2.12623	-0.153674	0.0491159	-0.570568	TRUE	1
ENSMUSG00000014353	Tmem87b	0.706496	-0.173191	-0.00916975	0.0025087	FALSE	NA
ENSMUSG00000014355	Anapc1	2.45862	-0.915589	0.00665159	-0.140124	FALSE	NA
ENSMUSG00000014361	Mertk	0.367611	-0.148701	0.00876367	-0.131291	FALSE	NA
ENSMUSG00000014402	Tsg101	1.5292	-0.293407	-0.0137368	0.0684325	FALSE	NA
ENSMUSG00000014418	Hps5	0.680143	-0.255368	0.00160944	-0.0581482	FALSE	NA
ENSMUSG00000014426	Map3k4	0.576591	-0.124703	-0.0110473	0.151156	FALSE	NA
ENSMUSG00000014444	Piezo1	0.967014	-0.0116187	0.0095533	-0.128	FALSE	NA
ENSMUSG00000014470	Rnf166	1.06	0.0423778	0.00202393	-0.0521478	FALSE	NA
ENSMUSG00000014496	Ankrd28	0.197272	0.523432	0.0377825	-0.375221	FALSE	NA
ENSMUSG00000014498	Ankrd52	0.0911099	0.223576	0.000252108	0.0181515	FALSE	NA
ENSMUSG00000014503	Pkd2l2	0.164245	-0.0766302	-0.00375844	0.0449564	FALSE	NA
ENSMUSG00000014504	Srp19	1.21242	-0.0622243	0.0206123	-0.198295	FALSE	NA
ENSMUSG00000014547	Wdfy2	0.00320166	0.0180488	0.000813801	-0.00167576	FALSE	NA
ENSMUSG00000014550	Rbsn	0.798077	-0.31577	0.0034953	-0.100826	FALSE	NA
ENSMUSG00000014551	Mrps25	2.15971	-1.33306	-0.016941	0.00636532	FALSE	NA
ENSMUSG00000014554	Dguok	0.934325	-0.285038	-0.0249804	0.254986	FALSE	NA
ENSMUSG00000014592	Camta1	0.182365	1.16411	0.00950646	-0.0377956	FALSE	NA
ENSMUSG00000014599	Csf1	0.701441	0.819211	0.0199089	-0.144827	FALSE	NA
ENSMUSG00000014601	Strip1	1.16283	-0.756919	-0.0354388	0.164841	FALSE	NA
ENSMUSG00000014606	Slc25a11	1.03681	0.929024	0.0206844	-0.293074	FALSE	NA
ENSMUSG00000014633	Cmc2	0.542876	-0.0362211	-0.00781807	0.0383785	FALSE	NA
ENSMUSG00000014668	Chfr	0.850755	-0.527049	-0.000879626	-0.0514777	FALSE	NA
ENSMUSG00000014725	Adam28	0.176352	0.101881	0.00359872	-0.0305228	FALSE	NA
ENSMUSG00000014748	Tex261	1.88141	-0.438988	0.0210713	-0.276469	FALSE	NA
ENSMUSG00000014763	Fam120b	0.497072	0.209363	0.00995353	-0.156492	FALSE	NA
ENSMUSG00000014767	Tbp	1.1431	-0.133022	-0.012809	0.0494115	FALSE	NA
ENSMUSG00000014769	Psmb1	4.32962	0.245715	-0.0407783	0.274378	FALSE	NA
ENSMUSG00000014771	Pdcd2	0.954646	0.169201	-0.00583105	0.0385285	FALSE	NA
ENSMUSG00000014776	Nol3	0.382961	0.0290443	-0.00867864	0.0962583	FALSE	NA
ENSMUSG00000014778	Fhod1	0.294201	0.136831	0.00159604	-0.0219149	FALSE	NA
ENSMUSG00000014786	Slc9a5	0.130416	-0.0581338	0.00392407	-0.0375294	FALSE	NA
ENSMUSG00000014791	Elmo3	0.474202	-0.0684575	0.00698113	-0.0630905	FALSE	NA
ENSMUSG00000014846	Tppp3	0.0483999	0.0932143	0.00974983	-0.082682	FALSE	NA
ENSMUSG00000014850	Msh3	1.04417	-0.583818	-0.0095097	0.0206472	FALSE	NA
ENSMUSG00000014856	Tmem208	1.29155	0.282002	0.00879682	-0.151622	FALSE	NA
ENSMUSG00000014859	E2f4	0.44519	0.0571371	0.0160746	-0.159676	FALSE	NA
ENSMUSG00000014867	Surf4	2.49867	-0.253738	-0.0104911	-0.0915078	FALSE	NA
ENSMUSG00000014873	Surf2	1.60892	0.461609	0.014016	-0.194472	FALSE	NA
ENSMUSG00000014905	Dnajb9	0.488218	0.685912	0.0199434	-0.142084	FALSE	NA
ENSMUSG00000014907	Naf1	1.16843	-0.711289	-0.00710448	0.0183362	FALSE	NA
ENSMUSG00000014932	Yes1	0.489143	0.14822	0.0178391	-0.14608	FALSE	NA
ENSMUSG00000014956	Ppp1cb	2.82288	-0.178369	0.00165014	-0.0798447	FALSE	NA
ENSMUSG00000014959	Gorasp2	2.04643	-0.420006	-0.0480232	0.387042	TRUE	5
ENSMUSG00000014980	Tsen15	0.560021	0.140978	-0.0316493	0.262669	FALSE	NA
ENSMUSG00000015002	Efr3a	1.79619	0.00956471	0.0237097	-0.22572	FALSE	NA
ENSMUSG00000015013	Trappc2l	1.31038	0.239723	-0.0143517	0.150056	FALSE	NA
ENSMUSG00000015016	Acsf3	0.234852	0.0130568	-0.00306411	0.00991311	FALSE	NA
ENSMUSG00000015023	Ddx19a	0.749573	-0.0091392	0.0107425	-0.125632	FALSE	NA
ENSMUSG00000015027	Galns	0.170644	0.118199	0.00402488	-0.0771977	FALSE	NA
ENSMUSG00000015053	Gata2	0.270367	-0.190995	-0.00455428	0.0142078	FALSE	NA
ENSMUSG00000015083	C8g	0.0725491	0.296535	0.0272273	-0.254086	FALSE	NA
ENSMUSG00000015085	Entpd2	0.0298718	0.313763	0.0119774	-0.05471	FALSE	NA
ENSMUSG00000015087	Rabl6	2.74675	-0.842837	-0.0093774	-0.0712512	FALSE	NA
ENSMUSG00000015090	Ptgds	0.353353	0.332856	-0.00237325	-0.00277914	FALSE	NA
ENSMUSG00000015092	Edf1	2.9235	0.357218	0.0332373	-0.404874	FALSE	NA
ENSMUSG00000015094	Npdc1	1.81069	-0.271871	-0.000310598	-0.144794	FALSE	NA
ENSMUSG00000015095	Fbxw5	0.691447	0.143781	0.0124732	-0.128605	FALSE	NA
ENSMUSG00000015112	Slc25a13	0.596179	0.0110629	0.0249494	-0.267971	FALSE	NA
ENSMUSG00000015120	Ube2i	2.37649	0.0555952	-0.0276294	0.164515	FALSE	NA
ENSMUSG00000015126	Tsr3	0.596278	0.0676648	3.56167e-06	0.0132337	FALSE	NA
ENSMUSG00000015127	Unkl	0.17902	-0.0156089	0.000714907	0.00944038	FALSE	NA
ENSMUSG00000015133	Lrrk1	0.829429	-0.599668	-0.0128265	0.0280816	FALSE	NA
ENSMUSG00000015134	Aldh1a3	4.99695	-0.859641	-0.0156408	0.0564472	FALSE	NA
ENSMUSG00000015143	Actn1	0.836458	0.688434	0.0291597	-0.280935	FALSE	NA
ENSMUSG00000015149	Sirt2	2.21892	0.687531	0.0401848	-0.481972	TRUE	3
ENSMUSG00000015165	Hnrnpl	2.17893	-0.177814	-0.0293887	0.198261	FALSE	NA
ENSMUSG00000015176	Nolc1	1.78813	-0.676526	-0.0118841	0.00193778	FALSE	NA
ENSMUSG00000015189	Casd1	1.38129	-1.0759	-0.00661753	-0.062263	FALSE	NA
ENSMUSG00000015202	Cnksr3	0.744151	-0.482637	0.0105584	-0.145581	FALSE	NA
ENSMUSG00000015214	Mtmr1	0.56217	-0.198698	-0.0212709	0.14729	FALSE	NA
ENSMUSG00000015217	Hmgb3	0.521404	0.0758443	0.00245878	0.0312619	FALSE	NA
ENSMUSG00000015243	Abca1	2.75576	-2.44077	-0.0166325	-0.0687514	FALSE	NA
ENSMUSG00000015247	Nipsnap3b	0.302471	0.14291	0.00522949	-0.0316073	FALSE	NA
ENSMUSG00000015289	Lage3	0.713992	0.316828	0.0179058	-0.215543	FALSE	NA
ENSMUSG00000015290	Ubl4a	0.780426	-0.425627	0.00228547	-0.116992	FALSE	NA
ENSMUSG00000015291	Gdi1	1.50549	-0.721299	-0.0362826	0.25351	FALSE	NA
ENSMUSG00000015305	Sash1	0.535862	0.667065	-0.0292801	0.307849	FALSE	NA
ENSMUSG00000015312	Gadd45b	0.945184	0.238234	0.0110996	-0.18746	FALSE	NA
ENSMUSG00000015314	Slamf6	0.0556932	0.0336563	0.00245824	-0.018476	FALSE	NA
ENSMUSG00000015316	Slamf1	1.72561	-0.374607	-0.0122659	0.122852	FALSE	NA
ENSMUSG00000015335	Zdhhc12	0.462254	0.178421	0.013708	-0.175028	FALSE	NA
ENSMUSG00000015337	Endog	0.218295	0.212168	0.0156064	-0.116374	FALSE	NA
ENSMUSG00000015341	Golga7	1.19907	-0.477104	-0.00615506	-0.0456488	FALSE	NA
ENSMUSG00000015354	Pcolce2	0.0191474	0.219981	0.0192885	-0.144945	FALSE	NA
ENSMUSG00000015357	Clpx	1.21816	0.133907	0.0236759	-0.337133	FALSE	NA
ENSMUSG00000015363	Trabd	0.421671	0.22835	0.0103103	-0.115081	FALSE	NA
ENSMUSG00000015377	Dennd6b	0.180049	-0.0512454	-0.00215926	-0.00362441	FALSE	NA
ENSMUSG00000015461	Atf6b	0.573558	-0.291632	-0.0155413	0.0932186	FALSE	NA
ENSMUSG00000015467	Egfl8	0.171308	-0.057252	0.00332634	-0.0502109	FALSE	NA
ENSMUSG00000015468	Notch4	0.0331954	0.0207438	-0.0134851	0.118224	FALSE	NA
ENSMUSG00000015474	Ppt2	0.425642	-0.170939	-0.00656092	0.0214269	FALSE	NA
ENSMUSG00000015478	Rnf5	0.355705	0.280134	-0.011919	0.112699	FALSE	NA
ENSMUSG00000015488	Cacfd1	0.653138	0.0734023	0.0197829	-0.266559	FALSE	NA
ENSMUSG00000015501	Hivep2	0.621138	-0.357909	0.00425285	-0.0488152	FALSE	NA
ENSMUSG00000015522	Arnt	0.684911	-0.193318	-0.00629768	0.0458688	FALSE	NA
ENSMUSG00000015536	Mocs2	2.07952	-0.0199449	0.0173788	-0.32441	FALSE	NA
ENSMUSG00000015542	Nat9	0.433051	0.258424	0.0159537	-0.11285	FALSE	NA
ENSMUSG00000015568	Lpl	4.63212	-0.682937	-0.198202	1.95591	TRUE	4
ENSMUSG00000015575	Atp6v0e	3.53607	0.788743	-0.0273931	0.245462	FALSE	NA
ENSMUSG00000015597	Zfp318	0.734335	0.0216848	-0.000478634	-0.0313553	FALSE	NA
ENSMUSG00000015599	Ttbk1	0.0730498	0.0235395	0.000375439	-0.00114617	FALSE	NA
ENSMUSG00000015605	Srf	1.25151	-0.54839	0.0186149	-0.315762	FALSE	NA
ENSMUSG00000015619	Gata3	0.27233	-0.151694	-0.00230634	0.0365724	FALSE	NA
ENSMUSG00000015627	Gata5	0.0256814	0.0845173	0.00485789	-0.0310818	FALSE	NA
ENSMUSG00000015647	Lama5	1.31544	-0.168891	-0.0130373	-0.0050873	FALSE	NA
ENSMUSG00000015652	Steap1	0.196171	0.322583	0.0219699	-0.198597	FALSE	NA
ENSMUSG00000015653	Steap2	0.754617	-0.00315204	0.0299275	-0.331519	FALSE	NA
ENSMUSG00000015656	Hspa8	6.58518	0.378155	0.00586893	-0.0925178	FALSE	NA
ENSMUSG00000015659	Serac1	0.203851	0.0329556	-0.00134177	-0.0158663	FALSE	NA
ENSMUSG00000015668	Pdzd11	0.622476	0.318399	-0.00278394	-0.0332821	FALSE	NA
ENSMUSG00000015671	Psma2	2.72377	0.154054	-0.00614947	-0.03407	FALSE	NA
ENSMUSG00000015672	Mrpl32	0.556773	0.284938	0.00526475	-0.072285	FALSE	NA
ENSMUSG00000015697	Setdb1	0.460403	-0.235457	-0.0120901	0.0828678	FALSE	NA
ENSMUSG00000015702	Anxa9	0.15326	0.668092	-0.00379154	-0.00499776	FALSE	NA
ENSMUSG00000015709	Arnt2	1.0552	-0.900863	-0.010875	0.0275605	FALSE	NA
ENSMUSG00000015711	Prune1	0.535431	0.190018	-0.0126062	0.0511769	FALSE	NA
ENSMUSG00000015714	Cers2	1.50397	-0.283543	-0.0296949	0.227336	FALSE	NA
ENSMUSG00000015733	Capza2	3.6927	-1.14413	-0.0200618	-0.0190286	FALSE	NA
ENSMUSG00000015745	Plekho1	0.107403	0.22822	0.0130692	-0.112396	FALSE	NA
ENSMUSG00000015747	Vps45	0.193277	0.148769	0.0110034	-0.0899242	FALSE	NA
ENSMUSG00000015748	Prpf3	0.335896	0.0458358	0.00191914	-0.016726	FALSE	NA
ENSMUSG00000015749	Anp32e	0.723337	-0.261988	0.00398237	-0.0616052	FALSE	NA
ENSMUSG00000015750	Aph1a	0.447871	-0.355953	0.00252868	-0.0416204	FALSE	NA
ENSMUSG00000015755	Tab2	1.28552	0.293821	0.0186358	-0.182166	FALSE	NA
ENSMUSG00000015757	Ppil4	1.53985	0.00344768	-0.00665165	0.0701587	FALSE	NA
ENSMUSG00000015759	Cnih1	1.26109	0.313647	0.00152724	-0.0579546	FALSE	NA
ENSMUSG00000015766	Eps8	2.81104	-1.22735	0.0180728	-0.385787	FALSE	NA
ENSMUSG00000015776	Med22	0.439784	-0.0464387	-0.00540369	0.00771922	FALSE	NA
ENSMUSG00000015790	Surf1	0.997526	0.463577	0.0381662	-0.348307	FALSE	NA
ENSMUSG00000015804	Med28	1.77939	-0.18919	-0.0339222	0.207244	FALSE	NA
ENSMUSG00000015806	Qdpr	0.834728	0.184028	0.0135464	-0.174471	FALSE	NA
ENSMUSG00000015829	Tnr	0.0184122	0.0198754	0.000394896	0.00224055	FALSE	NA
ENSMUSG00000015837	Sqstm1	2.4006	1.46401	0.0283094	-0.315502	FALSE	NA
ENSMUSG00000015839	Nfe2l2	1.46626	0.500758	-0.00120881	0.0460346	FALSE	NA
ENSMUSG00000015843	Rxrg	0.0735959	0.00563004	0.000255931	-0.00895494	FALSE	NA
ENSMUSG00000015846	Rxra	1.00299	-0.402529	0.0234767	-0.29442	FALSE	NA
ENSMUSG00000015850	Adamtsl4	0.0742523	0.173465	-0.00110116	0.0109966	FALSE	NA
ENSMUSG00000015869	Prpsap1	0.948302	0.305248	-0.0157265	0.115062	FALSE	NA
ENSMUSG00000015880	Ncapg	0.197122	-0.195051	0.00139868	-0.00738551	FALSE	NA
ENSMUSG00000015882	Lcorl	0.437214	-0.146871	-0.00305041	0.0287382	FALSE	NA
ENSMUSG00000015889	Lta4h	0.85176	0.563969	0.0151479	-0.105913	FALSE	NA
ENSMUSG00000015932	Dstn	4.52821	0.224979	0.0173543	-0.236319	FALSE	NA
ENSMUSG00000015937	H2afy	1.69292	0.170248	-0.00721171	-0.0149586	FALSE	NA
ENSMUSG00000015942	Gtf2ird2	0.428096	-0.120271	-0.00391235	0.00860541	FALSE	NA
ENSMUSG00000015943	Bola1	1.39321	-0.724376	-0.0131821	0.0618344	FALSE	NA
ENSMUSG00000015944	Gatsl2	0.601224	-0.32968	-0.00978544	0.057634	FALSE	NA
ENSMUSG00000015950	Ncf1	0.0322201	0.0151722	-0.00342298	0.0299805	FALSE	NA
ENSMUSG00000015961	Adss	1.58874	-0.0522232	0.00957941	-0.139022	FALSE	NA
ENSMUSG00000015971	Actr8	0.48151	0.355009	0.0196134	-0.200236	FALSE	NA
ENSMUSG00000015980	Lrrc27	0.179607	0.0613711	0.0144978	-0.137931	FALSE	NA
ENSMUSG00000015994	Fnta	1.36633	0.184553	-0.0139768	0.120784	FALSE	NA
ENSMUSG00000016018	Skiv2l2	1.38907	-0.491432	0.014054	-0.270157	FALSE	NA
ENSMUSG00000016024	Lbp	0.0946753	0.650708	0.0271718	-0.211355	FALSE	NA
ENSMUSG00000016028	Celsr1	0.128729	0.488744	0.00333394	0.0410741	FALSE	NA
ENSMUSG00000016087	Fli1	0.116789	-0.0945002	0.000337928	-0.0143138	FALSE	NA
ENSMUSG00000016128	Stard13	0.173645	-0.0458624	-0.00140094	0.0129113	FALSE	NA
ENSMUSG00000016150	Tenm1	0.304831	-0.0871121	0.00783421	-0.0795091	FALSE	NA
ENSMUSG00000016181	Diexf	0.138297	0.102961	-0.0109191	0.131584	FALSE	NA
ENSMUSG00000016200	Syt14	0.541896	-0.504467	-0.0207488	0.144489	FALSE	NA
ENSMUSG00000016206	H2-M3	0.0559153	-0.017701	0.00137643	-0.0288493	FALSE	NA
ENSMUSG00000016239	Lonrf3	0.249353	0.0660128	0.00783774	-0.0501848	FALSE	NA
ENSMUSG00000016252	Atp5e	4.77268	0.42793	0.0141901	-0.251188	FALSE	NA
ENSMUSG00000016253	Nelfcd	0.770744	0.0609973	0.0341091	-0.336599	FALSE	NA
ENSMUSG00000016256	Ctsz	2.2803	-0.129207	0.019848	-0.352997	FALSE	NA
ENSMUSG00000016257	Prelid3b	0.578251	0.101682	0.0109339	-0.10506	FALSE	NA
ENSMUSG00000016262	Sertad4	0.74518	-0.240486	-0.000879442	-0.0478944	FALSE	NA
ENSMUSG00000016283	H2-M2	0.0160753	-0.00306284	-0.00249179	0.0225633	FALSE	NA
ENSMUSG00000016308	Ube2a	0.922064	-0.169085	-0.00626795	-0.0132514	FALSE	NA
ENSMUSG00000016319	Slc25a5	3.45031	-1.45728	-0.0676145	0.453698	TRUE	5
ENSMUSG00000016344	Ppdpf	1.00949	0.149981	0.000309312	-0.109365	FALSE	NA
ENSMUSG00000016356	Col20a1	0.151191	0.0560304	0.00465222	-0.0487094	FALSE	NA
ENSMUSG00000016382	Pls3	2.14972	-1.02013	0.00641273	-0.200759	FALSE	NA
ENSMUSG00000016409	Nkap	0.916678	0.0615093	0.00371858	-0.0388794	FALSE	NA
ENSMUSG00000016427	Ndufa1	6.30707	-0.223692	0.0107802	-0.270983	FALSE	NA
ENSMUSG00000016458	Wt1	4.70829	-0.0336846	-0.00908589	0.12934	FALSE	NA
ENSMUSG00000016477	E2f3	1.00867	-0.555311	0.00665206	-0.167131	FALSE	NA
ENSMUSG00000016481	Cr1l	0.745302	0.45518	0.0105319	-0.15095	FALSE	NA
ENSMUSG00000016487	Ppfibp1	4.94571	-0.935651	-0.0635414	0.413495	TRUE	5
ENSMUSG00000016493	Cd46	0.142456	0.00263254	-0.00123861	0.00817509	FALSE	NA
ENSMUSG00000016494	Cd34	0.146012	0.0338844	8.25614e-05	0.0131328	FALSE	NA
ENSMUSG00000016495	Plgrkt	1.10714	0.21127	-0.0214871	0.187229	FALSE	NA
ENSMUSG00000016496	Cd274	0.438515	0.239317	0.018176	-0.186109	FALSE	NA
ENSMUSG00000016503	Gtf3a	0.430134	0.0862017	-0.0148612	0.177036	FALSE	NA
ENSMUSG00000016510	Mtif3	0.546556	0.070324	0.00117634	-0.0790552	FALSE	NA
ENSMUSG00000016520	Lnx2	0.155334	0.111946	0.00579324	-0.0681604	FALSE	NA
ENSMUSG00000016526	Dyrk3	0.0830612	0.0987722	8.40604e-05	-0.00281168	FALSE	NA
ENSMUSG00000016528	Mapkapk2	2.04559	1.01179	-0.0789991	0.866895	TRUE	4
ENSMUSG00000016534	Lamp2	3.16177	0.0197213	-0.0508059	0.359099	TRUE	4
ENSMUSG00000016541	Atxn10	0.943768	0.771097	0.0313096	-0.24697	FALSE	NA
ENSMUSG00000016552	Foxred2	0.0378685	0.251146	0.00197737	-0.00153237	FALSE	NA
ENSMUSG00000016554	Eif3d	2.15393	0.422403	-0.0199828	0.169385	FALSE	NA
ENSMUSG00000016559	H3f3b	6.13702	0.616727	0.00973592	-0.13625	FALSE	NA
ENSMUSG00000016619	Nup50	0.599664	0.242749	0.00321866	-0.0586252	FALSE	NA
ENSMUSG00000016624	Phf21b	0.063614	-0.030358	0.00309249	-0.0314704	FALSE	NA
ENSMUSG00000016637	Ift27	0.794395	0.85252	0.0157023	-0.213051	FALSE	NA
ENSMUSG00000016664	Pacsin2	1.43914	1.10721	0.0448992	-0.326725	FALSE	NA
ENSMUSG00000016756	Cmah	0.576858	-0.0895302	-0.021276	0.210282	FALSE	NA
ENSMUSG00000016757	Ttll12	0.713868	-0.0660162	-0.0299632	0.31005	FALSE	NA
ENSMUSG00000016763	Scube1	0.168862	0.0149918	0.00245917	-0.020476	FALSE	NA
ENSMUSG00000016831	Tox4	0.383521	0.293499	0.0113571	-0.0942885	FALSE	NA
ENSMUSG00000016833	Mrps18c	2.15009	0.124541	-0.00305378	-0.0125859	FALSE	NA
ENSMUSG00000016918	Sulf1	0.41418	1.18028	0.0179725	-0.0189974	FALSE	NA
ENSMUSG00000016921	Srsf6	2.43285	-0.674647	-0.00235858	-0.0577081	FALSE	NA
ENSMUSG00000016933	Plcg1	0.853751	-0.473337	0.00565359	-0.184292	FALSE	NA
ENSMUSG00000016940	Kctd2	0.702078	-0.102838	0.00148139	-0.0471857	FALSE	NA
ENSMUSG00000016946	Kctd5	1.17963	-0.888768	-0.0130645	0.0172354	FALSE	NA
ENSMUSG00000016984	Etaa1	0.306426	-0.122735	-0.0105003	0.10875	FALSE	NA
ENSMUSG00000016995	Matn4	0.196145	0.0723735	0.00312042	-0.0194842	FALSE	NA
ENSMUSG00000017002	Slpi	0.690952	-0.124977	0.019488	-0.212843	FALSE	NA
ENSMUSG00000017007	Rbpjl	0.254	0.096712	0.00700162	-0.0667003	FALSE	NA
ENSMUSG00000017009	Sdc4	5.86588	0.333691	0.0300387	-0.392414	FALSE	NA
ENSMUSG00000017057	Il13ra1	1.16875	-0.0339444	0.0303731	-0.317668	FALSE	NA
ENSMUSG00000017119	Nbr1	2.30228	0.101841	0.0336672	-0.314038	FALSE	NA
ENSMUSG00000017132	Cyth1	0.381294	-0.0586636	0.00454452	-0.0259895	FALSE	NA
ENSMUSG00000017144	Rnd3	1.01319	0.44645	0.0342748	-0.377337	FALSE	NA
ENSMUSG00000017146	Brca1	0.106508	0.0541574	0.0058328	-0.0617664	FALSE	NA
ENSMUSG00000017167	Cntnap1	0.307093	0.240555	0.0199794	-0.205654	FALSE	NA
ENSMUSG00000017176	Nt5c3b	0.719022	0.173636	-0.0030669	0.0349896	FALSE	NA
ENSMUSG00000017188	Coa3	1.09692	0.404533	-0.0151036	0.105829	FALSE	NA
ENSMUSG00000017204	Gsdma	0.0535251	-0.000741076	-0.00104904	-0.00190565	FALSE	NA
ENSMUSG00000017210	Med24	0.726231	0.444069	0.00917462	-0.0623672	FALSE	NA
ENSMUSG00000017211	Gsdma2	0.0262662	0.0116595	-0.00272003	0.0160402	FALSE	NA
ENSMUSG00000017221	Psmd3	1.19847	0.642842	0.039745	-0.385298	FALSE	NA
ENSMUSG00000017264	Exosc10	0.576081	-0.110576	-0.0189104	0.199592	FALSE	NA
ENSMUSG00000017286	Glod4	1.2402	0.878511	0.0192714	-0.208046	FALSE	NA
ENSMUSG00000017288	Vps53	0.565785	0.606298	0.0126221	-0.163735	FALSE	NA
ENSMUSG00000017291	Taok1	1.877	0.558253	0.0437563	-0.450184	TRUE	3
ENSMUSG00000017299	Dnttip1	0.741094	-0.0751176	-0.00275279	0.0274351	FALSE	NA
ENSMUSG00000017307	Acot8	0.179841	0.20214	0.0117392	-0.122426	FALSE	NA
ENSMUSG00000017309	Cd300lg	0.118771	0.0676738	0.000401799	-0.00028618	FALSE	NA
ENSMUSG00000017314	Mpp2	0.0589513	0.200606	0.0116876	-0.114545	FALSE	NA
ENSMUSG00000017376	Nlk	0.807543	-0.338056	-0.030965	0.200185	FALSE	NA
ENSMUSG00000017386	Traf4	0.386123	-0.0143645	0.00777038	-0.0873048	FALSE	NA
ENSMUSG00000017390	Aldoc	0.399608	1.52759	0.0249619	-0.256076	FALSE	NA
ENSMUSG00000017400	Stac2	-0.000627039	0.0809182	0.00497634	-0.0536406	FALSE	NA
ENSMUSG00000017404	Rpl19	4.57059	1.25802	0.0277142	-0.332085	FALSE	NA
ENSMUSG00000017405	Nek8	0.263094	-0.0730528	-0.00748175	0.0904244	FALSE	NA
ENSMUSG00000017412	Cacnb4	0.0718851	0.0741084	-0.00941502	0.0817434	FALSE	NA
ENSMUSG00000017417	Plxdc1	0.386438	0.366491	0.0101454	-0.100764	FALSE	NA
ENSMUSG00000017418	Arl5b	0.572655	0.00088637	-0.00122937	-0.0105633	FALSE	NA
ENSMUSG00000017421	Zfp207	2.11368	0.483213	-0.00222995	0.0544723	FALSE	NA
ENSMUSG00000017428	Psmd11	2.19656	0.0108772	0.0230213	-0.356088	FALSE	NA
ENSMUSG00000017446	C1qtnf1	0.0689921	0.683039	0.0371184	-0.369796	FALSE	NA
ENSMUSG00000017466	Timp2	5.46159	1.12319	0.132299	-1.34784	TRUE	3
ENSMUSG00000017478	Zc3h18	0.805769	-0.482238	-0.021988	0.23216	FALSE	NA
ENSMUSG00000017485	Top2b	1.04544	0.801996	0.0450424	-0.338463	FALSE	NA
ENSMUSG00000017491	Rarb	0.0610861	0.215373	0.0059616	-0.00826999	FALSE	NA
ENSMUSG00000017493	Igfbp4	1.1777	5.88991	0.0361891	0.170384	FALSE	NA
ENSMUSG00000017499	Cdc6	0.241912	-0.276394	-0.00477701	0.0322625	FALSE	NA
ENSMUSG00000017548	Suz12	1.03138	-0.185045	-0.0150036	0.185547	FALSE	NA
ENSMUSG00000017550	Atad5	0.263473	-0.156798	-0.00755254	0.0395432	FALSE	NA
ENSMUSG00000017561	Crlf3	0.212799	0.00890004	0.00134592	-0.0372732	FALSE	NA
ENSMUSG00000017607	Tns4	0.0602171	0.285003	-5.16514e-05	-0.000388645	FALSE	NA
ENSMUSG00000017615	Tnfaip1	1.23111	0.525542	0.00143029	-0.0267965	FALSE	NA
ENSMUSG00000017631	Abr	1.12393	-0.152992	-0.0102375	0.0661542	FALSE	NA
ENSMUSG00000017652	Cd40	0.244973	0.0845111	0.00602159	-0.0582358	FALSE	NA
ENSMUSG00000017664	Slc35c2	0.432552	0.259607	0.0218789	-0.192743	FALSE	NA
ENSMUSG00000017667	Zfp334	0.358216	-0.0906854	-0.0125628	0.136797	FALSE	NA
ENSMUSG00000017670	Elmo2	0.399428	-0.0578846	0.00805593	-0.114211	FALSE	NA
ENSMUSG00000017677	Wsb1	1.25833	-0.127159	0.00750854	-0.12636	FALSE	NA
ENSMUSG00000017679	Ttpal	0.343029	0.00666467	0.0150919	-0.143999	FALSE	NA
ENSMUSG00000017686	Rhot1	0.735003	0.37632	0.0208997	-0.178084	FALSE	NA
ENSMUSG00000017692	Rhbdl3	1.01277	0.00031015	-0.0150826	0.185087	FALSE	NA
ENSMUSG00000017697	Ada	0.0881547	0.212876	0.0103561	-0.0728548	FALSE	NA
ENSMUSG00000017707	Serinc3	3.55535	-0.254769	0.0130807	-0.240379	FALSE	NA
ENSMUSG00000017713	Tha1	0.139581	0.149274	0.00783056	-0.0795552	FALSE	NA
ENSMUSG00000017715	Pgs1	0.974868	0.236149	0.0200431	-0.229746	FALSE	NA
ENSMUSG00000017716	Birc5	0.30768	-0.218184	-0.000553713	0.050146	FALSE	NA
ENSMUSG00000017718	Afmid	0.215064	0.0251445	-0.0034095	0.00127946	FALSE	NA
ENSMUSG00000017721	Pigt	0.0623209	0.00581484	0.00149356	-0.003393	FALSE	NA
ENSMUSG00000017724	Etv4	0.307774	0.292738	0.0100124	-0.0719261	FALSE	NA
ENSMUSG00000017734	Dbndd2	0.322043	-0.0545511	-0.00191122	0.0355774	FALSE	NA
ENSMUSG00000017740	Slc12a5	0.0807113	-0.0554768	-0.00143469	0.0090808	FALSE	NA
ENSMUSG00000017747	Ghdc	0.775549	0.0575997	0.00245617	-0.0142367	FALSE	NA
ENSMUSG00000017754	Pltp	0.248459	0.0769046	0.012231	-0.119752	FALSE	NA
ENSMUSG00000017756	Slc12a7	0.482187	-0.243991	-0.00456667	0.00873756	FALSE	NA
ENSMUSG00000017760	Ctsa	2.09286	0.3518	0.03766	-0.507213	TRUE	2
ENSMUSG00000017764	Zswim1	0.168139	-0.0152335	-0.00226968	0.0359255	FALSE	NA
ENSMUSG00000017765	Slc12a4	0.808166	-0.280012	0.00548116	-0.0824149	FALSE	NA
ENSMUSG00000017767	Spata25	0.00420296	0.00632217	-0.000418812	0.0154729	FALSE	NA
ENSMUSG00000017774	Myo1c	2.3255	0.0332946	0.0376875	-0.453082	TRUE	2
ENSMUSG00000017776	Crk	1.81344	0.111472	-0.021386	0.108518	FALSE	NA
ENSMUSG00000017778	Cox7c	4.24252	-0.124225	-0.0135313	-0.0441797	FALSE	NA
ENSMUSG00000017781	Pitpna	1.14087	0.518911	0.0111703	-0.177175	FALSE	NA
ENSMUSG00000017801	Mlx	0.198115	0.302694	0.00334772	-0.0316961	FALSE	NA
ENSMUSG00000017802	Fam134c	0.33511	0.0738422	0.00173796	-0.0150538	FALSE	NA
ENSMUSG00000017830	Dhx58	0.0488519	0.035452	0.00330806	-0.014959	FALSE	NA
ENSMUSG00000017831	Rab5a	1.31778	-0.34171	-0.0287057	0.255666	FALSE	NA
ENSMUSG00000017837	Nkiras2	0.475949	0.643088	0.0113178	-0.0798243	FALSE	NA
ENSMUSG00000017843	Ppp2r5c	1.297	0.296399	0.0262575	-0.228149	FALSE	NA
ENSMUSG00000017858	Ift52	0.819656	-0.149081	0.00842482	-0.114772	FALSE	NA
ENSMUSG00000017861	Mybl2	0.0998534	-0.0748916	-0.00244663	0.022545	FALSE	NA
ENSMUSG00000017929	B4galt5	1.33393	-0.324762	-0.0332173	0.31866	FALSE	NA
ENSMUSG00000017969	Ptgis	0.044154	3.42016	0.110476	-0.855749	TRUE	3
ENSMUSG00000017999	Ddx27	0.889852	0.182483	0.0062581	-0.0693935	FALSE	NA
ENSMUSG00000018001	Cyth3	1.29089	-0.471923	0.0157338	-0.266659	FALSE	NA
ENSMUSG00000018040	Rrp7a	0.438278	0.343551	0.0329681	-0.306036	FALSE	NA
ENSMUSG00000018042	Cyb5r3	1.39326	0.687269	-0.00506899	-0.0164642	FALSE	NA
ENSMUSG00000018068	Ints2	0.584419	0.289311	-0.00931097	0.0471819	FALSE	NA
ENSMUSG00000018076	Med13l	1.80404	-0.966889	-0.0215832	0.0649728	FALSE	NA
ENSMUSG00000018102	Hist1h2bc	0.721775	0.441983	0.0609561	-0.551037	TRUE	3
ENSMUSG00000018143	Mafk	0.409502	0.177211	0.010535	-0.145083	FALSE	NA
ENSMUSG00000018160	Med1	1.4408	-0.456452	0.0245235	-0.29357	FALSE	NA
ENSMUSG00000018167	Stard3	0.52451	0.510472	0.0256328	-0.249121	FALSE	NA
ENSMUSG00000018171	Vmp1	2.81031	-0.87464	-0.0062887	0.0441293	FALSE	NA
ENSMUSG00000018189	Uchl5	4.01129	-0.0599812	0.0168654	-0.0877971	FALSE	NA
ENSMUSG00000018196	Glrx2	1.38557	0.466433	-0.00480893	-0.0139957	FALSE	NA
ENSMUSG00000018199	Trove2	1.1872	0.421146	0.0403851	-0.440316	TRUE	3
ENSMUSG00000018209	Stk4	0.739987	-0.17552	-0.0122768	0.079742	FALSE	NA
ENSMUSG00000018217	Pmp22	2.45048	-0.890476	-0.000389724	-0.123923	FALSE	NA
ENSMUSG00000018239	Zcchc10	0.361289	0.29833	-0.0178768	0.136906	FALSE	NA
ENSMUSG00000018263	Tbx5	0.0287528	0.0121114	0.00141516	-0.010595	FALSE	NA
ENSMUSG00000018286	Psmb6	4.06915	1.08652	0.0290652	-0.34495	FALSE	NA
ENSMUSG00000018287	Spag7	0.775749	0.619903	-0.00352482	-0.0818079	FALSE	NA
ENSMUSG00000018293	Pfn1	1.96656	0.834715	-0.00247681	0.0307102	FALSE	NA
ENSMUSG00000018322	Tomm34	1.41537	-0.0669184	0.022281	-0.265663	FALSE	NA
ENSMUSG00000018326	Ywhab	3.37017	-0.143239	0.0173001	-0.277384	FALSE	NA
ENSMUSG00000018334	Ksr1	0.151435	0.0322534	0.000219209	0.0100821	FALSE	NA
ENSMUSG00000018340	Anxa6	0.771955	1.66579	-0.0159057	0.235958	FALSE	NA
ENSMUSG00000018347	Zkscan6	0.43208	0.0656364	-0.00528582	0.029684	FALSE	NA
ENSMUSG00000018362	Kpna2	0.359907	0.129016	-0.00759749	0.133494	FALSE	NA
ENSMUSG00000018363	Smurf2	1.2591	-0.338551	-0.0257905	0.201994	FALSE	NA
ENSMUSG00000018372	Cep95	0.367855	0.0235282	0.00554866	-0.0601108	FALSE	NA
ENSMUSG00000018377	Vezf1	1.45953	0.149404	0.0147047	-0.168258	FALSE	NA
ENSMUSG00000018378	Cuedc1	0.788271	-0.0443959	-0.00586731	0.0210465	FALSE	NA
ENSMUSG00000018379	Srsf1	1.25372	-0.0019577	0.0134308	-0.215509	FALSE	NA
ENSMUSG00000018381	Abi3	0.114037	0.0132033	0.00359992	-0.0194598	FALSE	NA
ENSMUSG00000018387	Shroom1	0.221294	0.0479792	0.00457223	-0.033129	FALSE	NA
ENSMUSG00000018395	Kif3a	0.963435	0.367316	0.0349978	-0.353389	FALSE	NA
ENSMUSG00000018398	2017-09-08	0.762697	-0.549127	-0.00250066	-0.0741955	FALSE	NA
ENSMUSG00000018401	Mtmr4	0.660084	-0.0146212	0.00775781	-0.0909452	FALSE	NA
ENSMUSG00000018405	Mrm1	0.470161	-0.125338	-0.00850567	0.050926	FALSE	NA
ENSMUSG00000018411	Mapt	0.0534352	0.016153	3.11259e-05	-0.000129989	FALSE	NA
ENSMUSG00000018412	Kansl1	0.714988	0.0162241	-0.013713	0.146943	FALSE	NA
ENSMUSG00000018415	Gid4	0.572567	-0.106169	-0.000462283	0.0360841	FALSE	NA
ENSMUSG00000018417	Myo1b	0.292618	0.0409896	-0.0203562	0.194522	FALSE	NA
ENSMUSG00000018425	Dhx40	0.9067	0.76623	-0.00974713	0.0667157	FALSE	NA
ENSMUSG00000018427	Ypel2	3.34003	-0.368814	-0.0107784	-0.0788817	FALSE	NA
ENSMUSG00000018428	Akap1	0.658139	0.196879	0.00236612	-0.0656665	FALSE	NA
ENSMUSG00000018433	Nol11	0.793539	-0.0218184	-0.0103255	0.1909	FALSE	NA
ENSMUSG00000018442	Derl2	0.592058	0.396675	0.00373984	-0.0543781	FALSE	NA
ENSMUSG00000018446	C1qbp	1.07384	0.641883	0.00578614	-0.0945864	FALSE	NA
ENSMUSG00000018449	Rpain	0.443124	0.634076	0.0199062	-0.12862	FALSE	NA
ENSMUSG00000018474	Chd3	2.85419	-1.22251	-0.0190684	0.0484911	FALSE	NA
ENSMUSG00000018476	Kdm6b	1.37967	0.717656	0.0415545	-0.486382	TRUE	3
ENSMUSG00000018481	Appbp2	1.77175	-0.0304226	0.0540257	-0.62994	TRUE	2
ENSMUSG00000018500	Adora2b	0.133499	0.192437	-0.00497928	0.0562902	FALSE	NA
ENSMUSG00000018501	Ncor1	3.04171	0.582293	-0.00429988	-0.0946387	FALSE	NA
ENSMUSG00000018507	Trpv2	1.03995	-0.136782	0.00220156	-0.0553306	FALSE	NA
ENSMUSG00000018509	Cenpv	0.951182	-0.581619	-0.00266025	-0.0661407	FALSE	NA
ENSMUSG00000018537	Pcgf2	0.969792	0.102419	3.84439e-05	0.0184761	FALSE	NA
ENSMUSG00000018541	Cwc25	0.814965	-0.0488772	-0.00122913	-0.0247623	FALSE	NA
ENSMUSG00000018547	Pip4k2b	0.492495	0.233783	0.0103486	-0.0641649	FALSE	NA
ENSMUSG00000018548	Trim37	0.69957	-0.101663	0.013614	-0.159024	FALSE	NA
ENSMUSG00000018559	Ctdnep1	1.313	0.101695	-0.000456846	-0.0838683	FALSE	NA
ENSMUSG00000018565	Elp5	0.606014	0.441565	-0.000788204	-0.0530497	FALSE	NA
ENSMUSG00000018567	Gabarap	3.75184	1.07929	0.0183114	-0.196904	FALSE	NA
ENSMUSG00000018570	2810408A11Rik	0.131047	0.104115	0.00558427	-0.0423516	FALSE	NA
ENSMUSG00000018572	Phf23	0.840873	0.126248	-0.00221106	0.0330462	FALSE	NA
ENSMUSG00000018574	Acadvl	0.743346	1.21208	0.0468841	-0.384085	FALSE	NA
ENSMUSG00000018583	G3bp1	1.62542	0.479271	-0.0263246	0.297531	FALSE	NA
ENSMUSG00000018585	Atox1	2.75381	1.19119	0.00709539	-0.0469579	FALSE	NA
ENSMUSG00000018593	Sparc	7.45133	1.60496	0.0600092	-0.516619	TRUE	3
ENSMUSG00000018599	Mief2	0.142952	0.0811781	0.00286974	0.0143319	FALSE	NA
ENSMUSG00000018604	Tbx3	0.0401553	0.056035	0.00536588	-0.045019	FALSE	NA
ENSMUSG00000018648	Dusp14	0.278816	0.0704243	-0.00296394	0.101321	FALSE	NA
ENSMUSG00000018651	Tada2a	0.485908	0.173145	-0.0130859	0.086755	FALSE	NA
ENSMUSG00000018659	Pnpo	1.11678	0.97861	0.0103263	-0.0565792	FALSE	NA
ENSMUSG00000018661	Cog1	0.620909	0.21025	0.00977484	-0.0608391	FALSE	NA
ENSMUSG00000018666	Cbx1	2.68199	0.346567	0.0271436	-0.333532	FALSE	NA
ENSMUSG00000018669	Cdk5rap3	1.19709	0.815506	0.0136772	-0.0440303	FALSE	NA
ENSMUSG00000018672	Copz2	0.927926	0.81714	0.0239802	-0.261089	FALSE	NA
ENSMUSG00000018677	Slc25a39	3.48957	-0.596324	0.0302713	-0.418944	FALSE	NA
ENSMUSG00000018678	Sp2	0.349166	-0.0391324	-0.0113021	0.102515	FALSE	NA
ENSMUSG00000018697	Aatf	0.889838	-0.202639	0.00757678	-0.0992482	FALSE	NA
ENSMUSG00000018707	Dync1h1	2.12607	0.598452	0.0112192	-0.0440745	FALSE	NA
ENSMUSG00000018733	Pex12	0.422899	-0.211777	-0.00454085	0.0402224	FALSE	NA
ENSMUSG00000018736	Ndel1	0.91291	0.178292	0.0178377	-0.184636	FALSE	NA
ENSMUSG00000018750	Zbtb4	2.38916	-0.283215	0.00145273	-0.166154	FALSE	NA
ENSMUSG00000018752	Tnfsfm13	0.238249	0.0836951	-0.00521075	0.0300442	FALSE	NA
ENSMUSG00000018761	Mpdu1	0.613926	0.128877	0.024744	-0.30811	FALSE	NA
ENSMUSG00000018765	Fxr2	0.399331	0.129724	0.000359346	0.00551067	FALSE	NA
ENSMUSG00000018770	Atp5g3	5.64619	0.592391	2.82682e-05	-0.0927966	FALSE	NA
ENSMUSG00000018774	Cd68	0.453212	1.06131	0.0242176	-0.236863	FALSE	NA
ENSMUSG00000018796	Acsl1	0.12015	0.0627329	0.00463355	-0.0516939	FALSE	NA
ENSMUSG00000018800	Abca5	0.00952866	0.0487286	-0.00792685	0.0858642	FALSE	NA
ENSMUSG00000018809	Smyd4	0.52696	-0.290038	0.00738267	-0.0638231	FALSE	NA
ENSMUSG00000018820	Zfyve27	1.13762	-0.675297	0.0108004	-0.135222	FALSE	NA
ENSMUSG00000018821	Avpi1	0.828227	0.374801	0.0350052	-0.411269	FALSE	NA
ENSMUSG00000018841	Rad51d	0.353161	-0.0158904	-0.0120078	0.140708	FALSE	NA
ENSMUSG00000018845	Unc45b	0.812701	0.688159	0.0147765	-0.176302	FALSE	NA
ENSMUSG00000018846	Pank3	1.37836	1.21486	-0.134338	1.5091	TRUE	4
ENSMUSG00000018848	Rars	2.16195	1.6173	-0.0949535	1.0469	TRUE	4
ENSMUSG00000018849	Wwc1	1.23346	-0.897563	0.000579236	-0.13213	FALSE	NA
ENSMUSG00000018858	Mrpl58	1.24803	0.670167	0.0206399	-0.227302	FALSE	NA
ENSMUSG00000018861	Fdxr	2.342	0.0588398	0.0453553	-0.474605	TRUE	2
ENSMUSG00000018882	Mrpl45	0.584046	0.497707	0.0236146	-0.235007	FALSE	NA
ENSMUSG00000018899	Irf1	0.989655	0.396142	0.0394847	-0.398188	FALSE	NA
ENSMUSG00000018900	Slc22a5	1.132	-0.0760927	-0.0349862	0.304184	FALSE	NA
ENSMUSG00000018906	P4ha2	0.145139	0.286857	0.00759108	0.0133262	FALSE	NA
ENSMUSG00000018909	Arrb1	0.392104	-0.0467676	-0.0028379	0.0408973	FALSE	NA
ENSMUSG00000018919	Tm4sf5	0.0727038	0.578175	0.0159053	-0.131535	FALSE	NA
ENSMUSG00000018920	Cxcl16	1.19407	1.16979	0.114233	-1.16227	TRUE	3
ENSMUSG00000018921	Pelp1	0.463837	0.665378	0.0203501	-0.131564	FALSE	NA
ENSMUSG00000018923	Med11	0.423714	0.146287	-0.00624646	0.0505232	FALSE	NA
ENSMUSG00000018931	Natd1	0.576838	0.0044888	0.00123136	0.000895102	FALSE	NA
ENSMUSG00000018932	Map2k3	0.850603	-0.12252	-0.00232479	0.0577228	FALSE	NA
ENSMUSG00000018965	Ywhah	1.45109	-0.969763	-0.0160051	0.0436805	FALSE	NA
ENSMUSG00000018973	Hoxb1	0.195277	-0.00816908	0.00186128	-0.0202134	FALSE	NA
ENSMUSG00000018974	Sart3	0.745266	-0.428059	-0.00281985	-0.042952	FALSE	NA
ENSMUSG00000018983	E2f2	0.0814959	-0.0216007	-0.00022063	0.00314909	FALSE	NA
ENSMUSG00000018995	Nars2	0.205934	-0.0168983	0.00653963	-0.0965221	FALSE	NA
ENSMUSG00000018999	Slc35b4	0.778491	-0.264447	-3.49502e-05	-0.0180033	FALSE	NA
ENSMUSG00000019039	Dalrd3	0.766595	0.725471	0.0150615	-0.110345	FALSE	NA
ENSMUSG00000019054	Fis1	3.63196	-0.690457	-0.0310378	0.0685361	FALSE	NA
ENSMUSG00000019055	Plod1	0.25728	0.359452	-0.00458174	0.0966047	FALSE	NA
ENSMUSG00000019066	Rab3d	0.701035	0.393484	0.0094382	-0.100973	FALSE	NA
ENSMUSG00000019080	Mfsd3	0.438868	0.23923	0.0109325	-0.112596	FALSE	NA
ENSMUSG00000019082	Slc25a22	0.224608	0.195455	0.00192709	-0.0260821	FALSE	NA
ENSMUSG00000019087	Atp6ap1	1.83643	-0.508256	0.022611	-0.391288	FALSE	NA
ENSMUSG00000019088	Dnase1l1	0.170753	0.135298	0.00372602	0.0145256	FALSE	NA
ENSMUSG00000019122	Ccl9	0.126109	0.0163166	0.00383782	-0.0464065	FALSE	NA
ENSMUSG00000019132	BC005537	2.5511	-1.05958	-0.0336717	0.256032	FALSE	NA
ENSMUSG00000019139	Isyna1	2.19114	-0.468001	0.0633122	-0.837994	TRUE	2
ENSMUSG00000019143	Hars2	0.224252	0.275686	0.023671	-0.214553	FALSE	NA
ENSMUSG00000019158	Tmem160	1.47771	-0.186765	-0.00214249	-0.0920372	FALSE	NA
ENSMUSG00000019173	Rab5c	0.73189	0.399146	0.0171008	-0.182485	FALSE	NA
ENSMUSG00000019179	Mdh2	3.66708	-0.256185	-0.0527417	0.429159	TRUE	5
ENSMUSG00000019188	H13	1.42599	0.885979	0.0426345	-0.426421	FALSE	NA
ENSMUSG00000019189	Rnf145	0.505832	-0.0423085	-0.000373215	-0.0132102	FALSE	NA
ENSMUSG00000019194	Scn1b	0.0328687	0.0993837	0.00661709	-0.0594587	FALSE	NA
ENSMUSG00000019210	Atp6v1e1	4.08151	-0.470764	0.0536127	-0.74435	TRUE	1
ENSMUSG00000019214	Chtf18	0.110938	-0.105316	0.00229146	-0.0342606	FALSE	NA
ENSMUSG00000019235	Rps6kl1	0.123496	0.202278	0.00113961	0.0414371	FALSE	NA
ENSMUSG00000019254	Ppp1r12c	0.616222	-0.111684	0.00871285	-0.0969467	FALSE	NA
ENSMUSG00000019256	Ahr	1.70354	-1.3331	0.00986361	-0.264609	FALSE	NA
ENSMUSG00000019261	Map1s	0.682586	-0.211633	-0.0018441	0.0410617	FALSE	NA
ENSMUSG00000019295	Tmem129	0.332793	0.00898205	0.000698373	-0.037676	FALSE	NA
ENSMUSG00000019297	Nop9	0.243563	0.231562	0.00760611	-0.072641	FALSE	NA
ENSMUSG00000019302	Atp6v0a1	1.87618	0.607721	0.021062	-0.281965	FALSE	NA
ENSMUSG00000019303	Psmc3ip	0.992022	0.644945	0.00651436	0.0633368	FALSE	NA
ENSMUSG00000019312	Grb7	0.0400407	0.149158	0.00703217	-0.0406362	FALSE	NA
ENSMUSG00000019338	Zfp687	0.519383	-0.300341	-0.0151156	0.0738541	FALSE	NA
ENSMUSG00000019362	D8Ertd738e	3.7193	0.379049	0.0178335	-0.163405	FALSE	NA
ENSMUSG00000019368	Sec14l4	0.0491341	0.0653799	-0.00307901	0.0244749	FALSE	NA
ENSMUSG00000019370	Calm3	1.28926	-0.357107	-0.0342051	0.319922	FALSE	NA
ENSMUSG00000019373	Cops3	1.30343	-0.085153	-0.000890604	0.0250625	FALSE	NA
ENSMUSG00000019428	Fkbp8	2.09368	-0.298957	0.0253381	-0.359948	FALSE	NA
ENSMUSG00000019432	Ddx39b	3.14234	-0.866751	-0.0053576	-0.0871366	FALSE	NA
ENSMUSG00000019433	Gipc1	0.878806	-0.23801	-0.0342798	0.270759	FALSE	NA
ENSMUSG00000019437	Tlcd1	0.254696	0.467811	0.014933	-0.120232	FALSE	NA
ENSMUSG00000019461	Plscr3	1.22448	1.20778	0.0254832	-0.277259	FALSE	NA
ENSMUSG00000019464	Ptger1	0.0376375	0.0272065	0.00491325	-0.0454115	FALSE	NA
ENSMUSG00000019467	Arhgef25	1.54252	0.433401	0.0237585	-0.243769	FALSE	NA
ENSMUSG00000019470	Xab2	0.527222	0.195792	0.0138373	-0.09145	FALSE	NA
ENSMUSG00000019471	Cdc37	1.37009	0.220964	0.00546484	-0.150618	FALSE	NA
ENSMUSG00000019478	Rab4a	0.59344	-0.289365	-0.00354399	-0.0127	FALSE	NA
ENSMUSG00000019487	Trip10	0.665047	-0.0854167	-0.00853222	0.11193	FALSE	NA
ENSMUSG00000019494	Cops6	1.45881	0.270069	-0.0129223	0.0475526	FALSE	NA
ENSMUSG00000019505	Ubb	3.47187	1.20874	-0.0312373	0.347252	TRUE	4
ENSMUSG00000019518	Ap4m1	0.414604	0.129985	0.0288721	-0.248544	FALSE	NA
ENSMUSG00000019528	Gyg	0.73437	-0.464492	-0.000692141	-0.0487534	FALSE	NA
ENSMUSG00000019539	Rcn3	0.260626	1.28705	-0.00416089	0.155925	FALSE	NA
ENSMUSG00000019558	Slc6a8	0.502776	0.0905117	0.0192096	-0.20607	FALSE	NA
ENSMUSG00000019564	Arid3a	0.29889	-0.233929	0.0023309	-0.0516786	FALSE	NA
ENSMUSG00000019577	Pdk4	0.157175	0.0515226	0.000733589	-0.0137013	FALSE	NA
ENSMUSG00000019578	Ubxn6	1.21708	-0.441979	0.0106674	-0.207227	FALSE	NA
ENSMUSG00000019579	Mydgf	0.951016	0.458664	0.00413213	-0.108302	FALSE	NA
ENSMUSG00000019590	Cyb561	0.065108	0.527728	0.00439148	-0.0215371	FALSE	NA
ENSMUSG00000019647	Sema6a	0.0721287	0.233524	0.0056081	-0.0652006	FALSE	NA
ENSMUSG00000019659	Ccdc12	1.17913	0.422283	0.00433557	0.0147105	FALSE	NA
ENSMUSG00000019689	Fmc1	0.953603	0.848786	-0.0046094	0.0361615	FALSE	NA
ENSMUSG00000019699	Akt3	0.359294	-0.250445	0.00516551	-0.0905895	FALSE	NA
ENSMUSG00000019710	Mrpl24	1.71278	0.419362	0.0317971	-0.336427	FALSE	NA
ENSMUSG00000019715	Gle1	0.769588	-0.204997	0.00344577	-0.0669656	FALSE	NA
ENSMUSG00000019718	L3hypdh	0.71862	0.304271	0.0391928	-0.373495	FALSE	NA
ENSMUSG00000019726	Lyst	0.398772	0.0357601	0.00934917	-0.0903125	FALSE	NA
ENSMUSG00000019731	Slc35e1	0.494305	-0.188247	0.0120245	-0.156595	FALSE	NA
ENSMUSG00000019732	Calr3	0.0669696	0.0516353	0.000176315	-0.00588645	FALSE	NA
ENSMUSG00000019734	Tmc4	0.731734	0.186499	0.0053954	-0.0283836	FALSE	NA
ENSMUSG00000019737	Syne4	0.143696	0.232661	0.00745212	-0.075969	FALSE	NA
ENSMUSG00000019738	Polr2i	0.927452	0.495695	0.00295827	-0.028957	FALSE	NA
ENSMUSG00000019756	Prl8a1	0.905614	-0.611221	-0.00968615	0.0335937	FALSE	NA
ENSMUSG00000019761	Krt10	0.546399	-0.0649636	-0.0281184	0.312369	FALSE	NA
ENSMUSG00000019763	Rmnd1	0.707951	0.147057	-0.00782256	0.113022	FALSE	NA
ENSMUSG00000019768	Esr1	0.249033	0.520978	0.0218798	-0.148794	FALSE	NA
ENSMUSG00000019773	Fbxo5	0.0884538	-0.0806089	-0.000286652	0.000342031	FALSE	NA
ENSMUSG00000019774	Mtrf1l	0.195777	0.139555	-0.00334763	-0.0209079	FALSE	NA
ENSMUSG00000019775	Rgs17	0.54082	-0.0544969	0.000564208	-0.0303542	FALSE	NA
ENSMUSG00000019777	Hdac2	0.73581	-0.14444	-0.0217541	0.142196	FALSE	NA
ENSMUSG00000019779	Frk	0.381335	-0.0456097	-0.00366934	-0.00144428	FALSE	NA
ENSMUSG00000019782	Rwdd1	1.5678	-0.0430806	-0.0251593	0.171814	FALSE	NA
ENSMUSG00000019785	Clvs2	0.207119	-0.0483335	-0.000160848	-0.0123079	FALSE	NA
ENSMUSG00000019787	Trdn	0.0505188	-0.0391067	-0.00225638	0.0228719	FALSE	NA
ENSMUSG00000019790	Stxbp5	0.359493	0.156982	-0.00216749	0.0406854	FALSE	NA
ENSMUSG00000019791	Hint3	0.698223	0.00968661	-0.00325752	-0.0195307	FALSE	NA
ENSMUSG00000019792	Trmt11	0.426967	-0.176845	0.00983453	-0.0769036	FALSE	NA
ENSMUSG00000019794	Katna1	0.73522	0.444284	0.0333989	-0.306144	FALSE	NA
ENSMUSG00000019795	Pcmt1	0.73612	0.335138	-0.0234783	0.288183	FALSE	NA
ENSMUSG00000019796	Lrp11	0.228006	-0.0506255	0.0106662	-0.125923	FALSE	NA
ENSMUSG00000019797	1700021F05Rik	0.718016	0.74807	-0.00155943	-0.0386486	FALSE	NA
ENSMUSG00000019802	Sec63	2.40918	-0.170974	0.0173366	-0.251443	FALSE	NA
ENSMUSG00000019803	Nr2e1	0.0377305	0.0230644	-0.000690918	0.00694918	FALSE	NA
ENSMUSG00000019804	Snx3	1.40318	0.791576	-0.0194871	0.148475	FALSE	NA
ENSMUSG00000019806	Aig1	0.556198	-0.399392	-0.0128744	0.0402763	FALSE	NA
ENSMUSG00000019808	Adat2	0.499039	-0.031529	-0.0217609	0.197889	FALSE	NA
ENSMUSG00000019809	Pex3	0.517874	0.240899	0.0141139	-0.165939	FALSE	NA
ENSMUSG00000019810	Fuca2	0.423292	0.200957	0.0287304	-0.296564	FALSE	NA
ENSMUSG00000019813	Cep57l1	1.07506	-0.195991	-0.0192079	0.203715	FALSE	NA
ENSMUSG00000019814	Ltv1	0.550018	0.402594	0.0230732	-0.202672	FALSE	NA
ENSMUSG00000019818	Cd164	1.65505	0.388135	-0.0151187	0.180598	FALSE	NA
ENSMUSG00000019820	Utrn	0.843337	0.465805	0.0177112	-0.163793	FALSE	NA
ENSMUSG00000019822	Smpd2	0.642805	0.918753	0.0192425	-0.169048	FALSE	NA
ENSMUSG00000019823	Mical1	0.33764	-0.238165	-0.00196217	-0.00841658	FALSE	NA
ENSMUSG00000019826	Zbtb24	0.605311	0.193257	-0.0124874	0.131497	FALSE	NA
ENSMUSG00000019828	Grm1	0.168444	-0.0313251	0.00221096	-0.0327903	FALSE	NA
ENSMUSG00000019831	Wasf1	0.262169	0.16682	0.0015559	-0.0006821	FALSE	NA
ENSMUSG00000019832	Rab32	0.042484	0.104397	0.00408277	-0.0460656	FALSE	NA
ENSMUSG00000019837	Gtf3c6	1.21422	0.100217	0.00902958	-0.108004	FALSE	NA
ENSMUSG00000019838	Slc16a10	0.277747	-0.328779	-0.00226372	-0.00167857	FALSE	NA
ENSMUSG00000019841	Rev3l	0.755886	0.184648	-0.016301	0.187997	FALSE	NA
ENSMUSG00000019842	Traf3ip2	0.495269	0.329181	-0.0267137	0.240209	FALSE	NA
ENSMUSG00000019843	Fyn	-0.00471251	0.193575	0.0122949	-0.107123	FALSE	NA
ENSMUSG00000019845	Tube1	0.0775869	-0.0625641	-0.00124952	0.0123819	FALSE	NA
ENSMUSG00000019846	Lama4	0.27571	1.21963	0.0231189	-0.089363	FALSE	NA
ENSMUSG00000019849	Prep	0.406767	-0.108522	0.00819546	-0.0767974	FALSE	NA
ENSMUSG00000019850	Tnfaip3	0.133428	0.0232838	0.00211311	-0.00292749	FALSE	NA
ENSMUSG00000019853	Hebp2	0.334863	0.0489803	0.00596244	-0.0494988	FALSE	NA
ENSMUSG00000019854	Reps1	0.797804	0.170164	0.0214271	-0.201628	FALSE	NA
ENSMUSG00000019856	Fam184a	0.950131	0.678057	0.0411969	-0.41928	FALSE	NA
ENSMUSG00000019857	Asf1a	0.707509	0.223346	0.0116398	-0.0866947	FALSE	NA
ENSMUSG00000019861	Gopc	0.519363	0.108964	-0.0196739	0.181651	FALSE	NA
ENSMUSG00000019863	Qrsl1	0.49398	-0.23192	0.00683503	-0.0777236	FALSE	NA
ENSMUSG00000019864	Rtn4ip1	0.112788	0.251223	0.0143481	-0.159947	FALSE	NA
ENSMUSG00000019866	Aim1	0.172638	-0.000733594	0.00838877	-0.0935202	FALSE	NA
ENSMUSG00000019867	Gje1	0.465047	-0.221147	-0.00982585	0.0291436	FALSE	NA
ENSMUSG00000019868	Vta1	0.666877	0.268952	-0.00117567	-0.0375223	FALSE	NA
ENSMUSG00000019873	Reep3	1.59038	-0.385918	-0.0280441	0.234624	FALSE	NA
ENSMUSG00000019876	Pkib	0.448331	-0.208535	-0.0114678	0.140118	FALSE	NA
ENSMUSG00000019877	Serinc1	2.02846	-0.301065	-0.017034	0.0633843	FALSE	NA
ENSMUSG00000019878	Hsf2	0.977803	0.245112	0.000711409	-0.0585187	FALSE	NA
ENSMUSG00000019883	Echdc1	0.63553	0.140318	-0.000406523	0.000208477	FALSE	NA
ENSMUSG00000019888	Mgat4c	0.0965225	-0.0115678	0.00208601	-0.00775118	FALSE	NA
ENSMUSG00000019889	Ptprk	0.894525	-0.415358	-0.0296871	0.207508	FALSE	NA
ENSMUSG00000019891	Dcbld1	0.291667	0.135572	0.00444159	-0.0151591	FALSE	NA
ENSMUSG00000019897	Ccdc59	1.10638	0.346652	0.0162307	-0.167937	FALSE	NA
ENSMUSG00000019907	Ppp1r12a	1.04505	-0.0754552	0.0063365	-0.0866244	FALSE	NA
ENSMUSG00000019916	P4ha1	1.71839	0.754904	0.0184386	-0.21387	FALSE	NA
ENSMUSG00000019917	2017-09-10	0.348702	0.164816	0.00980148	-0.078128	FALSE	NA
ENSMUSG00000019920	Lims1	0.76556	0.724628	0.00121824	0.0406282	FALSE	NA
ENSMUSG00000019923	Zwint	0.873773	0.50282	0.0306607	-0.39656	FALSE	NA
ENSMUSG00000019927	Ube2d1	0.920457	-0.371009	-0.0135015	0.0399522	FALSE	NA
ENSMUSG00000019929	Dcn	7.65988	-0.243482	-0.0100185	-0.0547296	FALSE	NA
ENSMUSG00000019935	Slc17a8	0.103048	0.00193603	0.00195918	-0.00952725	FALSE	NA
ENSMUSG00000019942	Cdk1	0.299455	0.0162585	0.0088626	-0.0611577	FALSE	NA
ENSMUSG00000019943	Atp2b1	2.41132	-0.16459	0.0500196	-0.601578	TRUE	2
ENSMUSG00000019944	Rhobtb1	0.681391	0.278054	0.0210097	-0.220292	FALSE	NA
ENSMUSG00000019947	Arid5b	2.07567	0.506474	0.0616912	-0.660023	TRUE	3
ENSMUSG00000019948	Actr6	0.378468	0.381128	0.0111382	-0.083246	FALSE	NA
ENSMUSG00000019951	Uhrf1bp1l	1.85349	0.0341796	0.0111655	-0.171696	FALSE	NA
ENSMUSG00000019952	Poc1b	0.20095	0.0336865	-0.0215531	0.251364	FALSE	NA
ENSMUSG00000019960	Dusp6	1.54625	-0.102182	0.00547314	-0.0355306	FALSE	NA
ENSMUSG00000019961	Tmpo	1.1778	-0.405239	-0.00144509	-0.00241382	FALSE	NA
ENSMUSG00000019966	Kitl	0.359122	0.507428	-0.0424482	0.463764	TRUE	4
ENSMUSG00000019969	Psen1	0.78507	0.566844	0.0267063	-0.348887	FALSE	NA
ENSMUSG00000019970	Sgk1	0.234473	0.821442	0.0492426	-0.490483	TRUE	3
ENSMUSG00000019971	Cep290	0.663547	-0.103678	0.0119883	-0.149173	FALSE	NA
ENSMUSG00000019975	Ikbip	1.42537	0.133437	0.0265348	-0.335087	FALSE	NA
ENSMUSG00000019977	Hbs1l	1.23488	-0.130032	-0.0231178	0.143814	FALSE	NA
ENSMUSG00000019978	Epb41l2	1.2361	-0.165685	0.0408493	-0.477192	TRUE	2
ENSMUSG00000019979	Apaf1	0.419149	-0.0564366	0.00814584	-0.0909789	FALSE	NA
ENSMUSG00000019984	Med23	0.619886	0.166369	0.00755573	-0.0966146	FALSE	NA
ENSMUSG00000019986	Ahi1	1.43208	-0.513765	-0.0124297	0.0660746	FALSE	NA
ENSMUSG00000019988	Nedd1	0.465527	-0.0273799	-0.0043166	0.0116381	FALSE	NA
ENSMUSG00000019992	Mtfr2	0.134469	-0.0552697	0.000859681	0.00973364	FALSE	NA
ENSMUSG00000019996	Map7	1.01823	0.321817	-0.0403495	0.454488	TRUE	4
ENSMUSG00000019997	Ctgf	1.66917	-0.7637	0.0253625	-0.484148	TRUE	1
ENSMUSG00000019998	Stx7	1.71075	0.80274	-0.0261307	0.143804	FALSE	NA
ENSMUSG00000020003	Pex7	0.969196	-0.0318876	0.00887242	-0.17281	FALSE	NA
ENSMUSG00000020009	Ifngr1	2.58066	0.410302	0.0112144	-0.0860384	FALSE	NA
ENSMUSG00000020014	Cfap54	0.365067	0.0279563	-0.0204617	0.210734	FALSE	NA
ENSMUSG00000020015	Cdk17	0.428329	0.0117829	0.0103672	-0.0576941	FALSE	NA
ENSMUSG00000020017	Hal	1.30305	-1.20133	0.00187138	-0.164533	FALSE	NA
ENSMUSG00000020018	Snrpf	1.51907	0.255126	-0.000388551	-0.00985402	FALSE	NA
ENSMUSG00000020019	Ntn4	0.493333	-0.421134	0.00248798	-0.0607201	FALSE	NA
ENSMUSG00000020021	Fgd6	0.346298	0.317462	0.0131204	-0.096675	FALSE	NA
ENSMUSG00000020022	Ndufa12	1.47334	0.596646	-0.0233983	0.247698	FALSE	NA
ENSMUSG00000020023	Tmcc3	0.170851	0.537424	0.0200358	-0.193335	FALSE	NA
ENSMUSG00000020024	Cep83	0.282584	0.295849	0.0126974	-0.0894418	FALSE	NA
ENSMUSG00000020027	Socs2	0.600936	0.111064	-0.0462781	0.446711	TRUE	4
ENSMUSG00000020029	Nudt4	0.998875	0.313119	0.0125314	-0.162697	FALSE	NA
ENSMUSG00000020032	Nuak1	1.95595	-1.21444	0.0243072	-0.428884	FALSE	NA
ENSMUSG00000020034	Tcp11l2	0.331533	0.161869	-0.00522272	0.0241195	FALSE	NA
ENSMUSG00000020038	Cry1	0.322477	-0.222861	-0.00177838	0.031766	FALSE	NA
ENSMUSG00000020042	Btbd11	0.0477434	0.122226	0.00329898	-0.0177881	FALSE	NA
ENSMUSG00000020044	Timp3	4.56804	0.321861	-0.0275149	0.267913	FALSE	NA
ENSMUSG00000020048	Hsp90b1	5.54533	0.600678	0.00437429	-0.0543888	FALSE	NA
ENSMUSG00000020056	Washc3	1.55866	0.0960953	-0.0250189	0.14613	FALSE	NA
ENSMUSG00000020057	Dram1	0.0328236	0.394424	0.0123346	-0.139088	FALSE	NA
ENSMUSG00000020059	Sycp3	0.262148	-0.0532107	0.00172986	-0.0218068	FALSE	NA
ENSMUSG00000020063	Sirt1	1.09108	-0.117802	0.0160016	-0.0880279	FALSE	NA
ENSMUSG00000020064	Herc4	0.933365	-0.294484	-0.0300994	0.256302	FALSE	NA
ENSMUSG00000020069	Hnrnph3	0.832336	0.333208	0.0193353	-0.218937	FALSE	NA
ENSMUSG00000020070	Rufy2	0.400867	0.011717	-0.0003776	-0.00286681	FALSE	NA
ENSMUSG00000020072	Pbld2	0.909662	0.267015	-0.00670252	0.00249316	FALSE	NA
ENSMUSG00000020074	Ccar1	2.02013	-0.0608744	-0.0046423	-0.141841	FALSE	NA
ENSMUSG00000020075	Ddx21	1.2304	0.0380251	-0.000495887	-0.0475332	FALSE	NA
ENSMUSG00000020076	Ddx50	0.999034	0.746473	-0.00261125	0.126341	FALSE	NA
ENSMUSG00000020077	Srgn	0.0232432	0.0428607	0.00391851	-0.0368564	FALSE	NA
ENSMUSG00000020078	Vps26a	1.57633	0.256908	0.00639757	-0.0411289	FALSE	NA
ENSMUSG00000020079	Supv3l1	0.486126	-0.0239811	-0.000455297	-0.00948237	FALSE	NA
ENSMUSG00000020083	2010107G23Rik	0.367581	0.525728	0.00166822	-0.0291467	FALSE	NA
ENSMUSG00000020085	Aifm2	0.577665	0.30505	0.00647913	-0.0577924	FALSE	NA
ENSMUSG00000020086	H2afy2	0.873775	0.009115	-0.0110139	0.132393	FALSE	NA
ENSMUSG00000020087	Tysnd1	0.37177	0.3894	0.0150569	-0.169554	FALSE	NA
ENSMUSG00000020088	Sar1a	2.34721	0.241135	-0.0078694	-0.000822773	FALSE	NA
ENSMUSG00000020089	Ppa1	0.654305	-0.0229414	0.00568268	-0.0894242	FALSE	NA
ENSMUSG00000020091	Eif4ebp2	0.368693	0.0211843	0.00136009	0.0158667	FALSE	NA
ENSMUSG00000020092	Pald1	0.365588	0.165707	0.024518	-0.240765	FALSE	NA
ENSMUSG00000020096	Tbata	2.60085	0.153825	0.0321727	-0.419223	FALSE	NA
ENSMUSG00000020097	Sgpl1	2.21404	-0.107547	0.0241554	-0.364401	FALSE	NA
ENSMUSG00000020099	Unc5b	1.07659	0.71317	0.0390749	-0.356123	FALSE	NA
ENSMUSG00000020100	Slc29a3	0.724742	0.147843	-0.00579186	0.00903916	FALSE	NA
ENSMUSG00000020105	Lrig3	0.267226	0.272317	0.0105462	-0.126698	FALSE	NA
ENSMUSG00000020107	Anapc16	1.08249	0.686734	0.0373434	-0.317562	FALSE	NA
ENSMUSG00000020108	Ddit4	0.242766	0.706178	0.0180026	-0.139199	FALSE	NA
ENSMUSG00000020109	Dnajb12	0.885906	0.199201	0.0139064	-0.296846	FALSE	NA
ENSMUSG00000020111	Micu1	1.01891	-0.229427	-0.030395	0.229274	FALSE	NA
ENSMUSG00000020114	Cand1	1.48314	-0.422892	-0.0167624	0.127311	FALSE	NA
ENSMUSG00000020115	Tbk1	0.916303	-0.133685	0.00973688	-0.110999	FALSE	NA
ENSMUSG00000020116	Pno1	0.819428	0.00347899	-0.0087656	0.0557515	FALSE	NA
ENSMUSG00000020120	Plek	0.11039	0.00472694	0.000167152	-0.000274303	FALSE	NA
ENSMUSG00000020121	Srgap1	0.0709965	0.185212	-0.0293692	0.358939	TRUE	4
ENSMUSG00000020122	Egfr	0.480506	0.933538	0.0259054	-0.216836	FALSE	NA
ENSMUSG00000020124	Usp15	0.785162	0.525794	0.0205409	-0.188998	FALSE	NA
ENSMUSG00000020128	Vps54	1.21464	-0.436494	0.0145532	-0.24364	FALSE	NA
ENSMUSG00000020130	Tbc1d15	1.14667	-0.273284	0.00708942	-0.149136	FALSE	NA
ENSMUSG00000020131	Pcsk4	0.160613	0.0473115	0.00380746	-0.0412213	FALSE	NA
ENSMUSG00000020132	Rab21	0.907197	0.0500002	0.00457956	-0.133812	FALSE	NA
ENSMUSG00000020133	2310011J03Rik	0.918889	0.514319	0.0249404	-0.229567	FALSE	NA
ENSMUSG00000020134	Peli1	0.678567	0.229374	-0.00210077	0.0481094	FALSE	NA
ENSMUSG00000020135	Apc2	0.123606	-0.0395082	-0.00578114	0.0508176	FALSE	NA
ENSMUSG00000020137	Thap2	0.163824	0.0349468	0.00642211	-0.0679742	FALSE	NA
ENSMUSG00000020140	Lgr5	0.062242	0.128288	-0.0298592	0.29628	FALSE	NA
ENSMUSG00000020142	Slc1a4	0.0883649	0.263244	0.00229508	0.0341569	FALSE	NA
ENSMUSG00000020149	Rab1a	2.55893	0.696015	-0.00990819	0.158172	FALSE	NA
ENSMUSG00000020150	Gamt	0.306471	0.283607	0.000595993	0.000114941	FALSE	NA
ENSMUSG00000020151	Ptprr	0.113777	0.00675685	-0.00168391	0.0140435	FALSE	NA
ENSMUSG00000020152	Actr2	1.41813	0.262738	-0.00907559	0.0282205	FALSE	NA
ENSMUSG00000020153	Ndufs7	2.0617	1.61859	0.0187766	-0.161877	FALSE	NA
ENSMUSG00000020154	Ptprb	0.104532	0.0549247	2.33096e-05	0.0162453	FALSE	NA
ENSMUSG00000020155	Kcnmb1	0.0935046	-0.00623267	-0.000923509	-0.00150639	FALSE	NA
ENSMUSG00000020156	Mum1	1.61192	-0.17612	-0.0169992	0.150056	FALSE	NA
ENSMUSG00000020160	Meis1	0.330165	0.0632072	-0.0231516	0.20105	FALSE	NA
ENSMUSG00000020163	Uqcr11	7.33872	0.982075	0.0403674	-0.446009	TRUE	3
ENSMUSG00000020166	Cnot2	0.867747	0.54664	0.00984405	-0.0166841	FALSE	NA
ENSMUSG00000020167	Tcf3	0.418496	-0.0931127	-0.0150641	0.0937749	FALSE	NA
ENSMUSG00000020170	Frs2	0.443219	-0.107777	-0.0163361	0.161818	FALSE	NA
ENSMUSG00000020171	Yeats4	0.611405	0.438308	0.00583446	-0.138274	FALSE	NA
ENSMUSG00000020173	Cobl	1.00693	-1.02418	-0.00984235	-0.0194808	FALSE	NA
ENSMUSG00000020175	Rab36	0.248829	0.0464921	-0.00078722	-0.00874956	FALSE	NA
ENSMUSG00000020180	Snrpd3	0.881459	0.567059	0.0148342	-0.111189	FALSE	NA
ENSMUSG00000020181	Nav3	0.0240941	0.00530936	0.00200389	-0.0201242	FALSE	NA
ENSMUSG00000020182	Ddc	1.97487	-0.568397	0.0354097	-0.445872	TRUE	1
ENSMUSG00000020183	Cpm	0.0333081	0.0996753	0.00347365	-0.0209048	FALSE	NA
ENSMUSG00000020184	Mdm2	1.3889	0.173247	0.0110327	-0.126055	FALSE	NA
ENSMUSG00000020185	E2f7	0.449797	-0.109759	0.00267936	0.003692	FALSE	NA
ENSMUSG00000020186	Csrp2	0.32667	2.01178	-0.0574321	0.699445	TRUE	4
ENSMUSG00000020189	Osbpl8	0.928759	-0.00411464	-0.00826193	0.0753878	FALSE	NA
ENSMUSG00000020190	Mknk2	0.859816	0.54793	0.0296498	-0.263801	FALSE	NA
ENSMUSG00000020196	Cabin1	1.10967	0.211242	0.011321	0.00985028	FALSE	NA
ENSMUSG00000020198	Ap3d1	1.86259	-0.179151	0.00192427	-0.000867501	FALSE	NA
ENSMUSG00000020205	Phlda1	0.653722	0.89399	0.0375635	-0.281071	FALSE	NA
ENSMUSG00000020211	Sf3a2	0.397506	0.264987	0.0122161	-0.104598	FALSE	NA
ENSMUSG00000020212	Mdm1	0.132217	-0.0394058	-0.00555225	0.0547195	FALSE	NA
ENSMUSG00000020219	Timm13	2.21617	0.791852	0.0318821	-0.292857	FALSE	NA
ENSMUSG00000020220	Vps13d	0.524815	0.291838	0.00769605	-0.00910527	FALSE	NA
ENSMUSG00000020224	Llph	1.94999	0.893595	0.00144479	0.0181684	FALSE	NA
ENSMUSG00000020225	Tmbim4	2.34219	1.74113	0.0458924	-0.502154	TRUE	3
ENSMUSG00000020226	Slc5a4b	0.109085	-0.0223111	0.00308069	-0.0316176	FALSE	NA
ENSMUSG00000020227	Irak3	0.0696964	0.0877495	-0.00319989	0.0615573	FALSE	NA
ENSMUSG00000020228	Helb	0.258938	0.072316	5.22023e-05	0.00285685	FALSE	NA
ENSMUSG00000020230	Prmt2	0.267743	0.336071	-0.00208686	0.01758	FALSE	NA
ENSMUSG00000020231	Dip2a	0.377094	-0.156902	0.00383111	-0.0348461	FALSE	NA
ENSMUSG00000020232	Hmg20b	0.951429	0.0978451	-0.018348	0.154246	FALSE	NA
ENSMUSG00000020235	Fzr1	0.448036	0.114612	0.0133973	-0.174172	FALSE	NA
ENSMUSG00000020238	Ncln	0.635997	0.510835	0.0208858	-0.142759	FALSE	NA
ENSMUSG00000020241	Col6a2	0.290175	1.22901	-0.0812251	0.932109	TRUE	4
ENSMUSG00000020246	Hcfc2	0.357716	0.470745	0.0150393	-0.176693	FALSE	NA
ENSMUSG00000020248	Nfyb	0.719315	0.148018	0.0214225	-0.217919	FALSE	NA
ENSMUSG00000020250	Txnrd1	0.787401	0.490957	0.0221423	-0.213829	FALSE	NA
ENSMUSG00000020251	Glt8d2	0.0899658	0.0162911	0.00518493	-0.0480277	FALSE	NA
ENSMUSG00000020253	Ppm1m	0.564641	0.268803	0.0291966	-0.314302	FALSE	NA
ENSMUSG00000020255	D10Wsu102e	0.617319	0.450236	0.0209505	-0.268624	FALSE	NA
ENSMUSG00000020256	Aldh1l2	0.185548	-0.0353757	-0.00437751	0.032037	FALSE	NA
ENSMUSG00000020257	Wdr82	1.0247	0.321049	-0.017649	0.233561	FALSE	NA
ENSMUSG00000020258	Glyctk	0.136789	-0.0325149	0.00136792	-0.0171288	FALSE	NA
ENSMUSG00000020260	Pofut2	0.944222	0.629164	-0.0163919	0.148801	FALSE	NA
ENSMUSG00000020261	Slc36a1	0.207297	0.328316	0.00613818	-0.0447905	FALSE	NA
ENSMUSG00000020262	Adarb1	0.342548	0.229094	-0.00652785	0.12042	FALSE	NA
ENSMUSG00000020263	Appl2	0.673211	0.392534	0.00149009	0.0501881	FALSE	NA
ENSMUSG00000020264	Slc36a2	0.0598283	-0.0458974	-0.0139821	0.126192	FALSE	NA
ENSMUSG00000020265	Sumo3	1.43173	0.373178	-0.0102493	-0.0451	FALSE	NA
ENSMUSG00000020267	Hint1	5.76017	0.0580861	0.00611671	-0.180639	FALSE	NA
ENSMUSG00000020268	Lyrm7	0.165855	-0.0355938	0.0054323	-0.0643148	FALSE	NA
ENSMUSG00000020271	Fbxw11	1.07673	-0.0284369	-0.0012435	-0.0710463	FALSE	NA
ENSMUSG00000020272	Stk10	0.0869896	0.894107	0.0227516	-0.198866	FALSE	NA
ENSMUSG00000020273	Papolg	0.547078	0.146667	0.00849413	-0.0471469	FALSE	NA
ENSMUSG00000020275	Rel	0.114191	-0.00936134	-0.00271507	0.0392197	FALSE	NA
ENSMUSG00000020277	Pfkl	0.436746	0.979639	0.031599	-0.30669	FALSE	NA
ENSMUSG00000020279	Il9r	0.0521918	-0.0331474	-0.0038715	0.0453935	FALSE	NA
ENSMUSG00000020280	Pus10	0.41365	0.27381	0.005928	-0.0609033	FALSE	NA
ENSMUSG00000020282	Rhbdf1	0.889539	0.594069	0.0432834	-0.41272	FALSE	NA
ENSMUSG00000020283	Pex13	0.886657	0.0503389	-0.0267874	0.265482	FALSE	NA
ENSMUSG00000020284	1810043G02Rik	0.40321	0.55383	0.0289347	-0.227907	FALSE	NA
ENSMUSG00000020287	Mpg	0.833404	0.273568	0.0245282	-0.26455	FALSE	NA
ENSMUSG00000020288	Ahsa2	1.66565	0.525589	0.00624116	-0.123279	FALSE	NA
ENSMUSG00000020289	Nprl3	0.539643	0.0250728	-0.0168126	0.137268	FALSE	NA
ENSMUSG00000020290	Xpo1	1.03132	-0.099066	0.0217352	-0.26152	FALSE	NA
ENSMUSG00000020300	Cpeb4	0.887074	-0.119238	0.0146017	-0.173128	FALSE	NA
ENSMUSG00000020303	Stc2	0.047162	0.124451	-0.00315198	0.0526023	FALSE	NA
ENSMUSG00000020305	Asb3	0.242225	0.148493	0.0157112	-0.131088	FALSE	NA
ENSMUSG00000020307	Cdc34	1.49054	-0.15524	-6.26396e-05	0.0387465	FALSE	NA
ENSMUSG00000020308	Tpgs1	0.471101	0.619678	0.0135379	-0.0648998	FALSE	NA
ENSMUSG00000020309	Chac2	0.0877114	0.171669	0.00566861	-0.0680916	FALSE	NA
ENSMUSG00000020311	Erlec1	0.625429	0.680361	0.0166939	-0.00638996	FALSE	NA
ENSMUSG00000020312	Shc2	0.0815473	0.0292762	0.00111269	0.00266812	FALSE	NA
ENSMUSG00000020315	Sptbn1	3.85965	0.74439	-0.00157347	0.0719561	FALSE	NA
ENSMUSG00000020319	Wdpcp	0.176659	0.268201	0.0213527	-0.246404	FALSE	NA
ENSMUSG00000020321	Mdh1	4.38053	0.989285	-0.0135397	0.11139	FALSE	NA
ENSMUSG00000020325	Fstl3	0.0802631	0.14232	0.00258228	-0.0329076	FALSE	NA
ENSMUSG00000020326	Ccng1	3.25564	-0.690559	-0.000203911	-0.0522258	FALSE	NA
ENSMUSG00000020328	Nudcd2	1.35794	0.153574	0.00649917	-0.00360076	FALSE	NA
ENSMUSG00000020329	Polrmt	0.705746	0.0907636	0.00941807	-0.072029	FALSE	NA
ENSMUSG00000020330	Hmmr	0.145122	-0.108675	0.00259562	0.0212752	FALSE	NA
ENSMUSG00000020331	Hcn2	0.0752673	0.00148588	-0.000786508	0.00366298	FALSE	NA
ENSMUSG00000020335	Zfp354b	0.134456	-0.00257797	0.00551034	-0.0711618	FALSE	NA
ENSMUSG00000020346	Mgat1	0.776519	0.195094	0.0125274	-0.148179	FALSE	NA
ENSMUSG00000020349	Ppp2ca	2.50045	0.526705	-0.00101475	0.0175393	FALSE	NA
ENSMUSG00000020357	Flt4	0.0195817	0.485414	0.0202426	-0.139265	FALSE	NA
ENSMUSG00000020358	Hnrnpab	2.58569	0.502006	0.0106288	-0.0657752	FALSE	NA
ENSMUSG00000020359	Phykpl	2.70737	0.216896	0.0160624	-0.136815	FALSE	NA
ENSMUSG00000020361	Hspa4	1.95708	0.662741	-0.0230668	0.253777	FALSE	NA
ENSMUSG00000020362	Cnot6	1.57549	-0.464983	-0.0123732	-0.097079	FALSE	NA
ENSMUSG00000020364	Zfp354a	0.136581	0.16073	-0.00117894	0.026062	FALSE	NA
ENSMUSG00000020366	Mapk9	0.458827	0.654367	-0.0131038	0.125995	FALSE	NA
ENSMUSG00000020368	Canx	4.20888	0.495359	-0.00471187	0.017585	FALSE	NA
ENSMUSG00000020372	Rack1	7.75773	0.69738	0.00884502	-0.135038	FALSE	NA
ENSMUSG00000020375	Rufy1	0.586904	0.252299	0.0153095	-0.160696	FALSE	NA
ENSMUSG00000020376	Rnf130	1.07084	0.055838	-0.0267775	0.178697	FALSE	NA
ENSMUSG00000020377	Ltc4s	-0.00187355	0.0932534	0.0056141	-0.0547041	FALSE	NA
ENSMUSG00000020380	Rad50	0.7397	0.501777	0.00470523	-0.00926857	FALSE	NA
ENSMUSG00000020381	Mrnip	0.0185809	0.224619	0.00411875	-0.0326641	FALSE	NA
ENSMUSG00000020385	Clk4	1.04771	0.305453	0.0122489	-0.110896	FALSE	NA
ENSMUSG00000020386	Sar1b	0.66724	0.330325	-0.0241239	0.307859	FALSE	NA
ENSMUSG00000020387	Jade2	0.929258	-0.1433	0.0407713	-0.491404	TRUE	2
ENSMUSG00000020388	Pdlim4	0.208681	0.707008	-0.023206	0.30736	FALSE	NA
ENSMUSG00000020389	Cdkl3	0.844484	-0.155748	0.0174099	-0.0904573	FALSE	NA
ENSMUSG00000020390	Ube2b	2.80962	0.607332	-0.0034222	-0.0294775	FALSE	NA
ENSMUSG00000020392	Cdkn2aipnl	0.275232	0.28579	-0.0173757	0.162214	FALSE	NA
ENSMUSG00000020393	Kremen1	0.459541	0.122481	0.00434672	-0.0396452	FALSE	NA
ENSMUSG00000020397	Med7	0.662618	-0.0293607	-0.00550852	0.0802551	FALSE	NA
ENSMUSG00000020400	Tnip1	1.19597	0.320493	0.00738386	-0.175418	FALSE	NA
ENSMUSG00000020402	Vdac1	2.33763	0.657919	-0.0171683	0.203972	FALSE	NA
ENSMUSG00000020409	Slu7	1.17206	-0.00335246	-0.0276512	0.202974	FALSE	NA
ENSMUSG00000020412	Ascc2	0.547191	0.312502	0.0312778	-0.262848	FALSE	NA
ENSMUSG00000020413	Hus1	0.396266	-0.0793848	0.00231246	-0.0303242	FALSE	NA
ENSMUSG00000020415	Pttg1	0.781194	-0.378113	0.00404677	0.0181839	FALSE	NA
ENSMUSG00000020420	Zfp607a	0.171866	0.0644052	0.00526586	-0.0394226	FALSE	NA
ENSMUSG00000020422	Tns3	1.84511	-0.479486	0.0100956	-0.0885594	FALSE	NA
ENSMUSG00000020423	Btg2	4.63024	0.609447	0.0370005	-0.539089	TRUE	3
ENSMUSG00000020427	Igfbp3	6.97213	-2.5474	0.00902197	-0.473138	TRUE	1
ENSMUSG00000020430	Pes1	0.833984	0.114169	0.0136162	-0.140365	FALSE	NA
ENSMUSG00000020431	Adcy1	0.424953	-0.37506	0.00436661	-0.0707938	FALSE	NA
ENSMUSG00000020432	Tcn2	1.24328	0.953213	0.0325717	-0.360382	FALSE	NA
ENSMUSG00000020434	4921536K21Rik	0.0372575	-0.00432819	-0.00101727	0.00150747	FALSE	NA
ENSMUSG00000020435	Osbp2	0.0658406	0.0303764	0.00443176	-0.0456035	FALSE	NA
ENSMUSG00000020437	Myo1g	0.0402979	0.0635629	-0.000460085	0.0227139	FALSE	NA
ENSMUSG00000020439	Smtn	0.670374	0.718067	-0.0267892	0.286918	FALSE	NA
ENSMUSG00000020440	Arf5	3.54734	-1.31285	0.0235509	-0.42012	FALSE	NA
ENSMUSG00000020441	2310033P09Rik	0.666251	0.57658	0.0256602	-0.206632	FALSE	NA
ENSMUSG00000020444	Guk1	0.860223	0.952014	0.000880721	0.00557028	FALSE	NA
ENSMUSG00000020448	Rnf185	0.765109	0.0694608	0.00602813	-0.0824691	FALSE	NA
ENSMUSG00000020451	Limk2	2.15989	0.740053	-0.01603	0.236817	FALSE	NA
ENSMUSG00000020453	Patz1	0.250732	0.140828	0.00536295	-0.0267272	FALSE	NA
ENSMUSG00000020454	Eif4enif1	1.03576	0.0913896	0.0129834	-0.113571	FALSE	NA
ENSMUSG00000020455	Trim11	0.833891	-0.0447009	-0.00920478	0.0896854	FALSE	NA
ENSMUSG00000020456	Ogdh	1.33691	0.821512	0.00521147	-0.0180384	FALSE	NA
ENSMUSG00000020457	Drg1	1.02596	0.139047	0.00351426	-0.051306	FALSE	NA
ENSMUSG00000020458	Rtn4	1.71042	0.563861	0.0224975	-0.234361	FALSE	NA
ENSMUSG00000020459	Mtif2	0.84391	0.0167401	-0.0174495	0.174002	FALSE	NA
ENSMUSG00000020460	Rps27a	8.36931	0.737025	0.0297866	-0.396996	FALSE	NA
ENSMUSG00000020462	Cfap36	1.1181	0.563421	-0.00196206	-0.107534	FALSE	NA
ENSMUSG00000020463	Ppp4r3b	1.20452	0.396372	0.0120195	-0.0981868	FALSE	NA
ENSMUSG00000020464	Pnpt1	0.441039	0.336916	0.00671065	-0.051115	FALSE	NA
ENSMUSG00000020467	Efemp1	0.355055	-0.294034	-0.0016474	-0.0117609	FALSE	NA
ENSMUSG00000020471	Pold2	0.273415	-0.000414268	-0.0173988	0.160811	FALSE	NA
ENSMUSG00000020472	Zkscan17	0.476526	0.375741	0.0115333	-0.117341	FALSE	NA
ENSMUSG00000020473	Aebp1	7.25454	-0.266717	0.0421372	-0.591095	TRUE	2
ENSMUSG00000020474	Polm	0.234916	0.0897643	-0.0011317	0.0326254	FALSE	NA
ENSMUSG00000020476	Dbnl	0.927873	0.146035	-0.0170903	0.175554	FALSE	NA
ENSMUSG00000020477	Mrps24	1.37259	0.843256	0.00401466	0.0232814	FALSE	NA
ENSMUSG00000020482	Ccdc117	0.369213	0.0999183	-0.008153	0.0822482	FALSE	NA
ENSMUSG00000020483	Dynll2	1.50971	0.704736	-0.0109019	0.115311	FALSE	NA
ENSMUSG00000020484	Xbp1	0.925507	0.888242	-0.0082736	0.0875308	FALSE	NA
ENSMUSG00000020485	Supt4a	1.62204	0.738954	-0.0178183	0.111788	FALSE	NA
ENSMUSG00000020486	2017-09-04	0.0215674	0.756448	0.00166514	0.0232577	FALSE	NA
ENSMUSG00000020491	2810021J22Rik	0.225112	0.119895	-0.0028419	0.0559454	FALSE	NA
ENSMUSG00000020492	Ska2	0.415541	-0.106984	0.00929167	-0.11296	FALSE	NA
ENSMUSG00000020493	Prr11	0.478772	-0.0393234	-0.011298	0.120492	FALSE	NA
ENSMUSG00000020495	Smg8	0.546762	0.0338432	0.00702655	-0.0743964	FALSE	NA
ENSMUSG00000020496	Rnf187	2.38204	0.0788293	0.0415793	-0.459279	TRUE	1
ENSMUSG00000020513	Tubd1	0.114306	0.0344128	0.00402546	-0.0155317	FALSE	NA
ENSMUSG00000020514	Mrpl22	0.598179	0.485103	0.00223244	0.0046971	FALSE	NA
ENSMUSG00000020515	Cnot8	1.47883	-0.236647	-0.0174175	0.215938	FALSE	NA
ENSMUSG00000020516	Rps6kb1	1.02661	0.0643013	-0.0200241	0.181262	FALSE	NA
ENSMUSG00000020519	Sap30l	1.08012	-0.402099	0.001028	0.00866324	FALSE	NA
ENSMUSG00000020520	Galnt10	0.742219	0.00249013	0.0334665	-0.35425	FALSE	NA
ENSMUSG00000020521	Rnft1	0.918799	0.228337	0.0209723	-0.245468	FALSE	NA
ENSMUSG00000020522	Mfap3	0.542714	0.107185	0.0250167	-0.232898	FALSE	NA
ENSMUSG00000020523	Fam114a2	1.26928	-0.141345	-0.00483613	-0.0634361	FALSE	NA
ENSMUSG00000020525	Ppm1d	0.865927	-0.0923908	0.0179509	-0.156405	FALSE	NA
ENSMUSG00000020526	Znhit3	0.373273	0.288118	-0.00211634	-0.0356098	FALSE	NA
ENSMUSG00000020527	Myo19	0.137092	-0.0352379	-0.00214706	0.0128155	FALSE	NA
ENSMUSG00000020528	Prpsap2	0.521541	0.304773	0.022322	-0.227387	FALSE	NA
ENSMUSG00000020530	Ggnbp2	2.23338	0.414562	0.0194826	-0.243443	FALSE	NA
ENSMUSG00000020532	Acaca	1.06477	0.386734	0.00811737	-0.0844764	FALSE	NA
ENSMUSG00000020534	Shmt1	0.517547	-0.162375	0.00750248	-0.064752	FALSE	NA
ENSMUSG00000020536	Llgl1	0.480099	-0.137843	-0.012115	0.107261	FALSE	NA
ENSMUSG00000020537	Drg2	1.42655	0.580423	0.0459347	-0.421845	FALSE	NA
ENSMUSG00000020538	Srebf1	0.535301	0.229367	0.00563254	0.0127106	FALSE	NA
ENSMUSG00000020541	Tom1l1	0.616192	0.149365	0.0103262	-0.122988	FALSE	NA
ENSMUSG00000020542	Myocd	0.0794053	0.222343	0.0193162	-0.187796	FALSE	NA
ENSMUSG00000020544	Cox11	0.10782	0.266151	0.0036728	-0.0205037	FALSE	NA
ENSMUSG00000020546	Stxbp4	0.654148	0.0823954	0.00863287	-0.0697494	FALSE	NA
ENSMUSG00000020547	Bzw2	0.657745	0.858187	0.00859427	-0.0718291	FALSE	NA
ENSMUSG00000020549	Elac2	0.468844	0.0536381	0.00434561	-0.057001	FALSE	NA
ENSMUSG00000020553	Pctp	0.156444	0.240941	0.0042952	-0.0111322	FALSE	NA
ENSMUSG00000020561	Twistnb	0.653118	0.288259	0.00757941	-0.0905437	FALSE	NA
ENSMUSG00000020564	Atxn7l1	0.522508	0.642908	0.0295752	-0.379913	FALSE	NA
ENSMUSG00000020566	Atp6v1c2	0.0383177	0.0369387	0.00158626	-0.0135717	FALSE	NA
ENSMUSG00000020570	Sypl	1.42327	0.199103	-0.0196359	0.117459	FALSE	NA
ENSMUSG00000020571	Pdia6	1.86542	0.602003	-0.0125747	0.152004	FALSE	NA
ENSMUSG00000020572	Nampt	0.511248	0.177011	0.00225869	-0.0477032	FALSE	NA
ENSMUSG00000020576	Nbas	0.307713	0.0574759	0.00384444	-0.000626706	FALSE	NA
ENSMUSG00000020577	Tspan13	0.071532	-0.0221063	0.00307517	-0.0193935	FALSE	NA
ENSMUSG00000020580	Rock2	1.5647	0.263449	-0.0446396	0.559254	TRUE	4
ENSMUSG00000020585	Laptm4a	5.11492	0.110393	-0.0210085	0.109802	FALSE	NA
ENSMUSG00000020589	Fam49a	1.45506	0.373968	0.035615	-0.333843	FALSE	NA
ENSMUSG00000020590	Snx13	0.70046	-0.173324	-0.0173523	0.139288	FALSE	NA
ENSMUSG00000020592	Sdc1	0.418009	0.0929634	-0.0187537	0.177489	FALSE	NA
ENSMUSG00000020593	Lpin1	0.465109	-0.148274	-0.033503	0.267489	FALSE	NA
ENSMUSG00000020594	Pum2	1.68313	-0.376631	-0.0165698	0.0744523	FALSE	NA
ENSMUSG00000020598	Nrcam	0.236692	-0.147875	-0.0035112	0.0226801	FALSE	NA
ENSMUSG00000020599	Rgs9	0.146409	0.0485184	0.00504113	0.0078445	FALSE	NA
ENSMUSG00000020601	Trib2	0.416467	0.820109	0.0479707	-0.393149	FALSE	NA
ENSMUSG00000020605	Hs1bp3	0.619951	0.469746	0.0134661	-0.0796424	FALSE	NA
ENSMUSG00000020607	Fam84a	1.16228	-0.449091	0.042286	-0.511271	TRUE	1
ENSMUSG00000020608	Smc6	1.75211	-0.363657	-0.00677113	0.00615128	FALSE	NA
ENSMUSG00000020610	Amz2	0.488294	-0.00432743	-0.00548045	0.00538129	FALSE	NA
ENSMUSG00000020611	Gna13	0.609004	-0.141742	0.00858773	-0.063793	FALSE	NA
ENSMUSG00000020612	Prkar1a	3.91062	0.436222	-0.0169353	0.134216	FALSE	NA
ENSMUSG00000020614	Fam20a	0.0333205	0.104865	-0.0296129	0.273733	FALSE	NA
ENSMUSG00000020620	Abca8b	0.0766586	0.20767	-0.00251997	0.0213292	FALSE	NA
ENSMUSG00000020621	Rdh14	0.607625	0.207357	0.00256165	-0.064606	FALSE	NA
ENSMUSG00000020627	Klhl29	0.108622	0.150316	0.0119161	-0.103003	FALSE	NA
ENSMUSG00000020628	Trappc12	0.815765	0.0925784	-0.0094693	0.0423686	FALSE	NA
ENSMUSG00000020629	Adi1	1.17071	0.482645	-0.0371508	0.244609	FALSE	NA
ENSMUSG00000020630	Rnaseh1	0.299135	-0.0501842	-0.00603359	0.0495877	FALSE	NA
ENSMUSG00000020633	Dcdc2c	0.235083	0.265011	0.0103785	-0.067424	FALSE	NA
ENSMUSG00000020634	Ubxn2a	1.0188	0.0450662	0.00173771	-0.0792062	FALSE	NA
ENSMUSG00000020635	Fkbp1b	0.0177498	0.0970655	0.000805096	-0.0103309	FALSE	NA
ENSMUSG00000020640	Itsn2	0.934386	-0.117654	0.00982878	-0.0599915	FALSE	NA
ENSMUSG00000020641	Rsad2	0.0542065	-0.0205738	0.000472881	-0.00270312	FALSE	NA
ENSMUSG00000020642	Rnf144a	0.077056	0.220054	-0.00468943	0.0926861	FALSE	NA
ENSMUSG00000020644	Id2	1.65018	-1.38674	-0.0243581	0.0790707	FALSE	NA
ENSMUSG00000020647	Ncoa1	1.35404	-0.228428	-0.0397312	0.373042	TRUE	4
ENSMUSG00000020648	Dus4l	0.0400103	0.0727476	0.00049869	-0.0030326	FALSE	NA
ENSMUSG00000020649	Rrm2	0.229782	-0.146208	0.000911195	0.00980556	FALSE	NA
ENSMUSG00000020650	Bcap29	0.537561	0.768877	0.0295814	-0.275668	FALSE	NA
ENSMUSG00000020652	Cenpo	0.163926	0.395225	-0.00184935	0.0273517	FALSE	NA
ENSMUSG00000020653	Klf11	0.148368	0.0421867	-0.00646738	0.0672858	FALSE	NA
ENSMUSG00000020654	Adcy3	0.0563112	0.2384	-0.0106173	0.113369	FALSE	NA
ENSMUSG00000020656	Grhl1	0.0326814	0.0366009	-0.0151663	0.164991	FALSE	NA
ENSMUSG00000020658	Efr3b	0.093534	-0.00125654	-0.00222445	0.0721459	FALSE	NA
ENSMUSG00000020659	Cbll1	0.371167	0.21221	0.00475805	-0.0488568	FALSE	NA
ENSMUSG00000020661	Dnmt3a	1.52067	-0.205323	0.00721454	-0.139994	FALSE	NA
ENSMUSG00000020664	Dld	0.817185	0.273444	-0.0208989	0.203583	FALSE	NA
ENSMUSG00000020668	Kif3c	0.0843135	0.0782637	0.000890547	-0.00474042	FALSE	NA
ENSMUSG00000020669	Sh3yl1	0.0535742	0.0339125	-0.00018927	0.00641586	FALSE	NA
ENSMUSG00000020671	Rab10	1.7838	0.313116	-0.0184029	0.136083	FALSE	NA
ENSMUSG00000020674	Pxdn	0.88048	-0.716565	-0.0335168	0.295663	FALSE	NA
ENSMUSG00000020677	Ddx52	0.930918	0.0701329	-0.00379135	0.0105755	FALSE	NA
ENSMUSG00000020680	Taf15	0.287897	0.116281	-0.00416483	0.0750363	FALSE	NA
ENSMUSG00000020681	Ace	0.232729	0.159149	0.0025593	-0.00372692	FALSE	NA
ENSMUSG00000020684	Rasl10b	0.499468	-0.0354081	0.0149592	-0.232382	FALSE	NA
ENSMUSG00000020687	Cdc27	1.00069	-0.350624	-0.017167	0.105215	FALSE	NA
ENSMUSG00000020691	Mettl2	0.665242	0.000455402	-0.0114988	0.141686	FALSE	NA
ENSMUSG00000020692	Nle1	0.150378	0.224288	0.00718714	-0.0882288	FALSE	NA
ENSMUSG00000020694	Tlk2	1.23975	0.235577	-0.0119835	0.0401138	FALSE	NA
ENSMUSG00000020695	Mrc2	0.0228678	0.533036	-0.0243176	0.278185	FALSE	NA
ENSMUSG00000020696	Rffl	0.898138	-0.15188	0.0167327	-0.0844591	FALSE	NA
ENSMUSG00000020697	Lig3	0.661472	-0.147482	0.00503613	-0.0941609	FALSE	NA
[truncated: 12,300 more rows]
