# Supplementary material for: Single-cell RNA-sequencing reveals transcriptional dynamics of estrogen-induced dysplasia in the ovarian surface epithelium
Source: PLoS Genet. 2018 Nov 12;14(11):e1007788. doi: 10.1371/journal.pgen.1007788 (PMC6258431; doi:10.1371/journal.pgen.1007788)
Supplement: S7 Table — (XLS) [file pgen.1007788.s016.xls]

## Sheet: Cluster1
Category	Term	Count	%	PValue	Genes	List Total	Pop Hits	Pop Total	Fold Enrichment	Bonferroni	Benjamini	FDR
KEGG_PATHWAY	mmu03010:Ribosome	9	9.89011	2.16113e-06	RPS27, RPS17, RPL13A, RPL21, RPL27A, RPLP2, RPS15A, FAU, RPS27RT	48	145	7720	9.98276	0.000267944	0.000267944	0.00249552
GOTERM_BP_DIRECT	GO:0006956~complement activation	3	3.2967	0.00195527	C1RA, C1S1, C1S2	81	15	18082	44.6469	0.799089	0.799089	2.96906
GOTERM_BP_DIRECT	GO:0006412~translation	8	8.79121	0.00198038	RPS27, RPS17, RPL13A, RPL21, RPL27A, RPS15A, FAU, RPS27RT	81	401	18082	4.45356	0.80319	0.556368	3.00664
GOTERM_BP_DIRECT	GO:0001558~regulation of cell growth	4	4.3956	0.00215983	CTGF, HTRA1, IGFBP3, CYR61	81	58	18082	15.3955	0.830173	0.446222	3.27487
GOTERM_BP_DIRECT	GO:0046718~viral entry into host cell	3	3.2967	0.00282471	VAMP8, ITGAV, NECTIN2	81	18	18082	37.2058	0.901681	0.440037	4.26264
GOTERM_BP_DIRECT	GO:0000028~ribosomal small subunit assembly	3	3.2967	0.00384388	RPS27, RPS17, RPS27RT	81	21	18082	31.8907	0.957492	0.468265	5.75846
GOTERM_BP_DIRECT	GO:0033209~tumor necrosis factor-mediated signaling pathway	3	3.2967	0.00542876	TNFRSF1A, LTBR, KRT18	81	25	18082	26.7881	0.988481	0.524768	8.04122
GOTERM_BP_DIRECT	GO:0010628~positive regulation of gene expression	7	7.69231	0.00847587	EGR1, BMP4, MAF, TNFRSF1A, CTGF, GSN, MSN	81	399	18082	3.9164	0.99907	0.631059	12.2855
GOTERM_BP_DIRECT	GO:0098609~cell-cell adhesion	5	5.49451	0.00986544	LIMA1, LDHA, TLN1, LRRFIP1, TMEM2	81	189	18082	5.90568	0.999705	0.638043	14.1596
GOTERM_BP_DIRECT	GO:0006508~proteolysis	8	8.79121	0.0144785	C1RA, CPE, HTRA1, USP2, IDE, C1S1, C1S2, PCOLCE	81	582	18082	3.06852	0.999994	0.735205	20.1162
GOTERM_BP_DIRECT	GO:2001199~negative regulation of dendritic cell differentiation	2	2.1978	0.0175815	TMEM176B, TMEM176A	81	4	18082	111.617	1	0.766485	23.9029
GOTERM_BP_DIRECT	GO:0045597~positive regulation of cell differentiation	3	3.2967	0.0176414	BMP4, CTGF, CYR61	81	46	18082	14.5588	1	0.734681	23.9743
GOTERM_BP_DIRECT	GO:0010942~positive regulation of cell death	3	3.2967	0.0191177	EGR1, BMP4, CTGF	81	48	18082	13.9522	1	0.732604	25.7149
KEGG_PATHWAY	mmu05010:Alzheimer's disease	5	5.49451	0.0221445	TNFRSF1A, NDUFA2, NDUFA9, IDE, ITPR1	48	177	7720	4.54331	0.937761	0.750523	22.7857
GOTERM_BP_DIRECT	GO:0006958~complement activation, classical pathway	3	3.2967	0.0246739	C1RA, C1S1, C1S2	81	55	18082	12.1764	1	0.793173	31.9372
KEGG_PATHWAY	mmu05150:Staphylococcus aureus infection	3	3.2967	0.0369309	C1RA, C1S1, C1S2	48	50	7720	9.65	0.990591	0.788891	35.2432
GOTERM_BP_DIRECT	GO:0006915~apoptotic process	7	7.69231	0.0404358	TNFRSF1A, LTBR, UBE2Z, DYNLL1, GSN, SUDS3, ITPR1	81	570	18082	2.74148	1	0.910864	47.0406
KEGG_PATHWAY	mmu04611:Platelet activation	4	4.3956	0.0450653	ACTB, TLN1, VAMP8, ITPR1	48	131	7720	4.91094	0.996713	0.760567	41.2853
GOTERM_BP_DIRECT	GO:0009749~response to glucose	3	3.2967	0.0467628	EGR1, CTGF, NDUFA9	81	78	18082	8.58594	1	0.927056	52.1702
GOTERM_BP_DIRECT	GO:0007160~cell-matrix adhesion	3	3.2967	0.0467628	CTGF, ITGAV, MSLN	81	78	18082	8.58594	1	0.927056	52.1702
GOTERM_BP_DIRECT	GO:0032330~regulation of chondrocyte differentiation	2	2.1978	0.0476176	MAF, CTGF	81	11	18082	40.5881	1	0.917949	52.8265
GOTERM_BP_DIRECT	GO:1900025~negative regulation of substrate adhesion-dependent cell spreading	2	2.1978	0.0518338	CORO1C, KANK1	81	12	18082	37.2058	1	0.923261	55.942
GOTERM_BP_DIRECT	GO:0033690~positive regulation of osteoblast proliferation	2	2.1978	0.0560316	ITGAV, CYR61	81	13	18082	34.3438	1	0.927694	58.8519
GOTERM_BP_DIRECT	GO:0030509~BMP signaling pathway	3	3.2967	0.0568031	EGR1, BMP4, MEGF8	81	87	18082	7.69774	1	0.919852	59.3668
GOTERM_BP_DIRECT	GO:0097284~hepatocyte apoptotic process	2	2.1978	0.060211	KRT18, GSN	81	14	18082	31.8907	1	0.921613	61.5698
GOTERM_BP_DIRECT	GO:0030335~positive regulation of cell migration	4	4.3956	0.0611213	BMP4, ITGAV, SEMA3F, CYR61	81	203	18082	4.39871	1	0.914795	62.1391
GOTERM_BP_DIRECT	GO:0043065~positive regulation of apoptotic process	5	5.49451	0.0612519	BMP4, ANXA1, IGFBP3, SUDS3, CYR61	81	335	18082	3.33186	1	0.905196	62.2202
GOTERM_BP_DIRECT	GO:0007155~cell adhesion	6	6.59341	0.0637302	TLN1, CTGF, ITGAV, MSLN, NECTIN2, CYR61	81	485	18082	2.76166	1	0.904416	63.7272
GOTERM_BP_DIRECT	GO:0097352~autophagosome maturation	2	2.1978	0.0643721	VCP, VAMP8	81	15	18082	29.7646	1	0.897034	64.1083
GOTERM_BP_DIRECT	GO:0061036~positive regulation of cartilage development	2	2.1978	0.068515	BMP4, CYR61	81	16	18082	27.9043	1	0.902508	66.4793
GOTERM_BP_DIRECT	GO:0090303~positive regulation of wound healing	2	2.1978	0.068515	ANXA1, KANK1	81	16	18082	27.9043	1	0.902508	66.4793
KEGG_PATHWAY	mmu05133:Pertussis	3	3.2967	0.0743314	C1RA, C1S1, C1S2	48	74	7720	6.52027	0.999931	0.852736	59.0129
GOTERM_BP_DIRECT	GO:0042326~negative regulation of phosphorylation	2	2.1978	0.0767466	BMP4, DYNLL1	81	18	18082	24.8038	1	0.919411	70.762
GOTERM_BP_DIRECT	GO:0019752~carboxylic acid metabolic process	2	2.1978	0.0767466	DDC, LDHA	81	18	18082	24.8038	1	0.919411	70.762
GOTERM_BP_DIRECT	GO:0043410~positive regulation of MAPK cascade	3	3.2967	0.0775562	LTBR, ITGAV, IGFBP3	81	104	18082	6.43946	1	0.913859	71.1543
KEGG_PATHWAY	mmu04610:Complement and coagulation cascades	3	3.2967	0.0778415	C1RA, C1S1, C1S2	48	76	7720	6.34868	0.999957	0.812652	60.7721
GOTERM_BP_DIRECT	GO:0044849~estrous cycle	2	2.1978	0.0808354	EGR1, ANXA1	81	19	18082	23.4984	1	0.915288	72.6937
KEGG_PATHWAY	mmu05410:Hypertrophic cardiomyopathy (HCM)	3	3.2967	0.0832034	ACTB, ITGAV, TPM3	48	79	7720	6.10759	0.999979	0.785369	63.3267
KEGG_PATHWAY	mmu04145:Phagosome	4	4.3956	0.0888555	ACTB, C1RA, ITGAV, ATP6V1E1	48	174	7720	3.69732	0.99999	0.763624	65.8543
GOTERM_BP_DIRECT	GO:0001649~osteoblast differentiation	3	3.2967	0.0893682	BMP4, IGFBP3, CYR61	81	113	18082	5.92658	1	0.929143	76.347
GOTERM_BP_DIRECT	GO:0002376~immune system process	5	5.49451	0.0898396	C1RA, ANXA1, C1S1, C1S2, B2M	81	383	18082	2.91429	1	0.923694	76.5349
KEGG_PATHWAY	mmu05414:Dilated cardiomyopathy	3	3.2967	0.0905244	ACTB, ITGAV, TPM3	48	83	7720	5.81325	0.999992	0.729459	66.5695
GOTERM_BP_DIRECT	GO:0031668~cellular response to extracellular stimulus	2	2.1978	0.0929948	LDHA, AES	81	22	18082	20.2941	1	0.924367	77.7568
GOTERM_BP_DIRECT	GO:0043171~peptide catabolic process	2	2.1978	0.0929948	CPE, IDE	81	22	18082	20.2941	1	0.924367	77.7568

## Sheet: Cluster2
Category	Term	Count	%	PValue	Genes	List Total	Pop Hits	Pop Total	Fold Enrichment	Bonferroni	Benjamini	FDR
KEGG_PATHWAY	mmu03010:Ribosome	8	5.55556	0.000290872	RPL30, RPL41, RPL23, RPL31, RPL34, RPL27, RPL12, RPL38	70	145	7720	6.08473	0.0443683	0.0443683	0.349145
GOTERM_BP_DIRECT	GO:0008360~regulation of cell shape	7	4.86111	0.000617806	EPB41L2, ICAM1, CCL2, CSNK1G2, PLXNB2, ITGA7, SLC9A3R1	136	139	18082	6.69562	0.409351	0.409351	0.951915
GOTERM_BP_DIRECT	GO:0006412~translation	11	7.63889	0.000865492	RPL30, EIF3B, RPL41, RPL23, RPL31, SARS, RPL34, EIF3K, RPL27, RPL12, RPL38	136	401	18082	3.64717	0.521796	0.308477	1.33116
KEGG_PATHWAY	mmu04668:TNF signaling pathway	6	4.16667	0.00280693	ICAM1, ATF4, CCL2, CEBPB, NFKBIA, FAS	70	109	7720	6.07077	0.354995	0.196878	3.32295
GOTERM_BP_DIRECT	GO:0006897~endocytosis	6	4.16667	0.0115972	CSNK1G2, BECN1, AP2S1, SNX10, SGIP1, APLP1	136	181	18082	4.40738	0.999952	0.963588	16.518
GOTERM_BP_DIRECT	GO:0090314~positive regulation of protein targeting to membrane	3	2.08333	0.0171899	STOM, CCL2, MYO1C	136	27	18082	14.7729	1	0.97511	23.5368
GOTERM_BP_DIRECT	GO:0009117~nucleotide metabolic process	3	2.08333	0.0171899	NT5C2, GMPR, NME7	136	27	18082	14.7729	1	0.97511	23.5368
GOTERM_BP_DIRECT	GO:0097421~liver regeneration	3	2.08333	0.0196918	RPL30, CEBPB, NFKBIA	136	29	18082	13.7541	1	0.966256	26.4945
GOTERM_BP_DIRECT	GO:0007605~sensory perception of sound	5	3.47222	0.0199666	ICAM1, RPL38, SLC9A3R1, TBL1X, MBP	136	138	18082	4.81724	1	0.942957	26.8129
GOTERM_BP_DIRECT	GO:0071347~cellular response to interleukin-1	4	2.77778	0.0220299	ICAM1, CCL2, CEBPB, SAA3	136	80	18082	6.64779	1	0.933551	29.1615
GOTERM_BP_DIRECT	GO:0031663~lipopolysaccharide-mediated signaling pathway	3	2.08333	0.0223363	CCL2, NFKBIA, STAT1	136	31	18082	12.8667	1	0.909805	29.5042
GOTERM_BP_DIRECT	GO:0007420~brain development	6	4.16667	0.0230924	ATP2B1, PLXNB2, CST3, EFNA5, FAS, NME7	136	216	18082	3.69322	1	0.890488	30.3434
GOTERM_BP_DIRECT	GO:0007568~aging	5	3.47222	0.0408254	ATP2B1, CCL2, CRYAB, SHC1, TIMP1	136	173	18082	3.84266	1	0.971313	47.5398
KEGG_PATHWAY	mmu05161:Hepatitis B	5	3.47222	0.0412082	ATF4, DDB1, NFKBIA, FAS, STAT1	70	146	7720	3.77691	0.998591	0.887885	39.7055
GOTERM_BP_DIRECT	GO:0000045~autophagosome assembly	3	2.08333	0.0426839	ATG12, BECN1, CTSD	136	44	18082	9.06517	1	0.965908	49.0911
GOTERM_BP_DIRECT	GO:0015884~folic acid transport	2	1.38889	0.0439741	FOLR1, SLC46A1	136	6	18082	44.3186	1	0.958947	50.1427
GOTERM_BP_DIRECT	GO:0070995~NADPH oxidation	2	1.38889	0.0439741	FMO1, FDXR	136	6	18082	44.3186	1	0.958947	50.1427
GOTERM_BP_DIRECT	GO:0002693~positive regulation of cellular extravasation	2	1.38889	0.0439741	ICAM1, CCL2	136	6	18082	44.3186	1	0.958947	50.1427
GOTERM_BP_DIRECT	GO:0030865~cortical cytoskeleton organization	2	1.38889	0.0439741	PPP2R3C, SYNPO	136	6	18082	44.3186	1	0.958947	50.1427
GOTERM_BP_DIRECT	GO:0045907~positive regulation of vasoconstriction	3	2.08333	0.0444556	ICAM1, CYSLTR1, SHC1	136	45	18082	8.86373	1	0.949222	50.5299
GOTERM_BP_DIRECT	GO:0001501~skeletal system development	4	2.77778	0.0461005	LTBP3, FGFRL1, RPL38, COL5A2	136	107	18082	4.97031	1	0.94343	51.8317
GOTERM_BP_DIRECT	GO:0034340~response to type I interferon	2	1.38889	0.0511141	TRIM56, STAT1	136	7	18082	37.9874	1	0.949213	55.6043
GOTERM_BP_DIRECT	GO:0016477~cell migration	5	3.47222	0.0550464	PEAK1, ITGA7, CD63, CD151, PALLD	136	191	18082	3.48052	1	0.950954	58.368
GOTERM_BP_DIRECT	GO:0008286~insulin receptor signaling pathway	3	2.08333	0.0556334	ZFP106, PTPRA, SHC1	136	51	18082	7.82093	1	0.943232	58.7664
GOTERM_BP_DIRECT	GO:0032496~response to lipopolysaccharide	5	3.47222	0.0603116	CEBPB, FMO1, NFKBIA, FAS, STAT1	136	197	18082	3.37451	1	0.94737	61.8169
GOTERM_BP_DIRECT	GO:0006241~CTP biosynthetic process	2	1.38889	0.0652358	CTPS, NME7	136	9	18082	29.5458	1	0.951447	64.7989
KEGG_PATHWAY	mmu05164:Influenza A	5	3.47222	0.0662641	ICAM1, CCL2, NFKBIA, FAS, STAT1	70	171	7720	3.22473	0.999977	0.931018	56.1455
GOTERM_BP_DIRECT	GO:0055114~oxidation-reduction process	10	6.94444	0.0667047	ALDH1A1, VAT1L, FMO1, FDXR, PCYOX1, CP, GRHPR, ACADL, GMPR, UQCRFS1	136	676	18082	1.9668	1	0.947178	65.6454
KEGG_PATHWAY	mmu04650:Natural killer cell mediated cytotoxicity	4	2.77778	0.0672541	ICAM1, ARAF, SHC1, FAS	70	105	7720	4.20136	0.999981	0.886076	56.7012
GOTERM_BP_DIRECT	GO:0007566~embryo implantation	3	2.08333	0.0739926	KLF9, IGFBP7, CST3	136	60	18082	6.64779	1	0.955792	69.5707
GOTERM_BP_DIRECT	GO:0032060~bleb assembly	2	1.38889	0.0791488	ANO6, MYLK	136	11	18082	24.1738	1	0.958965	72.09
GOTERM_BP_DIRECT	GO:1990440~positive regulation of transcription from RNA polymerase II promoter in response to endoplasmic reticulum stress	2	1.38889	0.0791488	ATF4, CEBPB	136	11	18082	24.1738	1	0.958965	72.09
GOTERM_BP_DIRECT	GO:0007166~cell surface receptor signaling pathway	5	3.47222	0.0818038	CYSLTR1, TSPAN4, UPK1B, FGFRL1, CD151	136	219	18082	3.03552	1	0.957636	73.3098
GOTERM_BP_DIRECT	GO:0006810~transport	20	13.8889	0.0843907	MYO1C, AP2S1, FDXR, SFXN3, USE1, NIPA2, MFSD1, UQCRFS1, CD63, ATP2B1, ATP13A1, SCYL1, FOLR1, RAB24, CP, APPBP2, ANO6, SNX10, ATP5K, SLC46A1	136	1822	18082	1.45945	1	0.956277	74.4502
GOTERM_BP_DIRECT	GO:0030036~actin cytoskeleton organization	4	2.77778	0.0910761	EPB41L2, SHC1, SLC9A3R1, PALLD	136	142	18082	3.74524	1	0.961397	77.1897
GOTERM_BP_DIRECT	GO:1902287~semaphorin-plexin signaling pathway involved in axon guidance	2	1.38889	0.0928563	NRP2, PLXNB2	136	13	18082	20.4548	1	0.958972	77.8715
KEGG_PATHWAY	mmu04142:Lysosome	4	2.77778	0.0953736	CLTB, CTSD, CTSA, CD63	70	122	7720	3.61593	1	0.926176	70.0329
GOTERM_BP_DIRECT	GO:0090026~positive regulation of monocyte chemotaxis	2	1.38889	0.0996339	CCL2, ANO6	136	14	18082	18.9937	1	0.963552	80.2965
GOTERM_BP_DIRECT	GO:0001775~cell activation	2	1.38889	0.0996339	CST3, TIMP1	136	14	18082	18.9937	1	0.963552	80.2965
GOTERM_BP_DIRECT	GO:0006518~peptide metabolic process	2	1.38889	0.0996339	AEBP1, CPZ	136	14	18082	18.9937	1	0.963552	80.2965

## Sheet: Cluster3
Category	Term	Count	%	PValue	Genes	List Total	Pop Hits	Pop Total	Fold Enrichment	Bonferroni	Benjamini	FDR
GOTERM_BP_DIRECT	GO:0050860~negative regulation of T cell receptor signaling pathway	4	1.97044	0.000804478	DUSP3, PAWR, PRNP, THY1	189	18	18082	21.2604	0.633438	0.633438	1.29881
GOTERM_BP_DIRECT	GO:0032436~positive regulation of proteasomal ubiquitin-dependent protein catabolic process	5	2.46305	0.00467609	DAB2, CLU, PSEN2, SIRT2, TRIB1	189	65	18082	7.35938	0.997105	0.946195	7.33102
GOTERM_BP_DIRECT	GO:0043123~positive regulation of I-kappaB kinase/NF-kappaB signaling	7	3.44828	0.00469685	S100A4, ZDHHC17, TGM2, FKBP1A, EEF1D, CASP1, ECM1	189	149	18082	4.49466	0.997179	0.858707	7.36241
GOTERM_BP_DIRECT	GO:0071310~cellular response to organic substance	4	1.97044	0.00479782	PSAP, NR4A1, CASP1, TIMP2	189	33	18082	11.5966	0.997515	0.776718	7.51496
GOTERM_BP_DIRECT	GO:0060213~positive regulation of nuclear-transcribed mRNA poly(A) tail shortening	3	1.47783	0.0066267	ZFP36, BTG2, PABPC1	189	12	18082	23.918	0.999749	0.809519	10.2374
GOTERM_BP_DIRECT	GO:0045471~response to ethanol	6	2.95567	0.00755926	GOT2, EEF1B2, ADH7, SPARC, SOD1, SDF4	189	117	18082	4.90625	0.999922	0.793413	11.5965
GOTERM_BP_DIRECT	GO:0035458~cellular response to interferon-beta	4	1.97044	0.00882265	TMEM173, IFI47, TGTP2, GBP2	189	41	18082	9.33385	0.999984	0.79375	13.407
GOTERM_BP_DIRECT	GO:0014070~response to organic cyclic compound	5	2.46305	0.00968859	ANXA7, BTG2, EPHX1, CASP1, MMP14	189	80	18082	5.9795	0.999995	0.780757	14.6277
GOTERM_BP_DIRECT	GO:0009615~response to virus	5	2.46305	0.011449	NPC2, IFITM3, CLU, HSPB1, TGTP2	189	84	18082	5.69476	0.999999	0.797188	17.0598
GOTERM_BP_DIRECT	GO:0007155~cell adhesion	12	5.91133	0.0127818	ALCAM, ISLR, FLRT2, ATP1B1, LGALS3BP, SORBS3, MPZL2, PDPN, LPP, CXADR, THY1, VCL	189	485	18082	2.36714	1	0.798942	18.8577
GOTERM_BP_DIRECT	GO:0009725~response to hormone	4	1.97044	0.0135781	CD38, LONP1, TIMP2, MMP14	189	48	18082	7.97266	1	0.787712	19.9144
KEGG_PATHWAY	mmu04978:Mineral absorption	4	1.97044	0.0145168	ATP1B1, MT2, MT1, TRF	98	41	7720	7.68542	0.93315	0.93315	16.5519
GOTERM_BP_DIRECT	GO:0001666~response to hypoxia	7	3.44828	0.0153104	CD38, ATP1B1, LONP1, PTGIS, PSEN2, CASP1, MMP14	189	192	18082	3.48804	1	0.798771	22.1686
GOTERM_BP_DIRECT	GO:0051260~protein homooligomerization	7	3.44828	0.017045	SPAG9, LONP1, GSDMD, TGM2, ATPIF1, PRNP, RNF213	189	197	18082	3.39951	1	0.807777	24.366
GOTERM_BP_DIRECT	GO:0006469~negative regulation of protein kinase activity	5	2.46305	0.0173086	FLRT2, BGN, HSPB1, TRIB1, THY1	189	95	18082	5.03537	1	0.788853	24.6949
GOTERM_BP_DIRECT	GO:0051882~mitochondrial depolarization	2	0.985222	0.0206866	ATPIF1, CASP1	189	2	18082	95.672	1	0.82409	28.7914
GOTERM_BP_DIRECT	GO:0043065~positive regulation of apoptotic process	9	4.4335	0.0241916	NUPR1, RPS29, CLU, PSEN2, TGM2, NR4A1, PAWR, CASP1, LATS2	189	335	18082	2.57029	1	0.851715	32.8203
KEGG_PATHWAY	mmu05014:Amyotrophic lateral sclerosis (ALS)	4	1.97044	0.0259279	PRPH, PPP3CA, CASP1, SOD1	98	51	7720	6.17847	0.992249	0.911961	27.7516
GOTERM_BP_DIRECT	GO:0072659~protein localization to plasma membrane	4	1.97044	0.0267286	RAP2A, ATP1B1, RAB34, RAB11A	189	62	18082	6.17238	1	0.862935	35.6019
GOTERM_BP_DIRECT	GO:0034341~response to interferon-gamma	3	1.47783	0.0296736	IFITM3, CXCL16, TGTP2	189	26	18082	11.0391	1	0.875921	38.6953
GOTERM_BP_DIRECT	GO:0043066~negative regulation of apoptotic process	12	5.91133	0.0347817	CD38, DAB2, SON, SGK1, AREL1, BTG2, CLU, CKMT1, TMBIM4, PRNP, SOD1, SIRT2	189	566	18082	2.02838	1	0.902062	43.7324
KEGG_PATHWAY	mmu03010:Ribosome	6	2.95567	0.0354805	RPS25, MRPS16, RPS29, RPLP1, RPL37A, RPL10A	98	145	7720	3.25968	0.998748	0.892226	36.046
GOTERM_BP_DIRECT	GO:0046686~response to cadmium ion	3	1.47783	0.0363275	MT1, SPARC, PRNP	189	29	18082	9.8971	1	0.900459	45.1785
GOTERM_BP_DIRECT	GO:0044344~cellular response to fibroblast growth factor stimulus	3	1.47783	0.0386614	ZFP36, NR4A1, COL1A1	189	30	18082	9.5672	1	0.903798	47.2959
GOTERM_BP_DIRECT	GO:1902177~positive regulation of oxidative stress-induced intrinsic apoptotic signaling pathway	2	0.985222	0.0409476	SFPQ, SOD1	189	4	18082	47.836	1	0.906504	49.2953
GOTERM_BP_DIRECT	GO:0010273~detoxification of copper ion	2	0.985222	0.0409476	MT2, MT1	189	4	18082	47.836	1	0.906504	49.2953
GOTERM_BP_DIRECT	GO:0043086~negative regulation of catalytic activity	3	1.47783	0.0410509	OAZ2, NOSIP, TMBIM1	189	31	18082	9.25858	1	0.896961	49.384
GOTERM_BP_DIRECT	GO:0006139~nucleobase-containing compound metabolic process	3	1.47783	0.0459912	SUPT6, PRNP, PNP	189	33	18082	8.69745	1	0.913388	53.4575
GOTERM_BP_DIRECT	GO:0007257~activation of JUN kinase activity	3	1.47783	0.0485393	SPAG9, DAB2, TRF	189	34	18082	8.44164	1	0.916413	55.4362
GOTERM_BP_DIRECT	GO:0006979~response to oxidative stress	5	2.46305	0.0502132	GPX4, PRNP, MMP14, SOD1, NDUFS2	189	133	18082	3.59669	1	0.915489	56.6929
GOTERM_BP_DIRECT	GO:0070885~negative regulation of calcineurin-NFAT signaling cascade	2	0.985222	0.0509211	ATP2B4, PRNP	189	5	18082	38.2688	1	0.910525	57.2142
GOTERM_BP_DIRECT	GO:0006629~lipid metabolic process	10	4.92611	0.0509686	PLA2G16, NPC2, PTGIS, INSIG2, C3, PRDX6, PSAP, ECHDC2, ACAA1A, ACSL4	189	459	18082	2.08436	1	0.902686	57.2489
GOTERM_BP_DIRECT	GO:0034097~response to cytokine	4	1.97044	0.052351	OSMR, CXCL16, SPARC, TIMP2	189	81	18082	4.72454	1	0.900952	58.2494
GOTERM_BP_DIRECT	GO:0045786~negative regulation of cell cycle	3	1.47783	0.0537845	PLA2G16, NUPR1, NR4A1	189	36	18082	7.97266	1	0.899542	59.2636
GOTERM_BP_DIRECT	GO:0071364~cellular response to epidermal growth factor stimulus	3	1.47783	0.0537845	ZFP36, DAB2, COL1A1	189	36	18082	7.97266	1	0.899542	59.2636
GOTERM_BP_DIRECT	GO:0006357~regulation of transcription from RNA polymerase II promoter	9	4.4335	0.0560593	HMGN1, ZFP36, ATP2B4, NUPR1, SUPT6, ETS2, ARID5B, ECM1, ETV5	189	397	18082	2.16889	1	0.901796	60.8256
GOTERM_BP_DIRECT	GO:0001933~negative regulation of protein phosphorylation	4	1.97044	0.0571824	CTDSPL, PSEN2, FKBP1A, PRNP	189	84	18082	4.55581	1	0.899196	61.5759
KEGG_PATHWAY	mmu05020:Prion diseases	3	1.47783	0.0607418	MAP2K2, PRNP, SOD1	98	32	7720	7.3852	0.999991	0.94488	53.9482
GOTERM_BP_DIRECT	GO:0030335~positive regulation of cell migration	6	2.95567	0.0607476	SPAG9, DAB2, PDPN, CXCL16, COL1A1, MMP14	189	203	18082	2.82774	1	0.906351	63.8693
GOTERM_BP_DIRECT	GO:1902305~regulation of sodium ion transmembrane transport	2	0.985222	0.0607915	ATP2B4, SNTA1	189	6	18082	31.8907	1	0.899768	63.8967
GOTERM_BP_DIRECT	GO:1902083~negative regulation of peptidyl-cysteine S-nitrosylation	2	0.985222	0.0607915	ATP2B4, SNTA1	189	6	18082	31.8907	1	0.899768	63.8967
GOTERM_BP_DIRECT	GO:0019221~cytokine-mediated signaling pathway	5	2.46305	0.0661562	FLRT2, BGN, IL11RA1, IL17RE, FKBP1A	189	146	18082	3.27644	1	0.91272	67.1045
GOTERM_BP_DIRECT	GO:0030307~positive regulation of cell growth	4	1.97044	0.0674518	CD38, SGK1, CXCL16, MMP14	189	90	18082	4.25209	1	0.910988	67.8381
GOTERM_BP_DIRECT	GO:0032611~interleukin-1 beta production	2	0.985222	0.0705597	TNFAIP8, CASP1	189	7	18082	27.3348	1	0.915086	69.5357
GOTERM_BP_DIRECT	GO:0050830~defense response to Gram-positive bacterium	4	1.97044	0.0728801	HIST1H2BC, TNFAIP8, GSDMD, GBP2	189	93	18082	4.11492	1	0.916529	70.7479
GOTERM_BP_DIRECT	GO:0006325~chromatin organization	3	1.47783	0.07657	HMGN1, GPX4, HDAC7	189	44	18082	6.52309	1	0.92169	72.5828
GOTERM_BP_DIRECT	GO:0006631~fatty acid metabolic process	5	2.46305	0.0798925	PTGIS, C3, ECHDC2, ACAA1A, ACSL4	189	156	18082	3.06641	1	0.925412	74.142
GOTERM_BP_DIRECT	GO:0032287~peripheral nervous system myelin maintenance	2	0.985222	0.080227	NDRG1, SOD1	189	8	18082	23.918	1	0.921411	74.2943
GOTERM_BP_DIRECT	GO:0006414~translational elongation	3	1.47783	0.0857739	EEF1B2, RPLP1, EEF1D	189	47	18082	6.10672	1	0.930231	76.7
GOTERM_BP_DIRECT	GO:0035988~chondrocyte proliferation	2	0.985222	0.0897941	GRN, MMP14	189	9	18082	21.2604	1	0.93468	78.3097
GOTERM_BP_DIRECT	GO:0051001~negative regulation of nitric-oxide synthase activity	2	0.985222	0.0897941	NOSIP, ATP2B4	189	9	18082	21.2604	1	0.93468	78.3097
GOTERM_BP_DIRECT	GO:0051131~chaperone-mediated protein complex assembly	2	0.985222	0.0897941	LONP1, CLU	189	9	18082	21.2604	1	0.93468	78.3097
GOTERM_BP_DIRECT	GO:1900119~positive regulation of execution phase of apoptosis	2	0.985222	0.0897941	PTGIS, SIRT2	189	9	18082	21.2604	1	0.93468	78.3097
GOTERM_BP_DIRECT	GO:0006749~glutathione metabolic process	3	1.47783	0.0920855	GPX4, GSTT1, SOD1	189	49	18082	5.85747	1	0.935292	79.1799
GOTERM_BP_DIRECT	GO:0071456~cellular response to hypoxia	4	1.97044	0.0923084	PTGIS, GNB1, NDRG1, SIRT2	189	103	18082	3.71542	1	0.9317	79.2627
KEGG_PATHWAY	mmu04540:Gap junction	4	1.97044	0.0935085	GRB2, MAP2K2, TUBA4A, TUBA1C	98	86	7720	3.66398	1	0.973548	70.3226
GOTERM_BP_DIRECT	GO:0043410~positive regulation of MAPK cascade	4	1.97044	0.0943588	SPAG9, SORBS3, PSAP, TIMP2	189	104	18082	3.67969	1	0.931901	80.0107
KEGG_PATHWAY	mmu04010:MAPK signaling pathway	7	3.44828	0.0982707	DUSP3, GRB2, MAP2K2, TAOK1, NR4A1, HSPB1, PPP3CA	98	253	7720	2.17956	1	0.958805	72.1952
GOTERM_BP_DIRECT	GO:0006957~complement activation, alternative pathway	2	0.985222	0.0992623	C3, CFH	189	10	18082	19.1344	1	0.937568	81.6981
GOTERM_BP_DIRECT	GO:0070269~pyroptosis	2	0.985222	0.0992623	GSDMD, CASP1	189	10	18082	19.1344	1	0.937568	81.6981
GOTERM_BP_DIRECT	GO:0045843~negative regulation of striated muscle tissue development	2	0.985222	0.0992623	HDAC7, SIRT2	189	10	18082	19.1344	1	0.937568	81.6981

## Sheet: Cluster4
Category	Term	Count	%	PValue	Genes	List Total	Pop Hits	Pop Total	Fold Enrichment	Bonferroni	Benjamini	FDR
GOTERM_BP_DIRECT	GO:0035556~intracellular signal transduction	14	8.48485	3.40592e-05	DVL3, ARHGEF3, ADCY2, SOCS2, ROCK2, ARHGAP29, MAPK14, JAK1, GUCY1A3, PRKD3, DCLK1, IGFBP5, SYK, TEC	153	400	18082	4.13641	0.0411914	0.0411914	0.0552451
GOTERM_BP_DIRECT	GO:0010628~positive regulation of gene expression	12	7.27273	0.000565469	ALDH1A2, CDC42, HIF1A, MAP2K1, FGF9, ROCK2, MAPK14, AGO1, TGFB3, GJA1, AGO3, CTSH	153	399	18082	3.55438	0.502695	0.294802	0.913508
KEGG_PATHWAY	mmu05200:Pathways in cancer	13	7.87879	0.000726248	WNT5A, DVL3, ADCY2, MAP2K1, FGF9, ROCK2, TGFB3, KITL, CDC42, FOS, HIF1A, SOS2, JAK1	81	397	7720	3.12094	0.123219	0.123219	0.891708
KEGG_PATHWAY	mmu04380:Osteoclast differentiation	7	4.24242	0.00188081	FOS, MAP2K1, MAPK14, JAK1, FOSB, SYK, TEC	81	126	7720	5.29492	0.288761	0.15665	2.29428
GOTERM_BP_DIRECT	GO:0032570~response to progesterone	4	2.42424	0.0020018	FOS, NCOA1, TGFB3, FOSB	153	30	18082	15.7577	0.915812	0.561722	3.19881
GOTERM_BP_DIRECT	GO:0030154~cell differentiation	16	9.69697	0.00241424	WNT5A, TWSG1, FGF9, ILDR2, CSRP2, CBFA2T3, ADGRG1, DLX2, CDC42, HIF1A, SFRP1, JAK1, NDRG2, DCLK1, UTP14B, TEC	153	780	18082	2.42427	0.94947	0.525881	3.84582
GOTERM_BP_DIRECT	GO:0008584~male gonad development	6	3.63636	0.0025625	WNT5A, NCOA1, SFRP1, FGF9, UBB, KITL	153	112	18082	6.33123	0.957944	0.469401	4.07741
GOTERM_BP_DIRECT	GO:0007155~cell adhesion	12	7.27273	0.00268678	NCAM1, CD9, FLRT1, MPDZ, PKP4, COL6A2, COL12A1, COL6A1, CFDP1, EMILIN2, KITL, ADGRG1	153	485	18082	2.92412	0.963942	0.425223	4.27114
KEGG_PATHWAY	mmu04660:T cell receptor signaling pathway	6	3.63636	0.00435381	FOS, CDC42, MAP2K1, MAPK14, SOS2, TEC	81	104	7720	5.49858	0.546046	0.231453	5.23735
GOTERM_BP_DIRECT	GO:0007565~female pregnancy	5	3.0303	0.00483745	FOS, DDR1, TGFB3, FOSB, IGFBP5	153	81	18082	7.29525	0.997493	0.574944	7.56604
GOTERM_BP_DIRECT	GO:0038083~peptidyl-tyrosine autophosphorylation	4	2.42424	0.00491353	DDR1, JAK1, SYK, TEC	153	41	18082	11.53	0.997719	0.532519	7.68063
KEGG_PATHWAY	mmu05205:Proteoglycans in cancer	8	4.84848	0.0049143	WNT5A, CDC42, NANOG, HIF1A, MAP2K1, ROCK2, MAPK14, SOS2	81	203	7720	3.75601	0.590034	0.199822	5.89295
KEGG_PATHWAY	mmu05211:Renal cell carcinoma	5	3.0303	0.00499837	CDC42, HIF1A, MAP2K1, SOS2, TGFB3	81	67	7720	7.11259	0.596256	0.165894	5.99092
GOTERM_BP_DIRECT	GO:0090179~planar cell polarity pathway involved in neural tube closure	3	1.81818	0.00515273	WNT5A, DVL3, SFRP1	153	13	18082	27.273	0.998305	0.507813	8.04002
GOTERM_BP_DIRECT	GO:0008285~negative regulation of cell proliferation	10	6.06061	0.00524131	ALDH1A2, DDR1, CD9, SFRP1, MAP2K1, TGFB3, GJA1, ZFP503, CBFA2T3, ADGRG1	153	384	18082	3.07768	0.998482	0.477434	8.17278
KEGG_PATHWAY	mmu04917:Prolactin signaling pathway	5	3.0303	0.00677406	FOS, SOCS2, MAP2K1, MAPK14, SOS2	81	73	7720	6.52799	0.707788	0.18539	8.03855
GOTERM_BP_DIRECT	GO:0007266~Rho protein signal transduction	4	2.42424	0.00678659	CDC42, ROCK2, ADGRG1, SRGAP1	153	46	18082	10.2768	0.999777	0.534455	10.46
GOTERM_BP_DIRECT	GO:0030514~negative regulation of BMP signaling pathway	4	2.42424	0.00678659	WNT5A, TWSG1, NANOG, SFRP1	153	46	18082	10.2768	0.999777	0.534455	10.46
GOTERM_BP_DIRECT	GO:0007595~lactation	4	2.42424	0.00678659	DDR1, NCOA1, HIF1A, SOCS2	153	46	18082	10.2768	0.999777	0.534455	10.46
GOTERM_BP_DIRECT	GO:0060071~Wnt signaling pathway, planar cell polarity pathway	3	1.81818	0.00686043	WNT5A, DVL3, SFRP1	153	15	18082	23.6366	0.999797	0.507611	10.5679
GOTERM_BP_DIRECT	GO:0032870~cellular response to hormone stimulus	4	2.42424	0.00720525	FOS, NCOA1, SOCS2, FOSB	153	47	18082	10.0581	0.999868	0.496905	11.0704
GOTERM_BP_DIRECT	GO:0042493~response to drug	9	5.45455	0.00800888	NCAM1, LPL, DVL3, FOS, SFRP1, PLIN2, LGALS1, FOSB, MGST1	153	339	18082	3.1376	0.999951	0.508032	12.2311
GOTERM_BP_DIRECT	GO:0006749~glutathione metabolic process	4	2.42424	0.00808766	GSTM2, IDH1, GLO1, MGST1	153	49	18082	9.64759	0.999956	0.48757	12.3441
GOTERM_BP_DIRECT	GO:0045893~positive regulation of transcription, DNA-templated	12	7.27273	0.0094983	WNT5A, DVL3, FOS, SSBP3, NANOG, NCOA1, HIF1A, SFRP1, MAP2K1, FGF9, PIM1, TGFB3	153	576	18082	2.46215	0.999992	0.521287	14.3449
GOTERM_BP_DIRECT	GO:0006468~protein phosphorylation	12	7.27273	0.0094983	WNT5A, DDR1, MAP2K1, ROCK2, MAPK14, PIM1, JAK1, MAPKAPK2, DCLK1, PRKD3, SYK, TEC	153	576	18082	2.46215	0.999992	0.521287	14.3449
GOTERM_BP_DIRECT	GO:0048546~digestive tract morphogenesis	3	1.81818	0.00983318	WNT5A, HIF1A, SFRP1	153	18	18082	19.6972	0.999995	0.512218	14.8136
KEGG_PATHWAY	mmu04151:PI3K-Akt signaling pathway	10	6.06061	0.0100566	MAP2K1, FGF9, SOS2, IL4RA, COL6A2, COL6A1, JAK1, KITL, G6PC3, SYK	81	351	7720	2.71535	0.839499	0.229989	11.7162
GOTERM_BP_DIRECT	GO:0007166~cell surface receptor signaling pathway	7	4.24242	0.010593	NCAM1, CD9, ADGRF4, ADGRG6, ADGRG2, ADGRG1, SYK	153	219	18082	3.77754	0.999998	0.518416	15.868
GOTERM_BP_DIRECT	GO:0055114~oxidation-reduction process	13	7.87879	0.0118252	NDUFA7, MSRB2, AKR1C14, SDHA, ALDH1A2, CRYL1, RDH10, ND4L, CREG1, CYBRD1, IDH1, MGST1, NSDHL	153	676	18082	2.27275	1	0.538473	17.5519
KEGG_PATHWAY	mmu04540:Gap junction	5	3.0303	0.0119479	ADCY2, MAP2K1, SOS2, GUCY1A3, GJA1	81	86	7720	5.5412	0.88646	0.238107	13.7734
GOTERM_BP_DIRECT	GO:0060324~face development	3	1.81818	0.0120779	WNT5A, ALDH1A2, MAP2K1	153	20	18082	17.7275	1	0.527799	17.8933
GOTERM_BP_DIRECT	GO:0032526~response to retinoic acid	4	2.42424	0.0122344	NANOG, NCOA1, MAP7, CTSH	153	57	18082	8.29354	1	0.515162	18.1042
KEGG_PATHWAY	mmu04912:GnRH signaling pathway	5	3.0303	0.0129184	CDC42, ADCY2, MAP2K1, MAPK14, SOS2	81	88	7720	5.41526	0.904961	0.230102	14.8118
KEGG_PATHWAY	mmu04550:Signaling pathways regulating pluripotency of stem cells	6	3.63636	0.0139855	WNT5A, DVL3, NANOG, MAP2K1, MAPK14, JAK1	81	138	7720	4.14385	0.921859	0.225025	15.9402
GOTERM_BP_DIRECT	GO:0016310~phosphorylation	12	7.27273	0.0144183	DDR1, PANK3, MAP2K1, ROCK2, MAPK14, JAK1, MAPKAPK2, DCLK1, PRKD3, PRPS1, SYK, TEC	153	612	18082	2.31731	1	0.557485	20.9929
GOTERM_BP_DIRECT	GO:0007399~nervous system development	9	5.45455	0.0145123	SDHA, FOS, CDC42, UTP11L, BTBD3, NDRG2, ADGRG1, DCLK1, PRPS1	153	377	18082	2.82134	1	0.543861	21.1151
GOTERM_BP_DIRECT	GO:0001649~osteoblast differentiation	5	3.0303	0.0152452	SFRP1, FGF9, COL6A1, GJA1, IGFBP5	153	113	18082	5.22934	1	0.546396	22.0615
GOTERM_BP_DIRECT	GO:0001947~heart looping	4	2.42424	0.0153413	WNT5A, ALDH1A2, HIF1A, GJA1	153	62	18082	7.62471	1	0.534076	22.1848
KEGG_PATHWAY	mmu04010:MAPK signaling pathway	8	4.84848	0.0155339	FOS, CDC42, MAP2K1, FGF9, MAPK14, SOS2, TGFB3, MAPKAPK2	81	253	7720	3.01371	0.941205	0.227102	17.5533
GOTERM_BP_DIRECT	GO:0001525~angiogenesis	7	4.24242	0.0157249	SAT1, HIF1A, FGF9, MAPK14, ADGRG1, SYK, ANGPTL4	153	239	18082	3.46143	1	0.528987	22.6753
GOTERM_BP_DIRECT	GO:0060045~positive regulation of cardiac muscle cell proliferation	3	1.81818	0.0158206	NCAM1, FGF9, MAPK14	153	23	18082	15.4152	1	0.517817	22.7971
GOTERM_BP_DIRECT	GO:0048812~neuron projection morphogenesis	4	2.42424	0.0160111	WNT5A, MAP2K1, GJA1, UBB	153	63	18082	7.50368	1	0.509297	23.0392
GOTERM_BP_DIRECT	GO:0018108~peptidyl-tyrosine phosphorylation	4	2.42424	0.0173994	DDR1, JAK1, SYK, TEC	153	65	18082	7.2728	1	0.526449	24.7821
GOTERM_BP_DIRECT	GO:0046777~protein autophosphorylation	6	3.63636	0.0191254	DDR1, MAPK14, PIM1, JAK1, MAPKAPK2, SYK	153	183	18082	3.87485	1	0.548398	26.8973
KEGG_PATHWAY	mmu04916:Melanogenesis	5	3.0303	0.0191544	WNT5A, DVL3, ADCY2, MAP2K1, KITL	81	99	7720	4.81357	0.96982	0.253018	21.2146
GOTERM_BP_DIRECT	GO:0021987~cerebral cortex development	4	2.42424	0.0196042	NCOA1, HIF1A, BTBD3, TACC1	153	68	18082	6.95194	1	0.545593	27.4742
KEGG_PATHWAY	mmu05231:Choline metabolism in cancer	5	3.0303	0.0204572	FOS, HIF1A, MAP2K1, SOS2, GPCPD1	81	101	7720	4.71825	0.976273	0.250074	22.4952
GOTERM_BP_DIRECT	GO:0008585~female gonad development	3	1.81818	0.0214743	SFRP1, IDH1, UBB	153	27	18082	13.1314	1	0.56734	29.6864
KEGG_PATHWAY	mmu04015:Rap1 signaling pathway	7	4.24242	0.0232044	CDC42, ADCY2, MAP2K1, FGF9, MAPK14, KITL, PRKD3	81	214	7720	3.11757	0.985729	0.261796	25.1329
KEGG_PATHWAY	mmu04370:VEGF signaling pathway	4	2.42424	0.0240243	CDC42, MAP2K1, MAPK14, MAPKAPK2	81	60	7720	6.35391	0.987741	0.2543	25.904
GOTERM_BP_DIRECT	GO:0071542~dopaminergic neuron differentiation	3	1.81818	0.0245698	WNT5A, HIF1A, SFRP1	153	29	18082	12.2258	1	0.605838	33.2097
GOTERM_BP_DIRECT	GO:1904953~Wnt signaling pathway involved in midbrain dopaminergic neuron differentiation	2	1.21212	0.0250084	WNT5A, DVL3	153	3	18082	78.7887	1	0.601459	33.6953
GOTERM_BP_DIRECT	GO:0010573~vascular endothelial growth factor production	2	1.21212	0.0250084	HIF1A, ADGRG1	153	3	18082	78.7887	1	0.601459	33.6953
GOTERM_BP_DIRECT	GO:0046546~development of primary male sexual characteristics	2	1.21212	0.0250084	WNT5A, SFRP1	153	3	18082	78.7887	1	0.601459	33.6953
GOTERM_BP_DIRECT	GO:0018105~peptidyl-serine phosphorylation	5	3.0303	0.0259671	MAPK14, MAPKAPK2, DCLK1, PRKD3, SYK	153	133	18082	4.44297	1	0.604804	34.7452
GOTERM_BP_DIRECT	GO:0000187~activation of MAPK activity	4	2.42424	0.026204	WNT5A, MAP2K1, TGFB3, SYK	153	76	18082	6.22016	1	0.59785	35.0022
GOTERM_BP_DIRECT	GO:0018279~protein N-linked glycosylation via asparagine	3	1.81818	0.0278356	FUT8, ST3GAL4, ST3GAL6	153	31	18082	11.4371	1	0.610263	36.7467
GOTERM_BP_DIRECT	GO:0009749~response to glucose	4	2.42424	0.0280176	LPL, COL6A2, GJA1, ILDR2	153	78	18082	6.06067	1	0.602901	36.9386
KEGG_PATHWAY	mmu05140:Leishmaniasis	4	2.42424	0.0284062	FOS, MAPK14, TGFB3, JAK1	81	64	7720	5.95679	0.994571	0.278193	29.9027
GOTERM_BP_DIRECT	GO:0009790~embryo development	4	2.42424	0.0289488	WNT5A, TWSG1, NANOG, TGFB3	153	79	18082	5.98395	1	0.605542	37.9117
KEGG_PATHWAY	mmu05212:Pancreatic cancer	4	2.42424	0.0295637	CDC42, MAP2K1, TGFB3, JAK1	81	65	7720	5.86515	0.995624	0.273497	30.9254
GOTERM_BP_DIRECT	GO:1900026~positive regulation of substrate adhesion-dependent cell spreading	3	1.81818	0.031265	CDC42, ENPP2, S100A10	153	33	18082	10.7439	1	0.624959	40.2714
KEGG_PATHWAY	mmu05031:Amphetamine addiction	4	2.42424	0.0319528	FOS, GRIA2, FOSB, SLC18A1	81	67	7720	5.69007	0.997199	0.278591	32.993
KEGG_PATHWAY	mmu04664:Fc epsilon RI signaling pathway	4	2.42424	0.0331844	MAP2K1, MAPK14, SOS2, SYK	81	68	7720	5.60639	0.997776	0.274931	34.0365
GOTERM_BP_DIRECT	GO:0048514~blood vessel morphogenesis	3	1.81818	0.0348518	HIF1A, GJA1, SYK	153	35	18082	10.13	1	0.656489	43.7601
GOTERM_BP_DIRECT	GO:0043547~positive regulation of GTPase activity	5	3.0303	0.0348551	WNT5A, DVL3, MAP2K1, PKP4, S100A10	153	146	18082	4.04736	1	0.647672	43.7631
KEGG_PATHWAY	mmu04662:B cell receptor signaling pathway	4	2.42424	0.035721	FOS, MAP2K1, SOS2, SYK	81	70	7720	5.44621	0.998617	0.280494	36.1388
GOTERM_BP_DIRECT	GO:0010634~positive regulation of epithelial cell migration	3	1.81818	0.0367024	HIF1A, ENPP2, CTSH	153	36	18082	9.84858	1	0.658346	45.4843
KEGG_PATHWAY	mmu04722:Neurotrophin signaling pathway	5	3.0303	0.0374482	CDC42, MAP2K1, MAPK14, SOS2, MAPKAPK2	81	122	7720	3.90609	0.999001	0.280333	37.5348
GOTERM_BP_DIRECT	GO:0060070~canonical Wnt signaling pathway	4	2.42424	0.0391513	WNT5A, DVL3, CDC42, SFRP1	153	89	18082	5.3116	1	0.674045	47.6898
GOTERM_BP_DIRECT	GO:0008284~positive regulation of cell proliferation	10	6.06061	0.0397189	WNT5A, ALDH1A2, SSBP3, NANOG, HIF1A, SFRP1, FGF9, ENPP2, KITL, CTSH	153	542	18082	2.1805	1	0.671199	48.189
GOTERM_BP_DIRECT	GO:0021762~substantia nigra development	3	1.81818	0.0405138	CDC42, FGF9, NDRG2	153	38	18082	9.33024	1	0.670558	48.8804
GOTERM_BP_DIRECT	GO:0010543~regulation of platelet activation	2	1.21212	0.0413345	SYK, TEC	153	5	18082	47.2732	1	0.670183	49.5853
GOTERM_BP_DIRECT	GO:0038031~non-canonical Wnt signaling pathway via JNK cascade	2	1.21212	0.0413345	WNT5A, DVL3	153	5	18082	47.2732	1	0.670183	49.5853
GOTERM_BP_DIRECT	GO:0042127~regulation of cell proliferation	6	3.63636	0.0429519	SAT1, HIF1A, IL4RA, JAK1, CFDP1, TEC	153	227	18082	3.12378	1	0.676822	50.9476
GOTERM_BP_DIRECT	GO:0031623~receptor internalization	3	1.81818	0.0444675	CD9, GRIA2, SYK	153	40	18082	8.86373	1	0.682236	52.1929
KEGG_PATHWAY	mmu04611:Platelet activation	5	3.0303	0.0466307	ADCY2, ROCK2, MAPK14, GUCY1A3, SYK	81	131	7720	3.63773	0.999824	0.324888	44.4974
KEGG_PATHWAY	mmu05132:Salmonella infection	4	2.42424	0.0468356	FOS, CDC42, ROCK2, MAPK14	81	78	7720	4.88762	0.99983	0.314417	44.6443
GOTERM_BP_DIRECT	GO:2000052~positive regulation of non-canonical Wnt signaling pathway	2	1.21212	0.0493954	WNT5A, SFRP1	153	6	18082	39.3943	1	0.713848	56.0399
GOTERM_BP_DIRECT	GO:0042773~ATP synthesis coupled electron transport	2	1.21212	0.0493954	ND4L, NDUFA7	153	6	18082	39.3943	1	0.713848	56.0399
GOTERM_BP_DIRECT	GO:0002138~retinoic acid biosynthetic process	2	1.21212	0.0493954	ALDH1A2, RDH10	153	6	18082	39.3943	1	0.713848	56.0399
GOTERM_BP_DIRECT	GO:1903715~regulation of aerobic respiration	2	1.21212	0.0493954	HIF1A, CBFA2T3	153	6	18082	39.3943	1	0.713848	56.0399
KEGG_PATHWAY	mmu04068:FoxO signaling pathway	5	3.0303	0.0499473	MAP2K1, MAPK14, SOS2, TGFB3, G6PC3	81	134	7720	3.55629	0.999906	0.320514	46.8316
GOTERM_BP_DIRECT	GO:0048813~dendrite morphogenesis	3	1.81818	0.0506523	ROCK2, BTBD3, DCLK1	153	43	18082	8.24533	1	0.715987	56.9734
GOTERM_BP_DIRECT	GO:0045740~positive regulation of DNA replication	3	1.81818	0.0506523	CDC42, TGFB3, KITL	153	43	18082	8.24533	1	0.715987	56.9734
GOTERM_BP_DIRECT	GO:0007275~multicellular organism development	15	9.09091	0.0514473	WNT5A, TWSG1, DVL3, NANOG, FLRT1, FGF9, CSRP2, ADGRG1, DLX2, PLEKHB1, SFRP1, CFDP1, NDRG2, DCLK1, UTP14B	153	1029	18082	1.72278	1	0.71476	57.5543
GOTERM_BP_DIRECT	GO:0007169~transmembrane receptor protein tyrosine kinase signaling pathway	4	2.42424	0.0522008	DDR1, JAK1, SYK, TEC	153	100	18082	4.72732	1	0.713287	58.0981
GOTERM_BP_DIRECT	GO:0048706~embryonic skeletal system development	3	1.81818	0.0527789	WNT5A, DLX2, FGF9	153	44	18082	8.05793	1	0.710643	58.5108
GOTERM_BP_DIRECT	GO:0050731~positive regulation of peptidyl-tyrosine phosphorylation	4	2.42424	0.0534792	ENPP2, KITL, SYK, TEC	153	101	18082	4.68052	1	0.708919	59.0057
KEGG_PATHWAY	mmu00190:Oxidative phosphorylation	5	3.0303	0.0557582	SDHA, ND4L, NDUFA7, ATP6V1B2, PPA2	81	139	7720	3.42837	0.999969	0.339911	50.7048
KEGG_PATHWAY	mmu04640:Hematopoietic cell lineage	4	2.42424	0.0561625	CD9, CD55, IL4RA, KITL	81	84	7720	4.53851	0.999971	0.331277	50.9645
GOTERM_BP_DIRECT	GO:0038066~p38MAPK cascade	2	1.21212	0.057389	MAPK14, MAPKAPK2	153	7	18082	33.7666	1	0.728394	61.6684
GOTERM_BP_DIRECT	GO:0006595~polyamine metabolic process	2	1.21212	0.057389	SAT1, AZIN1	153	7	18082	33.7666	1	0.728394	61.6684
GOTERM_BP_DIRECT	GO:0035280~miRNA loading onto RISC involved in gene silencing by miRNA	2	1.21212	0.057389	AGO1, AGO3	153	7	18082	33.7666	1	0.728394	61.6684
GOTERM_BP_DIRECT	GO:0007165~signal transduction	17	10.303	0.0626431	WNT5A, TNFRSF21, MPZL1, ADGRF4, ADGRG6, GJA1, ARHGAP29, ADGRG2, ADGRG1, SMOC2, TAGAP, HIF1A, RGS3, GUCY1A3, NDRG2, SH3BP1, SRGAP1	153	1255	18082	1.60089	1	0.753807	64.9916
KEGG_PATHWAY	mmu04510:Focal adhesion	6	3.63636	0.0630895	CDC42, MAP2K1, ROCK2, SOS2, COL6A2, COL6A1	81	207	7720	2.76257	0.999992	0.35394	55.2215
KEGG_PATHWAY	mmu04630:Jak-STAT signaling pathway	5	3.0303	0.0631947	SOCS2, SOS2, IL4RA, PIM1, JAK1	81	145	7720	3.2865	0.999993	0.344258	55.2835
GOTERM_BP_DIRECT	GO:0007167~enzyme linked receptor protein signaling pathway	2	1.21212	0.0653158	JAK1, SYK	153	8	18082	29.5458	1	0.762663	66.5765
KEGG_PATHWAY	mmu05012:Parkinson's disease	5	3.0303	0.0684302	SDHA, ND4L, NDUFA7, UBB, SLC18A1	81	149	7720	3.19828	0.999997	0.357517	58.2689
GOTERM_BP_DIRECT	GO:0021915~neural tube development	3	1.81818	0.0685062	WNT5A, ALDH1A2, SFRP1	153	51	18082	6.95194	1	0.773604	68.3802
GOTERM_BP_DIRECT	GO:2000270~negative regulation of fibroblast apoptotic process	2	1.21212	0.0731764	SFRP1, CFDP1	153	9	18082	26.2629	1	0.790738	70.8564
GOTERM_BP_DIRECT	GO:0007494~midgut development	2	1.21212	0.0731764	WNT5A, ALDH1A2	153	9	18082	26.2629	1	0.790738	70.8564
GOTERM_BP_DIRECT	GO:0030643~cellular phosphate ion homeostasis	2	1.21212	0.0731764	XPR1, GPCPD1	153	9	18082	26.2629	1	0.790738	70.8564
GOTERM_BP_DIRECT	GO:0071277~cellular response to calcium ion	3	1.81818	0.0732509	WNT5A, FOS, FOSB	153	53	18082	6.6896	1	0.785652	70.8944
GOTERM_BP_DIRECT	GO:0016477~cell migration	5	3.0303	0.0777524	WNT5A, FUT8, JAK1, ADGRG1, SRGAP1	153	191	18082	3.0938	1	0.800572	73.1052
GOTERM_BP_DIRECT	GO:0001666~response to hypoxia	5	3.0303	0.078897	HIF1A, TGFB3, CYGB, CBFA2T3, ANGPTL4	153	192	18082	3.07768	1	0.800323	73.6417
GOTERM_BP_DIRECT	GO:0045668~negative regulation of osteoblast differentiation	3	1.81818	0.0805588	TWSG1, SFRP1, IGFBP5	153	56	18082	6.33123	1	0.802246	74.4027
GOTERM_BP_DIRECT	GO:0090197~positive regulation of chemokine secretion	2	1.21212	0.0809713	LPL, IL4RA	153	10	18082	23.6366	1	0.798974	74.5884
GOTERM_BP_DIRECT	GO:0071404~cellular response to low-density lipoprotein particle stimulus	2	1.21212	0.0809713	CD9, SYK	153	10	18082	23.6366	1	0.798974	74.5884
GOTERM_BP_DIRECT	GO:0035196~production of miRNAs involved in gene silencing by miRNA	2	1.21212	0.0809713	AGO1, AGO3	153	10	18082	23.6366	1	0.798974	74.5884
GOTERM_BP_DIRECT	GO:0006796~phosphate-containing compound metabolic process	2	1.21212	0.0809713	G6PC3, PPA2	153	10	18082	23.6366	1	0.798974	74.5884
KEGG_PATHWAY	mmu04921:Oxytocin signaling pathway	5	3.0303	0.0810064	FOS, ADCY2, MAP2K1, ROCK2, GUCY1A3	81	158	7720	3.0161	1	0.399308	64.7074
KEGG_PATHWAY	mmu04915:Estrogen signaling pathway	4	2.42424	0.0810336	FOS, ADCY2, MAP2K1, SOS2	81	98	7720	3.89015	1	0.389456	64.7202
KEGG_PATHWAY	mmu04713:Circadian entrainment	4	2.42424	0.0810336	FOS, ADCY2, GRIA2, GUCY1A3	81	98	7720	3.89015	1	0.389456	64.7202
GOTERM_BP_DIRECT	GO:0032496~response to lipopolysaccharide	5	3.0303	0.0841539	TNFRSF21, FOS, MAPK14, MAPKAPK2, MGST1	153	197	18082	2.99957	1	0.806973	75.9792
GOTERM_BP_DIRECT	GO:0001558~regulation of cell growth	3	1.81818	0.0855512	DDR1, SOCS2, IGFBP5	153	58	18082	6.11291	1	0.807665	76.5669
GOTERM_BP_DIRECT	GO:0007435~salivary gland morphogenesis	2	1.21212	0.0887011	TWSG1, TGFB3	153	11	18082	21.4878	1	0.814915	77.8427
GOTERM_BP_DIRECT	GO:1903827~regulation of cellular protein localization	2	1.21212	0.0887011	WNT5A, DVL3	153	11	18082	21.4878	1	0.814915	77.8427
GOTERM_BP_DIRECT	GO:0042552~myelination	3	1.81818	0.0906346	TNFRSF21, MPDZ, ADGRG6	153	60	18082	5.90915	1	0.81741	78.5932
KEGG_PATHWAY	mmu05030:Cocaine addiction	3	1.81818	0.091289	GRIA2, FOSB, SLC18A1	81	49	7720	5.83522	1	0.418104	69.2789
GOTERM_BP_DIRECT	GO:0033327~Leydig cell differentiation	2	1.21212	0.0963662	MAP7, MGST1	153	12	18082	19.6972	1	0.832667	80.6804
GOTERM_BP_DIRECT	GO:0045926~negative regulation of growth	2	1.21212	0.0963662	HIF1A, IGFBP5	153	12	18082	19.6972	1	0.832667	80.6804
GOTERM_BP_DIRECT	GO:0030326~embryonic limb morphogenesis	3	1.81818	0.0984209	WNT5A, ALDH1A2, FGF9	153	63	18082	5.62776	1	0.835062	81.3809

## Sheet: Cluster5
Category	Term	Count	%	PValue	Genes	List Total	Pop Hits	Pop Total	Fold Enrichment	Bonferroni	Benjamini	FDR
KEGG_PATHWAY	mmu00630:Glyoxylate and dicarboxylate metabolism	3	5.26316	0.0038746	GCSH, ACAT1, MDH2	26	29	7720	30.7162	0.352604	0.352604	4.30526
GOTERM_BP_DIRECT	GO:0006635~fatty acid beta-oxidation	3	5.26316	0.00658258	ACADM, ABCD2, ACAT1	51	44	18082	24.1738	0.8962	0.8962	8.6119
KEGG_PATHWAY	mmu01212:Fatty acid metabolism	3	5.26316	0.0116499	ACADM, SCD2, ACAT1	26	51	7720	17.4661	0.730839	0.481192	12.4391
KEGG_PATHWAY	mmu05012:Parkinson's disease	4	7.01754	0.0118724	NDUFB10, SLC25A5, NDUFV2, PRKACB	26	149	7720	7.97109	0.737541	0.359744	12.6623
GOTERM_BP_DIRECT	GO:0032922~circadian regulation of gene expression	3	5.26316	0.0123594	PPP1CA, OGT, BHLHE40	51	61	18082	17.4368	0.985958	0.8815	15.598
GOTERM_BP_DIRECT	GO:0006888~ER to Golgi vesicle-mediated transport	3	5.26316	0.0196872	VAPA, SEC13, SPAST	51	78	18082	13.6365	0.998908	0.897034	23.748
KEGG_PATHWAY	mmu03320:PPAR signaling pathway	3	5.26316	0.027271	ACADM, SCD2, FABP5	26	80	7720	11.1346	0.954805	0.538924	26.9065
GOTERM_BP_DIRECT	GO:0001889~liver development	3	5.26316	0.0284168	ACADM, CADM1, ACAT1	51	95	18082	11.1963	0.999949	0.915587	32.5035
KEGG_PATHWAY	mmu01130:Biosynthesis of antibiotics	4	7.01754	0.0308334	ACADM, GCSH, ACAT1, MDH2	26	214	7720	5.54996	0.970034	0.504179	29.8842
GOTERM_BP_DIRECT	GO:0006629~lipid metabolic process	5	8.77193	0.0377303	SLC16A1, ACADM, SCD2, PTDSS1, FABP5	51	459	18082	3.86219	0.999998	0.928524	40.8111
GOTERM_BP_DIRECT	GO:0055114~oxidation-reduction process	6	10.5263	0.0382317	NDUFB10, ACADM, SCD2, NDUFV2, QSOX1, MDH2	51	676	18082	3.14688	0.999998	0.892305	41.2303
KEGG_PATHWAY	mmu04931:Insulin resistance	3	5.26316	0.0487841	PPP1CA, OGT, INSR	26	110	7720	8.0979	0.996308	0.606864	43.2747
GOTERM_BP_DIRECT	GO:0048511~rhythmic process	3	5.26316	0.0488501	PPP1CA, OGT, BHLHE40	51	128	18082	8.30974	1	0.914059	49.4863
KEGG_PATHWAY	mmu01200:Carbon metabolism	3	5.26316	0.0536446	ACADM, ACAT1, MDH2	26	116	7720	7.67905	0.99792	0.586126	46.475
GOTERM_BP_DIRECT	GO:0043153~entrainment of circadian clock by photoperiod	2	3.50877	0.0565213	PPP1CA, BHLHE40	51	21	18082	33.7666	1	0.917465	54.7671
GOTERM_BP_DIRECT	GO:0006810~transport	10	17.5439	0.0599257	STARD5, SLC16A1, NDUFB10, SLC25A5, NDUFV2, ABCD2, SEC13, JAGN1, A230046K03RIK, FABP5	51	1822	18082	1.94593	1	0.905119	56.9426
KEGG_PATHWAY	mmu04530:Tight junction	3	5.26316	0.0737576	MAGI1, VAPA, AFDN	26	139	7720	6.40841	0.999812	0.657906	58.0437
KEGG_PATHWAY	mmu04910:Insulin signaling pathway	3	5.26316	0.0746813	PPP1CA, PRKACB, INSR	26	140	7720	6.36264	0.999832	0.61936	58.5155
GOTERM_BP_DIRECT	GO:0043484~regulation of RNA splicing	2	3.50877	0.0772193	HNRNPF, CLK1	51	29	18082	24.4517	1	0.936485	66.5733
KEGG_PATHWAY	mmu00640:Propanoate metabolism	2	3.50877	0.0839874	ACADM, ACAT1	26	27	7720	21.9943	0.999946	0.625634	63.0067
KEGG_PATHWAY	mmu04932:Non-alcoholic fatty liver disease (NAFLD)	3	5.26316	0.0909425	NDUFB10, NDUFV2, INSR	26	157	7720	5.67369	0.999977	0.621222	66.0687
GOTERM_BP_DIRECT	GO:0031122~cytoplasmic microtubule organization	2	3.50877	0.0949645	SPAST, ATAD1	51	36	18082	19.6972	1	0.95546	74.349
GOTERM_BP_DIRECT	GO:0016197~endosomal transport	2	3.50877	0.0999729	DPY30, A230046K03RIK	51	38	18082	18.6605	1	0.950742	76.2183
GOTERM_BP_DIRECT	GO:0042594~response to starvation	2	3.50877	0.0999729	ACADM, ACAT1	51	38	18082	18.6605	1	0.950742	76.2183
