# Supplementary material for: Single-cell RNA-sequencing reveals transcriptional dynamics of estrogen-induced dysplasia in the ovarian surface epithelium
Source: PLoS Genet. 2018 Nov 12;14(11):e1007788. doi: 10.1371/journal.pgen.1007788 (PMC6258431; doi:10.1371/journal.pgen.1007788)
Supplement: S8 Table — (XLS) [file pgen.1007788.s017.xls]

## Sheet: Sheet1
Primary Antibody						Secondary Antibody
Application	Target	Antibody	Company	Catalog #	Dilution	Antibody	Conjugate	Company	Catalog#	Dilution	Note:
IF	LTBP2	anti-LTBP2 mouse monoclonal	Santa Cruz Biotechnology	sc-166199	1:100	Goat anti-Mouse IgG (H+L) Superclonal Secondary	Alexa Fluor 488	Invitrogen	A28175	1:500
IF	IGFBP5	anti-IGFBP5 mouse monoclonal	Santa Cruz Biotechnology	sc-515116	1:100	Goat anti-Mouse IgG (H+L) Superclonal Secondary	Alexa Fluor 488	Invitrogen	A28175	1:500
IF	PTGIS	anti-PTGIS rabbit polyclonal	ThermoFisher Scientific	PA5-15218	1:50	Goat anti-Rabbit IgG (H+L) Superclonal Secondary	Alexa Fluor 488	Invitrogen	A27034	1:500
IF	KI67	anti-KI67 rabbit monoclonal	Abcam	AB16667	1:100	Goat anti-Rabbit IgG (H+L) Superclonal Secondary	Alexa Fluor 488	Invitrogen	A27034	1:500
IF	GREB1	anti-GREB1 rabbit polyclonal	Sigma Aldrich	HPA024616	1:100	Goat anti-Rabbit IgG (H+L) Superclonal Secondary	Alexa Fluor 488	Invitrogen	A27034	1:500
IHC	LTBP2	anti-LTBP2 mouse monoclonal	Santa Cruz Biotechnology	sc-166199	1:100	M.O.M. Biotinylated AntiMouse IgG Reagent, VECTASTAIN® ABC complex	HRP	Vectastain	BMK-2202	N/A	Staining was performed according to the M.O.M. Kit (Vectastain, BMK-2202)
IHC	IGFBP5	anti-IGFBP5 mouse monoclonal	Santa Cruz Biotechnology	sc-515116	1:50	M.O.M. Biotinylated AntiMouse IgG Reagent, VECTASTAIN® ABC complex	HRP	Vectastain	BMK-2202	N/A	Staining was performed according to the M.O.M. Kit (Vectastain, BMK-2202)
IHC	PTGIS	anti-PTGIS rabbit polyclonal	ThermoFisher Scientific	PA5-15218	1:50	DAKO EnVision+ System (rabbit)	HRP	Dako	K4003	N/A
IHC	GREB1	anti-GREB1 mouse monoclonal	Millipore Sigma	MABS62	1:100	M.O.M. Biotinylated AntiMouse IgG Reagent, VECTASTAIN® ABC complex	HRP	Vectastain	BMK-2202	N/A	Staining was performed according to the M.O.M. Kit (Vectastain, BMK-2202)
